# Supplementary material for: Effect of Genetically Reduced Maternal Myostatin on Late Gestation Maternal, Fetal, and Placental Metabolomes in Mice
Source: Metabolites. 2023 Jun 1;13(6):719. doi: 10.3390/metabo13060719 (PMC10302353; doi:10.3390/metabo13060719)
Supplement: Supplementary file 1 [file metabolites-13-00719-s001.zip › Suppl Table 2.XLSX]

## Sheet: Data Key & Explanation
	Data Key & Explanation
HeatMap Description	This is the statistical heat map data table associated with the statsitical anlaysis of the data.
	Chemical Annotation Descriptions
PATHWAY SORTORDER	An internally-generated number intended for sorting compounds by biochemical SUPER PATHWAY and SUB PATHWAY
BIOCHEMICAL NAME	The name of the identified biochemical
Biochemical Name	Indicates a compound that has been confirmed based on an authentic chemical standard and we are highly confident in its identity. (Metabolomics Standards Initiative Tier 1 identification)
Biochemical Name*	Indicates a compound that has not been confirmed based on a standard, but we are confident in its identity. (Not Tier 1)
Biochemical Name**	Indicates a compound for which a standard is not available, but we are reasonably confident in its identity or the information provided. (Not Tier 1)
Biochemical Name (#) or [#]	Indicates a compound that is a structural isomer of another compound in the Metabolon spectral library. For example, a steroid that may be sulfated at one of several positions that are indistinguishable by the mass spectrometry data or a diacylglycerol for which more than one stereospecific molecule exists.
SUPER PATHWAY	The general biochemical class assigned to the identified biochemical (e.g. lipid, amino acid, carbohydrate, etc.) intended for sorting compounds by broad biochemical classes
SUB PATHWAY	A more specific biochemical class assigned to the identified biochemical (e.g. TCA cycle, monoacylglycerols, etc.) intended for grouping/sorting compounds by biochemical pathway/class
PLATFORM	The Metabolon untargeted metabolomics platform consists of four different methods (i.e. Pos Late, Pos Early, Polar, and Neg). This column indicates which method was used to report the values associated with the detected biochemical.
COMP ID	An internally-generated Metabolon compound identifier
KEGG	An alphanumeric compound identifier and link to compound information in the Kyoto Encyclopedia of Genes and Genomes (KEGG)
HMDB	An alphanumeric compound identifier and link to compound information maintained by the Human Metabolome Database (HMDB)
PUBCHEM	A unique numerical identifier assigned by the National Center for Biotechnology Information (NCBI) and searchable in the PubChem database
CHEM ID	Unique identifier for each biochemical. CHEM IDs are listed in the top row of the data tabs of the accompanying client data table (CDT) file.
CAS	A unique numerical identifier assigned by the Chemical Abstracts Service (CAS) to every chemical substance described in the open scientific literature
	Statistical Analysis/Descriptors
FOLD CHANGE	Indicates the ratio of the mean scaled intesity for a metabolite between two experimental groups.
0.55	Green: indicates significant difference (p≤0.05) between the groups shown, metabolite ratio of < 1.00
0.76	Light Green: narrowly missed statistical cutoff for significance 0.05<p<0.10, metabolite ratio of < 1.00
1.71	Red: indicates significant difference (p≤0.05) between the groups shown; metabolite ratio of ≥ 1.00
1.32	Light Red: narrowly missed statistical cutoff for significance 0.05<p<0.10, metabolite ratio of ≥ 1.00
1.2	Non-colored text and cell: mean values are not significantly different for that comparison
	Blue: indicates significant (p≤0.05) ANOVA effect.
	Light Blue: indicates 0.05<p<0.10 ANOVA effect
P-VALUE	p-values for each comparison is derived from the Natural Log-Transformed Data using the corresponding statistical analysis (for eg. t-Test, ANOVA, etc.)
Q-VALUE	Q-values for each comparison is derived from the Natural Log-Transformed Data using False Discovery Rate (FDR) method.
Mean Values	Represents the mean scaled intensity for a metabolite in a particular experimental group.
% FILL	Represents the total percent of samples in a experimental group a metabolite was detected.
© Metabolon, Inc. All rights reserved. The Metabolon name, logo and related trademarks and service marks, owned by Metabolon, Inc. are registered and/or used in the United States and many foreign countries. Any use, copying or reproduction of the trademarks, logos, information, images or designs contained in this document is strictly prohibited without the prior written permission of Metabolon, I…

## Sheet: Pathway Heatmap
	University Of Missouri UNMO-02-20VW Effect of maternal myostatin on placental nutrient transfer - placenta merged set
	Heat map of statistically significant biochemicals profiled in this study. Red and green shaded cells indicate p≤0.05 (red indicates that the mean values are significantly higher for that comparison; green values significantly lower). Light red and light green shaded cells indicate 0.05<p<0.10 (light red indicates that the mean values trend higher for that comparison; light green values trend low…									X	Fold of Change	X	Statistical Values		X
											Welch's Two Sample t-Test		Welch's Two Sample t-Test			Mean Values			% Filled Values
											MSTN		MSTN			MSTN	WT		MSTN	WT		Super Pathway	Sub Pathway	Chemical ID	CAS
													WT
	Pathway Sort Order	Super Pathway	Sub Pathway	Biochemical Name	Platform	Comp ID	KEGG	HMDB	PUBCHEM		WT		p-value	q-value				X			X
	1	Amino Acid	Glycine, Serine and Threonine Metabolism	glycine	LC/MS pos early	58	C00037	HMDB0000123	750		0.93		0.1477	0.7972		0.9713	1.0405		100	100		Amino Acid	Glycine, Serine and Threonine Metabolism	340	56-40-6
	2			N-acetylglycine	LC/MS pos early	27710		HMDB0000532	10972		1.12		0.6114	0.8268		1.1652	1.0396		100	100		Amino Acid	Glycine, Serine and Threonine Metabolism	100001006	543-24-8
	5			sarcosine	LC/MS pos early	1516	C00213	HMDB0000271	1088		0.89		0.2838	0.7972		1.0189	1.1396		92	93		Amino Acid	Glycine, Serine and Threonine Metabolism	1023	107-97-1
	6			dimethylglycine	LC/MS pos early	5086	C03626	HMDB0000092	673		1.13		0.182	0.7972		1.1208	0.9896		100	100		Amino Acid	Glycine, Serine and Threonine Metabolism	806	1118-68-9
	7			betaine	LC/MS pos early	3141	C00719	HMDB0000043	247		0.97		0.5197	0.8012		0.9824	1.0119		100	100		Amino Acid	Glycine, Serine and Threonine Metabolism	799	107-43-7
	8			betaine aldehyde	LC/MS pos early	15499	C00576	HMDB0001252	249		1.01		0.8379	0.887		0.9886	0.9793		100	100		Amino Acid	Glycine, Serine and Threonine Metabolism	1219	7758-31-8
	10			serine	LC/MS pos early	1648	C00065	HMDB0000187	5951		0.89		0.2311	0.7972		1.0127	1.1403		100	100		Amino Acid	Glycine, Serine and Threonine Metabolism	503	56-45-1
	11			N-acetylserine	LC/MS polar	37076		HMDB0002931	65249		0.98		0.5823	0.816		0.9674	0.9847		100	100		Amino Acid	Glycine, Serine and Threonine Metabolism	100001851	97-14-3
	17			threonine	LC/MS pos early	1284	C00188	HMDB0000167	6288		0.94		0.3353	0.7972		0.9963	1.0577		100	100		Amino Acid	Glycine, Serine and Threonine Metabolism	564	72-19-5
	18			N-acetylthreonine	LC/MS neg	33939		HMDB0062557	152204		0.95		0.5029	0.8012		1.0362	1.0865		100	100		Amino Acid	Glycine, Serine and Threonine Metabolism	100001274	17093-74-2
	29		Alanine and Aspartate Metabolism	alanine	LC/MS pos early	1126	C00041	HMDB0000161	5950		0.9		0.0419	0.7972		0.9725	1.0767		100	100		Amino Acid	Alanine and Aspartate Metabolism	811	56-41-7
	31			N-acetylalanine	LC/MS polar	1585	C02847	HMDB0000766	88064		1.07		0.5719	0.8151		1.0664	0.9962		100	100		Amino Acid	Alanine and Aspartate Metabolism	1110	97-69-8
	36			aspartate	LC/MS pos early	443	C00049	HMDB0000191	5960		0.95		0.3179	0.7972		0.9737	1.0296		100	100		Amino Acid	Alanine and Aspartate Metabolism	234	56-84-8
	37			N-acetylaspartate (NAA)	LC/MS pos early	22185	C01042	HMDB0000812	65065		0.98		0.754	0.868		1.0142	1.0345		100	100		Amino Acid	Alanine and Aspartate Metabolism	100000787	997-55-7;997-55-7
	40			asparagine	LC/MS pos early	512	C00152	HMDB0000168	6267		0.89		0.4098	0.7972		1.0375	1.1674		100	100		Amino Acid	Alanine and Aspartate Metabolism	917	70-47-3
	42			N-acetylasparagine	LC/MS pos early	33942		HMDB0006028	99715		1.04		0.8806	0.887		1.0366	0.9963		100	100		Amino Acid	Alanine and Aspartate Metabolism	100001257	4033-40-3
	43			hydroxyasparagine**	LC/MS pos early	62060	C20631	HMDB32332	15991574		1.02		0.7073	0.8565		1.0132	0.997		100	100		Amino Acid	Alanine and Aspartate Metabolism	100020205
	44		Glutamate Metabolism	glutamate	LC/MS pos early	57	C00025 C00217	HMDB0000148	33032		0.94		0.0841	0.7972		0.9646	1.0258		100	100		Amino Acid	Glutamate Metabolism	561	56-86-0
	45			glutamine	LC/MS pos early	53	C00064	HMDB0000641	5961		0.96		0.6585	0.8451		1.0142	1.0613		100	100		Amino Acid	Glutamate Metabolism	563	56-85-9
	47			N-acetylglutamate	LC/MS polar	15720	C00624	HMDB0001138	70914		1.04		0.6738	0.8451		1.0555	1.0163		100	100		Amino Acid	Glutamate Metabolism	100000282	5817-08-03
	48			N-acetylglutamine	LC/MS polar	33943	C02716	HMDB0006029	182230		1.02		0.7521	0.8671		1.0535	1.0315		100	100		Amino Acid	Glutamate Metabolism	100001253	2490-97-3
	53			gamma-carboxyglutamate	LC/MS pos early	38754		HMDB0041900	40772		0.75		0.2509	0.7972		1.009	1.3458		100	100		Amino Acid	Glutamate Metabolism	100002679	56271-99-9
	54			glutamate, gamma-methyl ester	LC/MS pos early	33487		HMDB0061715	68662		1.05		0.8791	0.887		1.0231	0.9755		100	100		Amino Acid	Glutamate Metabolism	100001103	1499-55-4;1499-55-4
	55			N-acetyl-aspartyl-glutamate (NAAG)	LC/MS pos early	35665	C12270	HMDB0001067	188803		1.28		0.1092	0.7972		1.176	0.9185		100	93		Amino Acid	Glutamate Metabolism	100001612	3106-85-2
	56			beta-citrylglutamate	LC/MS neg	54923	C20775		189741		0.95		0.3845	0.7972		0.9779	1.0263		100	100		Amino Acid	Glutamate Metabolism	100003271	73590-26-8
	59			N-methyl-GABA	LC/MS pos early	39577	C15987		70703		0.94		0.3618	0.7972		0.9738	1.039		100	100		Amino Acid	Glutamate Metabolism	100003152	1119-48-8
	70		Histidine Metabolism	histidine	LC/MS neg	59	C00135	HMDB0000177	6274		0.88		0.2801	0.7972		1.0171	1.1596		100	100		Amino Acid	Histidine Metabolism	355	5934-29-2
	72			3-methylhistidine	LC/MS neg	15677	C01152	HMDB0000479	64969		1.16		0.2695	0.7972		1.116	0.9645		100	100		Amino Acid	Histidine Metabolism	100000042	368-16-1
	73			N-acetylhistidine	LC/MS pos early	33946	C02997	HMDB0032055	75619		1.06		0.7055	0.8565		1.0926	1.0342		100	100		Amino Acid	Histidine Metabolism	100001293	39145-52-3
	78			trans-urocanate	LC/MS pos early	607	C00785	HMDB0000301	736715		1.16		0.2742	0.7972		1.3544	1.1701		100	100		Amino Acid	Histidine Metabolism	537	104-98-3
	80			imidazole propionate	LC/MS pos early	40730		HMDB0002271	70630		1.18		0.9632	0.8942		1.3406	1.1343		100	100		Amino Acid	Histidine Metabolism	100003434	1074-59-5
	81			formiminoglutamate	LC/MS pos early	43493	C00439	HMDB0000854	439233		0.64		0.621	0.8317		1.6892	2.6275		100	100		Amino Acid	Histidine Metabolism	100002500	816-90-0
	83			imidazole lactate	LC/MS pos early	15716	C05568	HMDB0002320	793		1.03		0.7821	0.879		1.0204	0.9929		100	100		Amino Acid	Histidine Metabolism	100000263	14403-45-3
	84			carnosine	LC/MS pos early	1768	C00386	HMDB0000033	439224		0.9		0.3827	0.7972		1.0382	1.1537		100	100		Amino Acid	Histidine Metabolism	249	305-84-0
	87			anserine	LC/MS pos early	15747	C01262	HMDB0000194	112072		1.1		0.176	0.7972		1.0384	0.9456		100	100		Amino Acid	Histidine Metabolism	100000044	10030-52-1
	88			histamine	LC/MS pos early	1574	C00388	HMDB0000870	774		1.2		0.7695	0.8724		1.3699	1.138		100	100		Amino Acid	Histidine Metabolism	354	51-45-6
	90			1-methylhistamine	LC/MS pos early	43831	C05127	HMDB0000898	3614		1.2		0.6418	0.8374		1.4276	1.1939		100	100		Amino Acid	Histidine Metabolism	100001204	501-75-7
	91			1-methyl-4-imidazoleacetate	LC/MS pos early	32350	C05828	HMDB0002820	75810		1.02		0.9312	0.893		1.0444	1.0264		100	100		Amino Acid	Histidine Metabolism	100001208	2625-49-2
	92			1-methyl-5-imidazoleacetate	LC/MS pos early	62946		HMDB04988	6451814		1.2		0.133	0.7972		1.074	0.8949		100	93		Amino Acid	Histidine Metabolism	100002910	4200-48-0
	93			1-methyl-5-imidazolelactate	LC/MS neg	64596					1.09		0.3074	0.7972		1.0434	0.9568		100	100		Amino Acid	Histidine Metabolism	100021478	2022510-60-5
	96			1-ribosyl-imidazoleacetate*	LC/MS pos early	61868	C05131	HMDB0002331	440569		1.12		0.555	0.8101		1.1394	1.0175		100	100		Amino Acid	Histidine Metabolism	100001668	29605-99-0
	97			4-imidazoleacetate	LC/MS pos early	32349	C02835	HMDB0002024	96215		1.01		0.9204	0.887		1.0727	1.0636		100	100		Amino Acid	Histidine Metabolism	100001207	645-65-8
	101			N-acetylhistamine	LC/MS neg	48679	C05135	HMDB0013253	69602		1.72		0.4911	0.8012		1.9424	1.1262		100	100		Amino Acid	Histidine Metabolism	100006123	673-49-4
	105		Lysine Metabolism	lysine	LC/MS pos early	1301	C00047 C00739	HMDB0003405	5962		1		0.9742	0.8942		0.9805	0.9794		100	100		Amino Acid	Lysine Metabolism	407	56-87-1
	106			N2-acetyllysine	LC/MS polar	36751	C12989	HMDB0000446	92907		0.92		0.0472	0.7972		0.9449	1.0306		100	100		Amino Acid	Lysine Metabolism	100001721	1946-82-3
	107			N6-acetyllysine	LC/MS polar	36752	C02727	HMDB0000206	92832		1.09		0.2981	0.7972		1.0929	0.9994		100	100		Amino Acid	Lysine Metabolism	100001734	692-04-6
	114			N6-methyllysine	LC/MS pos early	62860	C02728	HMDB0002038	164795		1.07		0.3664	0.7972		1.0497	0.9826		100	100		Amino Acid	Lysine Metabolism	100003415	1188-07-4
	115			N6,N6-dimethyllysine	LC/MS pos early	62862	C05545	HMDB0013287	193344		1.07		0.3841	0.7972		1.0876	1.0205		100	100		Amino Acid	Lysine Metabolism	100020417	2259-86-1
	116			N6,N6,N6-trimethyllysine	LC/MS pos early	1498	C03793	HMDB0001325	440120		1.03		0.5752	0.8151		1.043	1.0122		100	100		Amino Acid	Lysine Metabolism	189	23284-33-5
	117			hydroxy-N6,N6,N6-trimethyllysine*	LC/MS pos early	62959					0.96		0.5813	0.816		1.0109	1.0545		100	100		Amino Acid	Lysine Metabolism	100021123
	119			5-hydroxylysine	LC/MS pos early	15685	C16741	HMDB0000450	3032849		0.94		0.5522	0.8076		0.9617	1.0246		100	100		Amino Acid	Lysine Metabolism	100000054	13204-98-3
	120			5-(galactosylhydroxy)-lysine	LC/MS pos early	43582			66995551		1.17		0.4646	0.7987		1.1481	0.98		100	100		Amino Acid	Lysine Metabolism	100002462	32448-36-5
	121			fructosyllysine	LC/MS pos early	46227		HMDB0034879	9839580		0.96		0.5649	0.8131		1.012	1.0523		100	100		Amino Acid	Lysine Metabolism	100005373	21291-40-7
	122			saccharopine	LC/MS pos early	1495	C00449	HMDB0000279	160556		1.04		0.9917	0.8978		0.8079	0.7745		69	79		Amino Acid	Lysine Metabolism	392	997-68-2
	123			2-aminoadipate	LC/MS polar	6146	C00956	HMDB0000510	92136		0.95		0.5061	0.8012		1.0441	1.1044		100	100		Amino Acid	Lysine Metabolism	381	542-32-5;1118-90-7
	127			glutarylcarnitine (C5-DC)	LC/MS pos early	44664		HMDB0013130	71317118		0.97		0.9268	0.89		1.0328	1.0643		100	100		Amino Acid	Lysine Metabolism	100001593	102636-82-8
	131			pipecolate	LC/MS pos early	1444		HMDB0000070			0.93		0.2845	0.7972		1.0017	1.081		100	100		Amino Acid	Lysine Metabolism	1025	4043-87-2
	133			6-oxopiperidine-2-carboxylate	LC/MS neg	43231		HMDB0061705	3014237		0.95		0.5263	0.8015		0.9983	1.0563		92	100		Amino Acid	Lysine Metabolism	100004499	34622-39-4
	134			cadaverine	LC/MS pos early	15308	C01672	HMDB0002322	273		1.01		0.9028	0.887		0.995	0.9812		100	100		Amino Acid	Lysine Metabolism	100000110	462-94-2;1476-39-7
	135			N-acetyl-cadaverine	LC/MS pos early	43530		HMDB0002284	10374713		1.42		0.0112	0.7972		1.1795	0.8307		100	93		Amino Acid	Lysine Metabolism	100002249	32343-73-0
	136			5-aminovalerate	LC/MS pos early	18319	C00431	HMDB0003355	138		1.02		0.9011	0.887		1.0512	1.0307		100	100		Amino Acid	Lysine Metabolism	100000454	660-88-8
	138			N,N,N-trimethyl-5-aminovalerate	LC/MS pos early	57687			14274897		1.16		0.1328	0.7972		1.0844	0.9333		100	100		Amino Acid	Lysine Metabolism	100015962
	140		Phenylalanine Metabolism	phenylalanine	LC/MS pos early	64	C00079	HMDB0000159	6140		0.87		0.0588	0.7972		1.0002	1.1544		100	100		Amino Acid	Phenylalanine Metabolism	460	63-91-2
	141			N-acetylphenylalanine	LC/MS neg	33950	C03519	HMDB0000512	74839		0.93		0.4135	0.7972		1.046	1.1189		100	100		Amino Acid	Phenylalanine Metabolism	100001256	2018-61-3
	150			phenylpyruvate	LC/MS polar	566	C00166	HMDB0000205	997		0.92		0.4116	0.7972		1.0394	1.1318		100	100		Amino Acid	Phenylalanine Metabolism	241	156-06-9
	151			phenyllactate (PLA)	LC/MS neg	22130	C05607	HMDB0000779 HMDB0000563	3848		1.28		0.3218	0.7972		1.3332	1.0421		100	100		Amino Acid	Phenylalanine Metabolism	100000774	828-01-3
	162		Tyrosine Metabolism	tyrosine	LC/MS pos early	1299	C00082	HMDB0000158	6057		0.98		0.9765	0.8942		1.0684	1.095		100	100		Amino Acid	Tyrosine Metabolism	815	60-18-4
	163			N-acetyltyrosine	LC/MS neg	32390		HMDB0000866	68310		1.02		0.9707	0.8942		1.05	1.0285		100	100		Amino Acid	Tyrosine Metabolism	100001104	537-55-3
	175			4-hydroxyphenylpyruvate	LC/MS neg	1669	C01179	HMDB0000707	979		0.89		0.2913	0.7972		1.0114	1.1344		100	100		Amino Acid	Tyrosine Metabolism	1141	156-39-8
	181			3-(4-hydroxyphenyl)lactate	LC/MS neg	32197	C03672	HMDB0000755	9378		1.07		0.5754	0.8151		1.1048	1.0345		100	100		Amino Acid	Tyrosine Metabolism	240	6482-98-0
	190			phenol sulfate	LC/MS neg	32553	C02180	HMDB0060015	74426		1.16		0.3177	0.7972		1.3858	1.1996		100	100		Amino Acid	Tyrosine Metabolism	100001510	937-34-8
	204			3-methoxytyrosine	LC/MS pos early	12017		HMDB0001434	9307		1.01		0.9567	0.8942		1.0351	1.0199		92	93		Amino Acid	Tyrosine Metabolism	1342	300-48-1
	216			o-tyrosine	LC/MS pos early	43392		HMDB0006050	91482		0.82		0.0877	0.7972		0.9538	1.1585		100	100		Amino Acid	Tyrosine Metabolism	100004290	2370-61-8
	217			O-methyltyrosine	LC/MS pos early	37451	D00762	HMDB0014903	441350;2723935		0.88		0.3145	0.7972		1.0682	1.2092		100	100		Amino Acid	Tyrosine Metabolism	100002078	1080-06-4
	225			p-cresol glucuronide*	LC/MS neg	48841		HMDB0011686	154035		0.82		0.7565	0.8695		0.9249	1.1325		69	64		Amino Acid	Tyrosine Metabolism	100006191	17680-99-8
	227			N-formylphenylalanine	LC/MS neg	48433		HMDB0240317	7064571;759256		1.04		0.711	0.8565		1.0738	1.0304		100	100		Amino Acid	Tyrosine Metabolism	100006056	13200-85-6
	254		Tryptophan Metabolism	tryptophan	LC/MS pos early	54	C00078	HMDB0000929	6305		0.98		0.8027	0.8836		1.0454	1.0659		100	100		Amino Acid	Tryptophan Metabolism	565	73-22-3
	255			N-acetyltryptophan	LC/MS neg	33959	C03137	HMDB0013713	439917;700653		1.01		0.9823	0.8942		1.0264	1.0195		100	93		Amino Acid	Tryptophan Metabolism	100001254	1218-34-4
	261			C-glycosyltryptophan	LC/MS pos early	48782		HMDB0240296	10981970		0.83		0.0647	0.7972		0.9924	1.1922		100	100		Amino Acid	Tryptophan Metabolism	100006379	180509-18-6
	263			oxindolylalanine	LC/MS pos early	64568			20977764		1.14		0.9397	0.8942		1.1891	1.0468		100	100		Amino Acid	Tryptophan Metabolism	100022120
	267			kynurenine	LC/MS pos early	15140	C00328	HMDB0000684	161166		0.95		0.7364	0.8604		1.0861	1.1391		100	100		Amino Acid	Tryptophan Metabolism	100000265	2922-83-0
	270			N-acetylkynurenine (2)	LC/MS neg	48757		HMDB0240342	73817779		1.15		0.0581	0.7972		1.1018	0.9578		100	100		Amino Acid	Tryptophan Metabolism	100006378
	272			kynurenate	LC/MS neg	1417	C01717	HMDB0000715	3845		1.07		0.8821	0.887		1.285	1.1974		100	100		Amino Acid	Tryptophan Metabolism	98	492-27-3
	274			N-formylanthranilic acid	LC/MS neg	43549	C05653	HMDB0004089	101399		1.21		0.1799	0.7972		1.0092	0.8329		92	93		Amino Acid	Tryptophan Metabolism	100004561	3342-77-6
	278			xanthurenate	LC/MS neg	15679	C02470	HMDB0000881	5699		0.71		0.1421	0.7972		0.7647	1.078		54	64		Amino Acid	Tryptophan Metabolism	100000015	59-007
	282			picolinate	LC/MS pos early	1512	C10164	HMDB0002243	1018		0.93		0.389	0.7972		1.0252	1.1058		100	100		Amino Acid	Tryptophan Metabolism	1022	98-98-6
	298			indolelactate	LC/MS neg	18349	C02043	HMDB0000671	92904		1.06		0.5573	0.8117		1.047	0.9919		100	100		Amino Acid	Tryptophan Metabolism	100000463	832-97-3
	299			indoleacetate	LC/MS neg	27513	C00954	HMDB0000197	802		1.07		0.4281	0.7972		1.0022	0.9343		100	100		Amino Acid	Tryptophan Metabolism	100001034	6505-45-9
	304			indoleacrylate	LC/MS neg	22114		HMDB0000734	5375048		1.03		0.9384	0.8942		1.1237	1.0897		100	100		Amino Acid	Tryptophan Metabolism	100000800	1204-06-4
	305			indolepropionate	LC/MS neg	32405		HMDB0002302	3744		1.02		0.9494	0.8942		1.1004	1.0808		100	100		Amino Acid	Tryptophan Metabolism	100001083	830-96-6
	316			indole-3-carboxylate	LC/MS neg	38116	C19837	HMDB0003320	69867		1.02		0.9517	0.8942		1.0384	1.0221		100	100		Amino Acid	Tryptophan Metabolism	100002185	771-50-6
	318			indoleacetylglycine	LC/MS neg	54730			446640		0.94		0.4511	0.7972		1.2007	1.276		100	100		Amino Acid	Tryptophan Metabolism	100006730	13113-08-1
	319			indoleacetoylcarnitine*	LC/MS pos early	62279					0.89		0.2873	0.7972		0.9193	1.0341		100	100		Amino Acid	Tryptophan Metabolism	100020479
	322			3-indoxyl sulfate	LC/MS neg	27672		HMDB0000682	10258		1.09		0.355	0.7972		0.9967	0.9149		100	100		Amino Acid	Tryptophan Metabolism	100000467	2642-37-7
	332		Leucine, Isoleucine and Valine Metabolism	leucine	LC/MS pos early	60	C00123	HMDB0000687	6106		0.89		0.1456	0.7972		0.9898	1.1088		100	100		Amino Acid	Leucine, Isoleucine and Valine Metabolism	397	61-90-5
	336			N-acetylleucine	LC/MS neg	1587	C02710	HMDB0011756	70912		1.08		0.7401	0.8618		1.1405	1.0602		100	100		Amino Acid	Leucine, Isoleucine and Valine Metabolism	1082	1188-21-2
	343			4-methyl-2-oxopentanoate	LC/MS neg	22116	C00233	HMDB0000695	70		0.97		0.6655	0.8451		1.2271	1.2596		92	100		Amino Acid	Leucine, Isoleucine and Valine Metabolism	100000551	816-66-0
	347			alpha-hydroxyisocaproate	LC/MS neg	22132	C03264	HMDB0000665 HMDB0000624 HMDB00746	92779;83697;439960		1.41		0.2519	0.7972		1.4065	0.9956		100	100		Amino Acid	Leucine, Isoleucine and Valine Metabolism	100000706	10303-64-7
	353			isovalerylglycine	LC/MS neg	35107		HMDB00678	546304		1.05		0.7465	0.8647		1.0763	1.0246		100	100		Amino Acid	Leucine, Isoleucine and Valine Metabolism	100001452	16284-60-9
	354			isovalerylcarnitine (C5)	LC/MS pos early	34407	C20826	HMDB0000688	169235		0.91		0.0964	0.7972		0.9495	1.0465		100	100		Amino Acid	Leucine, Isoleucine and Valine Metabolism	100001393	31023-24-2
	363			beta-hydroxyisovalerate	LC/MS polar	12129		HMDB0000754	69362		1.04		0.7679	0.8724		1.1096	1.0664		100	100		Amino Acid	Leucine, Isoleucine and Valine Metabolism	1442	625-08-1
	364			beta-hydroxyisovaleroylcarnitine	LC/MS pos early	35433					0.94		0.2782	0.7972		0.9438	1.0035		100	100		Amino Acid	Leucine, Isoleucine and Valine Metabolism	100001594	99159-87-2
	367			3-methylglutaconate	LC/MS polar	57747		HMDB0000522	1551553		0.98		0.7954	0.8798		1.0156	1.036		100	100		Amino Acid	Leucine, Isoleucine and Valine Metabolism	100002458	5746-90-7
	385			isoleucine	LC/MS pos early	1125	C16424 C00407 C06418	HMDB0000172	6306		0.9		0.03	0.7972		0.9363	1.0424		100	100		Amino Acid	Leucine, Isoleucine and Valine Metabolism	376	73-32-5
	387			N-acetylisoleucine	LC/MS neg	33967		HMDB0061684	306109		0.96		0.474	0.7992		0.9991	1.0437		100	100		Amino Acid	Leucine, Isoleucine and Valine Metabolism	100001276	3077-46-1
	395			2-hydroxy-3-methylvalerate	LC/MS neg	36746		HMDB0000317	164623		1.16		0.4512	0.7972		1.1024	0.9521		100	100		Amino Acid	Leucine, Isoleucine and Valine Metabolism	100001541	488-15-3
	397			2-methylbutyrylcarnitine (C5)	LC/MS pos early	45095		HMDB0000378	6426901		1.01		0.8701	0.887		1.0354	1.0268		100	100		Amino Acid	Leucine, Isoleucine and Valine Metabolism	100001509	31023-25-3
	399			2-methylbutyrylglycine	LC/MS neg	31928		HMDB0000339	193872		1.68		0.0587	0.7972		1.0642	0.6327		85	57		Amino Acid	Leucine, Isoleucine and Valine Metabolism	100001155	52320-67-9
	400			tiglylcarnitine (C5:1-DC)	LC/MS pos early	35428		HMDB0002366	22833596		0.97		0.8219	0.887		0.9622	0.9876		100	100		Amino Acid	Leucine, Isoleucine and Valine Metabolism	100001597	64191-86-2
	407			ethylmalonate	LC/MS polar	15765		HMDB0000622	11756		1.03		0.725	0.8565		1.0287	1.0034		100	100		Amino Acid	Leucine, Isoleucine and Valine Metabolism	2054	601-75-2
	410			methylsuccinate	LC/MS polar	15745		HMDB0001844	10349		1.08		0.8743	0.887		1.5887	1.4708		100	100		Amino Acid	Leucine, Isoleucine and Valine Metabolism	2051	498-21-5
	416			valine	LC/MS pos early	1649	C00183	HMDB0000883	6287		0.93		0.3947	0.7972		1.0052	1.0849		100	100		Amino Acid	Leucine, Isoleucine and Valine Metabolism	566	72-18-4
	417			N-acetylvaline	LC/MS neg	1591		HMDB0011757	66789		0.9		0.1741	0.7972		0.9297	1.037		100	100		Amino Acid	Leucine, Isoleucine and Valine Metabolism	1084	96-81-1
	423			3-methyl-2-oxobutyrate	LC/MS polar	44526	C00141	HMDB0000019	49		0.95		0.3843	0.7972		1.1112	1.165		100	100		Amino Acid	Leucine, Isoleucine and Valine Metabolism	100000936	3715-29-5
	424			alpha-hydroxyisovalerate	LC/MS polar	46537		HMDB0000407	99823		1.07		0.3087	0.7972		1.0272	0.9597		100	100		Amino Acid	Leucine, Isoleucine and Valine Metabolism	100001300	600-37-3
	426			isobutyrylcarnitine (C4)	LC/MS pos early	33441		HMDB0000736	168379		0.91		0.1584	0.7972		0.9608	1.0608		100	100		Amino Acid	Leucine, Isoleucine and Valine Metabolism	100001055	25518-49-4
	427			isobutyrylglycine	LC/MS neg	35437		HMDB0000730	10855600		1.14		0.3819	0.7972		1.0729	0.9448		92	100		Amino Acid	Leucine, Isoleucine and Valine Metabolism	100001590	15926-18-8
	428			3-hydroxyisobutyrate	LC/MS polar	1549	C01188 C06001	HMDB0000023 HMDB0000336	11966314		0.97		0.6501	0.8449		0.9881	1.0156		100	100		Amino Acid	Leucine, Isoleucine and Valine Metabolism	111	2068-83-9
	429			2,3-dihydroxy-2-methylbutyrate	LC/MS polar	57547		HMDB0029576	301941		1.1		0.3966	0.7972		1.0734	0.9754		100	93		Amino Acid	Leucine, Isoleucine and Valine Metabolism	100010869	14868-24-7
	434		Methionine, Cysteine, SAM and Taurine Metabolism	methionine	LC/MS pos early	1302	C00073	HMDB0000696	6137		0.91		0.1764	0.7972		0.9748	1.0697		100	100		Amino Acid	Methionine, Cysteine, SAM and Taurine Metabolism	415	63-68-3
	435			N-acetylmethionine	LC/MS neg	1589	C02712	HMDB0011745	448580		1.02		0.9769	0.8942		1.0968	1.0798		100	100		Amino Acid	Methionine, Cysteine, SAM and Taurine Metabolism	1083	65-82-7
	437			N-formylmethionine	LC/MS neg	2829	C03145	HMDB0001015	439750		1.02		0.8842	0.887		1.0564	1.0342		100	100		Amino Acid	Methionine, Cysteine, SAM and Taurine Metabolism	194	4289-98-9
	438			S-methylmethionine	LC/MS pos early	38127	C05319	HMDB0038670	458		0.92		0.3183	0.7972		1.0028	1.0933		100	100		Amino Acid	Methionine, Cysteine, SAM and Taurine Metabolism	100002183	3493-12-07
	439			methionine sulfone	LC/MS pos early	44878		HMDB0062174	69961		0.9		0.3185	0.7972		0.933	1.0376		77	93		Amino Acid	Methionine, Cysteine, SAM and Taurine Metabolism	100004635	820-10-0
	440			methionine sulfoxide	LC/MS pos early	18374	C02989	HMDB0002005	158980		0.97		0.525	0.8012		0.9622	0.9955		100	100		Amino Acid	Methionine, Cysteine, SAM and Taurine Metabolism	100000039	3226-65-1
	441			N-acetylmethionine sulfoxide	LC/MS pos early	45428			11902949		1.06		0.7949	0.8798		1.0561	0.9973		100	100		Amino Acid	Methionine, Cysteine, SAM and Taurine Metabolism	100005463	108646-71-5
	445			S-adenosylmethionine (SAM)	LC/MS pos early	15915	C00019	HMDB0001185	34755		1.12		0.5994	0.818		1.1978	1.0666		100	100		Amino Acid	Methionine, Cysteine, SAM and Taurine Metabolism	1263	24346-00-7;86867-01-8;86867-0108
	446			S-adenosylhomocysteine (SAH)	LC/MS neg	42382	C00021	HMDB0000939	439155		0.87		0.0267	0.7972		0.928	1.0697		92	100		Amino Acid	Methionine, Cysteine, SAM and Taurine Metabolism	197	979-92-0
	447			5-methylthioribose**	LC/MS pos early	62100		HMDB0001087	6419710		0.91		0.2452	0.7972		1.0341	1.1361		100	100		Amino Acid	Methionine, Cysteine, SAM and Taurine Metabolism	100002103	23656-67-9
	448			2,3-dihydroxy-5-methylthio-4-pentenoate (DMTPA)*	LC/MS neg	62805		HMDB0240388			1		0.9935	0.8978		1.0371	1.0368		100	100		Amino Acid	Methionine, Cysteine, SAM and Taurine Metabolism	100020893
	449			2-hydroxy-4-(methylthio)butanoic acid	LC/MS polar	63739		HMDB0037115	11427		0.99		0.8824	0.887		1.0303	1.0384		100	100		Amino Acid	Methionine, Cysteine, SAM and Taurine Metabolism	100021372	583-91-5
	453			cystathionine	LC/MS pos early	15705	C02291	HMDB0000099	439258		0.88		0.1556	0.7972		0.9585	1.0907		100	100		Amino Acid	Methionine, Cysteine, SAM and Taurine Metabolism	310	535-34-2
	455			cysteine	LC/MS pos early	1868	C00097	HMDB0000574	5862		0.66		0.7709	0.8724		1.1095	1.6758		100	86		Amino Acid	Methionine, Cysteine, SAM and Taurine Metabolism	800	52-90-4;56-89-3
	457			S-methylcysteine	LC/MS pos early	39592		HMDB0002108	88180;7058174;24417		1.06		0.6468	0.8421		1.0749	1.0145		100	100		Amino Acid	Methionine, Cysteine, SAM and Taurine Metabolism	100002749	1187-84-4
	461			cysteine s-sulfate	LC/MS polar	22176	C05824	HMDB0000731	115015		0.89		0.2526	0.7972		1.0066	1.1254		100	100		Amino Acid	Methionine, Cysteine, SAM and Taurine Metabolism	100000808	1637-71-4
	462			cystine	LC/MS pos early	56	C00491	HMDB0000192	67678		1.03		0.9523	0.8942		1.2917	1.2544		100	100		Amino Acid	Methionine, Cysteine, SAM and Taurine Metabolism	279	56-89-3
	468			cysteine sulfinic acid	LC/MS pos early	37443	C00606	HMDB0000996	109		1.18		0.472	0.7992		1.2042	1.022		100	100		Amino Acid	Methionine, Cysteine, SAM and Taurine Metabolism	100002113	207121-48-0
	470			hypotaurine	LC/MS polar	590	C00519	HMDB0000965	107812		0.94		0.3838	0.7972		0.9869	1.0529		100	100		Amino Acid	Methionine, Cysteine, SAM and Taurine Metabolism	358	300-84-5
	471			taurine	LC/MS neg	2125	C00245	HMDB0000251	1123		0.94		0.0728	0.7972		0.9557	1.017		100	100		Amino Acid	Methionine, Cysteine, SAM and Taurine Metabolism	512	107-35-7
	473			N-acetyltaurine	LC/MS neg	48187		HMDB0240253	159864		0.91		0.2107	0.7972		1.0206	1.1219		100	100		Amino Acid	Methionine, Cysteine, SAM and Taurine Metabolism	100005466
	479			taurocyamine	LC/MS neg	35117	C01959	HMDB0003584	68340		0.89		0.1911	0.7972		0.9764	1.0967		100	100		Amino Acid	Methionine, Cysteine, SAM and Taurine Metabolism	100001418	543-18-0
	481			3-sulfo-alanine	LC/MS polar	47089	C00506	HMDB0002757	72886		1.09		0.8255	0.887		1.2203	1.1173		100	100		Amino Acid	Methionine, Cysteine, SAM and Taurine Metabolism	382	498-40-8
	483		Urea cycle; Arginine and Proline Metabolism	arginine	LC/MS pos early	1638	C00062	HMDB0000517	6322		0.86		0.0543	0.7972		0.9884	1.1433		100	100		Amino Acid	Urea cycle; Arginine and Proline Metabolism	231	1119-34-2
	484			argininosuccinate	LC/MS neg	15497	C03406	HMDB0000052	60150382		0.72		0.0788	0.7972		0.9422	1.3065		100	100		Amino Acid	Urea cycle; Arginine and Proline Metabolism	232	156637-58-0
	485			urea	LC/MS pos early	1670	C00086	HMDB0000294	1176		1.03		0.6252	0.8317		0.9968	0.967		100	100		Amino Acid	Urea cycle; Arginine and Proline Metabolism	533	57-13-6
	487			ornithine	LC/MS pos early	1493	C00077	HMDB0000214	6262		1.44		0.2471	0.7972		1.4514	1.0054		100	100		Amino Acid	Urea cycle; Arginine and Proline Metabolism	444	3184-13-2
	489			3-amino-2-piperidone	LC/MS pos early	62853		HMDB0000323	5200225		1.04		0.8921	0.887		1.0674	1.0253		100	100		Amino Acid	Urea cycle; Arginine and Proline Metabolism	100020361	1892-22-4
	491			2-oxoarginine*	LC/MS pos early	55072	C03771	HMDB0004225	558		1.07		0.976	0.8942		1.1974	1.1147		100	100		Amino Acid	Urea cycle; Arginine and Proline Metabolism	100002784	3715-10-04
	492			citrulline	LC/MS pos early	2132	C00327	HMDB0000904	9750		1.17		0.4992	0.8012		1.1521	0.9847		100	100		Amino Acid	Urea cycle; Arginine and Proline Metabolism	391	372-75-8
	493			homoarginine	LC/MS pos early	22137	C01924	HMDB0000670	9085		0.96		0.5286	0.8025		1.0191	1.0564		100	100		Amino Acid	Urea cycle; Arginine and Proline Metabolism	100000961	156-86-5
	494			homocitrulline	LC/MS polar	22138	C02427	HMDB0000679	65072		1.04		0.8161	0.887		1.0976	1.0526		100	100		Amino Acid	Urea cycle; Arginine and Proline Metabolism	100000963	1190-49-4
	495			proline	LC/MS pos early	1898	C00148 C000763	HMDB0000162 HMDB0003411	145742;614;8988		0.95		0.3242	0.7972		0.9592	1.0096		100	100		Amino Acid	Urea cycle; Arginine and Proline Metabolism	480	147-85-3
	498			dimethylarginine (SDMA + ADMA)	LC/MS pos early	36808	C21189 C03626	HMDB0003334 HMDB0001539	123831;169148		0.95		0.5311	0.8035		0.9229	0.9704		100	100		Amino Acid	Urea cycle; Arginine and Proline Metabolism	100001810	102783-24-4
	499			N-acetylarginine	LC/MS pos early	33953	C02562	HMDB0004620	67427		1		0.8904	0.887		1.0091	1.0097		100	100		Amino Acid	Urea cycle; Arginine and Proline Metabolism	100001266	155-84-0
	504			N-acetylcitrulline	LC/MS neg	48434	C15532 C02851	HMDB0000856	656979		1.04		0.9032	0.887		1.0666	1.0227		92	100		Amino Acid	Urea cycle; Arginine and Proline Metabolism	100001577	33965-42-3
	508			N-delta-acetylornithine	LC/MS polar	43249	C00437	HMDB0003357	9920500		1.08		0.3935	0.7972		1.0675	0.9927		100	100		Amino Acid	Urea cycle; Arginine and Proline Metabolism	100004523
	513			trans-4-hydroxyproline	LC/MS pos early	32306	C01157	HMDB0000725	5810		0.97		0.5291	0.8025		1.0061	1.0338		100	100		Amino Acid	Urea cycle; Arginine and Proline Metabolism	1001	51-35-4
	515			pro-hydroxy-pro	LC/MS pos early	35127		HMDB0006695	11902893		1.1		0.5438	0.8047		1.0988	0.9954		100	100		Amino Acid	Urea cycle; Arginine and Proline Metabolism	100001167	18684-24-7
	518			N-methylproline	LC/MS pos early	37431		HMDB0094696	643474		1.04		0.6803	0.8496		1.0692	1.0313		100	100		Amino Acid	Urea cycle; Arginine and Proline Metabolism	100001956	475-11-6
	519			N,N,N-trimethyl-alanylproline betaine (TMAP)	LC/MS pos early	62947		HMDB0240365			1.02		0.6705	0.8451		0.9957	0.974		100	100		Amino Acid	Urea cycle; Arginine and Proline Metabolism	100020217
	522			argininate*	LC/MS pos early	57461		HMDB0003148	160437		1		0.769	0.8724		1.0451	1.0413		100	100		Amino Acid	Urea cycle; Arginine and Proline Metabolism	100002769	157-07-3
	527		Creatine Metabolism	guanidinoacetate	LC/MS pos early	43802	C00581	HMDB0000128	763		1.02		0.9843	0.8949		1.004	0.9822		100	100		Amino Acid	Creatine Metabolism	344	352-97-6
	528			creatine	LC/MS pos early	27718	C00300	HMDB0000064	586		0.99		0.6634	0.8451		0.9905	1.0048		100	100		Amino Acid	Creatine Metabolism	1221	57-00-1
	529			creatinine	LC/MS pos early	513	C00791	HMDB0000562	588		1.02		0.7232	0.8565		1.0542	1.0301		100	100		Amino Acid	Creatine Metabolism	275	60-27-5
	530			creatine phosphate	LC/MS polar	33951	C02305	HMDB0001511	587;9548602		1.27		0.3117	0.7972		1.3119	1.0313		100	100		Amino Acid	Creatine Metabolism	100000112	922-32-7
	537		Polyamine Metabolism	putrescine	LC/MS pos early	1408	C00134	HMDB0001414	1045		0.96		0.5644	0.8131		1.0088	1.0519		100	100		Amino Acid	Polyamine Metabolism	49	110-60-1
	538			N-acetylputrescine	LC/MS pos early	37496	C02714	HMDB0002064	122356		1.29		0.2178	0.7972		1.2433	0.9675		100	100		Amino Acid	Polyamine Metabolism	192	18233-70-0
	544			N-acetyl-isoputreanine	LC/MS pos early	62309			131802901		0.83		0.1265	0.7972		0.8576	1.03		85	93		Amino Acid	Polyamine Metabolism	100020487
	545			spermidine	LC/MS pos early	485	C00315	HMDB0001257	1102		1.03		0.709	0.8565		1.1535	1.1163		100	100		Amino Acid	Polyamine Metabolism	50	124-20-9
	546			N('1)-acetylspermidine	LC/MS pos early	57689	C00612	HMDB0001276	496		1.03		0.7337	0.8604		0.9869	0.9539		100	100		Amino Acid	Polyamine Metabolism	187	14278-49-0
	552			spermine	LC/MS pos early	603	C00750	HMDB0001256	1103		1.01		0.45	0.7972		1.5432	1.5208		100	100		Amino Acid	Polyamine Metabolism	507	71-44-3
	556			5-methylthioadenosine (MTA)	LC/MS pos early	1419	C00170	HMDB0001173	439176		0.98		0.5017	0.8012		0.9895	1.0124		100	100		Amino Acid	Polyamine Metabolism	212	2457-80-9
	560			4-acetamidobutanoate	LC/MS pos early	1558	C02946	HMDB0003681	18189		1.53		0.0112	0.7972		1.1794	0.7728		100	93		Amino Acid	Polyamine Metabolism	1113	3025-96-5
	562		Guanidino and Acetamido Metabolism	1-methylguanidine	LC/MS pos early	48114	C02294	HMDB0001522	10111		0.72		0.051	0.7972		0.7712	1.0666		92	93		Amino Acid	Guanidino and Acetamido Metabolism	100000715	22661-87-6
	563			4-guanidinobutanoate	LC/MS pos early	15681	C01035	HMDB0003464	500		0.91		0.3061	0.7972		0.9574	1.0497		100	100		Amino Acid	Guanidino and Acetamido Metabolism	100000096	463-003;463-00-3
	567		Glutathione Metabolism	glutathione, oxidized (GSSG)	LC/MS pos early	27727	D00031 C00127	HMDB0003337	65359		5.82		0.2915	0.7972		6.367	1.0937		92	93		Amino Acid	Glutathione Metabolism	448	103239-24-3
	573			cysteine-glutathione disulfide	LC/MS pos early	35159	R00900	HMDB0000656	3080690		1.56		0.3893	0.7972		1.4873	0.9507		100	100		Amino Acid	Glutathione Metabolism	100001437	13081-14-6
	577			cysteinylglycine disulfide*	LC/MS pos early	62103		HMDB0000709	22833544		1.08		0.5766	0.8151		0.9861	0.9122		100	100		Amino Acid	Glutathione Metabolism	100002466	70555-24-7
	579			5-oxoproline	LC/MS neg	1494	C01879 C02237	HMDB0000267	439685;7405		0.94		0.3896	0.7972		0.9833	1.0434		100	100		Amino Acid	Glutathione Metabolism	1021	98-79-3
	582			2-hydroxybutyrate/2-hydroxyisobutyrate	LC/MS polar	52281	C21297 C05984	HMDB0000729 HMDB00008	4277439;440864		1.01		0.8365	0.887		1.0091	1.0034		100	100		Amino Acid	Glutathione Metabolism	100008928
	584			ophthalmate	LC/MS pos early	34592		HMDB0005765	7018721		1.25		0.81	0.8867		0.7601	0.6076		46	64		Amino Acid	Glutathione Metabolism	100001311	495-27-2
	632	Peptide	Gamma-glutamyl Amino Acid	gamma-glutamylalanine	LC/MS pos early	37063	C03738	HMDB0029142	440103		1.27		0.8857	0.887		1.5154	1.19		100	100		Peptide	Gamma-glutamyl Amino Acid	100001843	5875-41-2
	634			gamma-glutamylglutamate	LC/MS pos early	36738	C05282	HMDB0011737	92865		0.97		0.3858	0.7972		1.0985	1.1293		100	100		Peptide	Gamma-glutamyl Amino Acid	331	1116-22-9
	635			gamma-glutamylglutamine	LC/MS pos early	2730	C05283	HMDB0011738	150914		1.21		0.8955	0.887		1.3691	1.1309		100	100		Peptide	Gamma-glutamyl Amino Acid	1140	10148-81-9
	636			gamma-glutamylglycine	LC/MS pos early	33949		HMDB0011667	100099		0.96		0.4977	0.8012		0.9797	1.0224		100	100		Peptide	Gamma-glutamyl Amino Acid	100001294	1948-29-4
	637			gamma-glutamylhistidine	LC/MS pos early	18245		HMDB0029151	7017195		0.9		0.642	0.8374		1.0632	1.183		100	100		Peptide	Gamma-glutamyl Amino Acid	1235	37460-15-4
	638			gamma-glutamylisoleucine*	LC/MS pos early	34456		HMDB0011170	22885096		0.91		0.1507	0.7972		0.9347	1.0312		100	100		Peptide	Gamma-glutamyl Amino Acid	100001485
	639			gamma-glutamylleucine	LC/MS pos early	18369		HMDB0011171	151023		0.88		0.4245	0.7972		1.0278	1.1682		100	100		Peptide	Gamma-glutamyl Amino Acid	1268	2566-39-4
	640			gamma-glutamyl-alpha-lysine	LC/MS pos early	55015			65254		0.98		0.6668	0.8451		0.9951	1.0107		100	100		Peptide	Gamma-glutamyl Amino Acid	100010901
	641			gamma-glutamyl-epsilon-lysine	LC/MS pos early	33934		HMDB0003869	7015685		1.1		0.3315	0.7972		1.1048	1.0052		100	100		Peptide	Gamma-glutamyl Amino Acid	100001262	17105-15-6
	642			gamma-glutamylmethionine	LC/MS pos early	44872		HMDB0029155	7009567		1.09		0.5173	0.8012		1.3356	1.2289		100	100		Peptide	Gamma-glutamyl Amino Acid	100001313	17663-87-5
	643			gamma-glutamylphenylalanine	LC/MS pos early	33422		HMDB0000594	111299		0.93		0.5878	0.816		0.9963	1.0764		100	100		Peptide	Gamma-glutamyl Amino Acid	100000491	7432-24-8
	644			gamma-glutamylthreonine	LC/MS pos early	33364		HMDB0029159	76078708		0.91		0.189	0.7972		0.9658	1.0604		100	100		Peptide	Gamma-glutamyl Amino Acid	100001314	5652-48-2
	645			gamma-glutamyltryptophan	LC/MS pos early	33947		HMDB0029160	3989307		1.07		0.9446	0.8942		1.2379	1.1538		100	100		Peptide	Gamma-glutamyl Amino Acid	100001295	66471-20-3
	646			gamma-glutamyltyrosine	LC/MS pos early	2734		HMDB0011741	94340		0.81		0.1357	0.7972		0.9891	1.2195		100	100		Peptide	Gamma-glutamyl Amino Acid	1102	7432-23-7
	647			gamma-glutamylvaline	LC/MS pos early	43829		HMDB0011172	7015683		0.93		0.3026	0.7972		0.9526	1.0252		100	100		Peptide	Gamma-glutamyl Amino Acid	100001126	2746-34-1
	648			gamma-glutamylserine	LC/MS pos early	54914		HMDB0029158	22844748		0.88		0.3467	0.7972		1.0104	1.1514		100	100		Peptide	Gamma-glutamyl Amino Acid	100009231	5875-35-4
	649			gamma-glutamylcitrulline*	LC/MS pos early	62104					1.34		0.6727	0.8451		1.2051	0.8972		85	93		Peptide	Gamma-glutamyl Amino Acid	100020241
	652		Dipeptide Derivative	isoleucylhydroxyproline*	LC/MS pos early	63051		HMDB0028908	61158802		1		0.9004	0.887		0.9909	0.9898		100	100		Peptide	Dipeptide Derivative	100021262
	653			leucylhydroxyproline*	LC/MS pos early	63052		HMDB0028930	20847829		1.02		0.7844	0.879		1.0405	1.0172		100	100		Peptide	Dipeptide Derivative	100021261
	663		Dipeptide	alanylleucine	LC/MS pos early	37093		HMDB0028691	259583		0.9		0.6703	0.8451		0.9363	1.0411		77	86		Peptide	Dipeptide	100001890	1638-60-4
	818			glycylisoleucine	LC/MS pos early	36659		HMDB0028844	259613		0.69		0.2758	0.7972		0.9116	1.3271		100	86		Peptide	Dipeptide	100001790	19461-38-2
	819			glycylleucine	LC/MS pos early	34398	C02155	HMDB0000759	92843		0.71		0.23	0.7972		0.9423	1.3306		100	93		Peptide	Dipeptide	100001258	869-19-2
	829			glycylvaline	LC/MS pos early	18357		HMDB0028854	2724807		0.94		0.7882	0.879		1.0873	1.1568		100	100		Peptide	Dipeptide	100000487	1963-21-9
	834			histidylalanine	LC/MS pos early	42027		HMDB0028878	101180		0.72		0.19	0.7972		0.6084	0.8449		38	57		Peptide	Dipeptide	100003542	16874-75-2
	853			isoleucylglycine	LC/MS neg	40008		HMDB0028907	342532		0.93		0.6245	0.8317		1.0573	1.1347		100	93		Peptide	Dipeptide	100003169	868-28-0
	872			leucylglycine	LC/MS pos early	40045		HMDB0028929	79070		0.85		0.3751	0.7972		1.0538	1.2328		100	100		Peptide	Dipeptide	100003185	686-50-0
	921			phenylalanylalanine	LC/MS pos early	41374		HMDB0028988	5488196		0.93		0.6688	0.8451		1.0835	1.1619		100	93		Peptide	Dipeptide	100003589	3918-87-4
	926			phenylalanylglycine	LC/MS pos early	41370		HMDB0028995	6992304		0.9		0.6545	0.8451		1.0943	1.2172		100	100		Peptide	Dipeptide	100003588	721-90-4
	947			prolylglycine	LC/MS pos early	40703		HMDB0011178	6426709		0.93		0.9204	0.887		0.9999	1.0742		100	100		Peptide	Dipeptide	100003674	2578-57-6
	986			threonylphenylalanine	LC/MS pos early	31530		HMDB0029068	7010580		0.9		0.519	0.8012		0.7346	0.8122		62	64		Peptide	Dipeptide	100001125	16875-27-7
	998			tryptophylglycine	LC/MS pos early	43028		HMDB0029083	263471		0.89		0.4138	0.7972		0.8962	1.0111		100	100		Peptide	Dipeptide	100003609	7360-09-0
	1016			tyrosylglycine	LC/MS neg	41375		HMDB0029105	7021854		0.98		0.7102	0.8565		1.1158	1.1388		100	100		Peptide	Dipeptide	100003598	673-05-5
	1034			valylglycine	LC/MS neg	40475		HMDB0029127	136487		0.93		0.8991	0.887		1.2593	1.3505		100	100		Peptide	Dipeptide	100003641	686-43-1
	1047			leucylglutamine*	LC/MS pos early	48189		HMDB0028927	4305457		0.93		0.593	0.8168		0.9606	1.0311		85	93		Peptide	Dipeptide	100003183
	1184		Acetylated Peptides	phenylacetylcarnitine	LC/MS pos early	48425			101724840		1.17		0.3395	0.7972		1.3029	1.111		100	100		Peptide	Acetylated Peptides	100006108	287108-21-8
	1190			phenylacetylglycine	LC/MS neg	33945	C05598	HMDB0000821	68144		1.02		0.7026	0.8565		1.2056	1.186		100	100		Peptide	Acetylated Peptides	100001275	500-98-1
	1219		Modified Peptides	N,N-dimethyl-pro-pro	LC/MS pos early	64571					0.95		0.2939	0.7972		0.9581	1.0099		100	100		Peptide	Modified Peptides	100022041
	1220	Carbohydrate	Glycolysis, Gluconeogenesis, and Pyruvate Metabolism	1,5-anhydroglucitol (1,5-AG)	LC/MS neg	20675	C07326	HMDB0002712	64960		0.92		0.2633	0.7972		0.958	1.0401		100	100		Carbohydrate	Glycolysis, Gluconeogenesis, and Pyruvate Metabolism	100000580	154-58-5
	1223			glucose	LC/MS polar	48152	C00031	HMDB0000122	5793		0.98		0.5522	0.8076		0.9364	0.9595		100	100		Carbohydrate	Glycolysis, Gluconeogenesis, and Pyruvate Metabolism	572	50-99-7
	1224			glucose 6-phosphate	LC/MS polar	31260	C00092	HMDB0001401	5958		1.21		0.3277	0.7972		1.1048	0.9094		100	100		Carbohydrate	Glycolysis, Gluconeogenesis, and Pyruvate Metabolism	291	103192-55-8
	1227			fructose-6-phosphate	LC/MS polar	12021	C05345	HMDB0003971	440641		1.25		0.1515	0.7972		1.1246	0.8995		100	100		Carbohydrate	Glycolysis, Gluconeogenesis, and Pyruvate Metabolism	1232	103213-47-4
	1230			fructose 1,6-diphosphate/glucose 1,6-diphosphate/myo-inositol diphosphates	LC/MS neg	46896	C05378 C00354 C01231	HMDB0003514 HMDB0001058	10404962;3934;90658350;124383956;4453;445557;718;82400		2.1		0.0591	0.7972		1.4977	0.7135		100	100		Carbohydrate	Glycolysis, Gluconeogenesis, and Pyruvate Metabolism	100002180
	1231			2,3-diphosphoglycerate	LC/MS neg	15664	C01159	HMDB0001294	186004		1.31		0.1855	0.7972		1.0607	0.8089		85	79		Carbohydrate	Glycolysis, Gluconeogenesis, and Pyruvate Metabolism	1227	102783-53-9
	1232			dihydroxyacetone phosphate (DHAP)	LC/MS pos early	15522	C00111	HMDB0001473	668		1.46		0.0153	0.7972		1.3134	0.9007		100	100		Carbohydrate	Glycolysis, Gluconeogenesis, and Pyruvate Metabolism	309	102783-56-2
	1236			2-phosphoglycerate	LC/MS polar	35629	C00631	HMDB0000362	59		0.92		0.7352	0.8604		1.0462	1.1427		100	100		Carbohydrate	Glycolysis, Gluconeogenesis, and Pyruvate Metabolism	100000093	70195-25-4
	1237			3-phosphoglycerate	LC/MS neg	1414	C00597	HMDB0000807	724		1.12		0.4497	0.7972		1.0966	0.9799		100	100		Carbohydrate	Glycolysis, Gluconeogenesis, and Pyruvate Metabolism	132	80731-10-8
	1238			phosphoenolpyruvate (PEP)	LC/MS neg	597	C00074	HMDB0000263	1005		1.16		0.2999	0.7972		1.1073	0.9518		100	100		Carbohydrate	Glycolysis, Gluconeogenesis, and Pyruvate Metabolism	463	10526-80-4
	1239			pyruvate	LC/MS polar	48990	C00022	HMDB0000243	1060		0.99		0.7254	0.8565		1.0426	1.0534		100	100		Carbohydrate	Glycolysis, Gluconeogenesis, and Pyruvate Metabolism	823	127-17-3
	1240			lactate	LC/MS polar	527	C00186	HMDB0000190	612		1.02		0.523	0.8012		1.0271	1.0022		100	100		Carbohydrate	Glycolysis, Gluconeogenesis, and Pyruvate Metabolism	482	79-33-4
	1243			glycerate	LC/MS polar	1572	C00258	HMDB0006372 HMDB0000139	752;439194		0.94		0.3742	0.7972		0.973	1.0348		100	100		Carbohydrate	Glycolysis, Gluconeogenesis, and Pyruvate Metabolism	1052	600-19-1
	1246		Pentose Phosphate Pathway	6-phosphogluconate	LC/MS neg	15442	C00345	HMDB0001316	91493		1.07		0.6966	0.8565		1.0478	0.9763		100	100		Carbohydrate	Pentose Phosphate Pathway	100000341	921-62-0;53411-70-4
	1255			ribose 1-phosphate	LC/MS polar	1763	C00620	HMDB0001489	439236		1.49		0.4528	0.7972		1.3971	0.9396		100	100		Carbohydrate	Pentose Phosphate Pathway	219	50-99-7;58459-37-3
	1257			sedoheptulose-7-phosphate	LC/MS neg	35649	C05382	HMDB0001068	616		1.21		0.1501	0.7972		1.0575	0.8764		100	100		Carbohydrate	Pentose Phosphate Pathway	100001628	2646-35-7
	1261		Pentose Metabolism	ribose	LC/MS polar	1471	C00121	HMDB0000283	5779		0.94		0.4759	0.7992		0.9582	1.015		100	100		Carbohydrate	Pentose Metabolism	914	50-69-1
	1262			ribitol	LC/MS polar	15772	C00532 C01904 C00474 C00379	HMDB0002917 HMDB0000508 HMDB0001851 HMDB0000568	6912		0.95		0.3296	0.7972		0.9873	1.0387		100	100		Carbohydrate	Pentose Metabolism	100000406	488-81-3
	1263			ribonate	LC/MS polar	27731	C01685	HMDB0000867	5460677		0.99		0.9791	0.8942		0.9388	0.9497		100	100		Carbohydrate	Pentose Metabolism	100001007	5336-08-03
	1264			ribulose/xylulose	LC/MS polar	54671		HMDB0000621 HMDB0000751 HMDB0001644 HMDB0003371	151261;5289590		0.87		0.1376	0.7972		0.9506	1.0966		100	100		Carbohydrate	Pentose Metabolism	100006122
	1277			arabitol/xylitol	LC/MS polar	48885	C00542 C01904 C00379	HMDB0002917 HMDB0001851 HMDB0000568	6912;94154		0.92		0.1635	0.7972		0.9509	1.0299		100	100		Carbohydrate	Pentose Metabolism	100006430
	1283			arabonate/xylonate	LC/MS polar	48255	C00502 C05411	HMDB0000539	122045;6602431		0.84		0.172	0.7972		0.9732	1.1632		100	100		Carbohydrate	Pentose Metabolism	100006115
	1288			sedoheptulose	LC/MS polar	53237	C02076	HMDB0003219	5459879		0.79		0.1779	0.7972		0.9663	1.2242		100	100		Carbohydrate	Pentose Metabolism	100002619	3019-74-7
	1290			lyxonate	LC/MS polar	61858		HMDB0060255			0.9		0.3504	0.7972		0.9982	1.1082		100	100		Carbohydrate	Pentose Metabolism	100019968
	1292		Glycogen Metabolism	maltohexaose	LC/MS polar	35170	G00755 C01936	HMDB0012253	439606		0.88		0.1729	0.7972		0.8898	1.0157		100	100		Carbohydrate	Glycogen Metabolism	100001448	34620-77-4
	1294			maltopentaose	LC/MS polar	35163	C06218	HMDB0012254	13489094		1.9		0.2666	0.7972		1.656	0.8736		100	86		Carbohydrate	Glycogen Metabolism	100001447	34620-76-3
	1295			maltotetraose	LC/MS polar	15910	C02052	HMDB0001296	439639		1.27		0.4177	0.7972		1.1931	0.9407		100	100		Carbohydrate	Glycogen Metabolism	100000275	34612-38-9
	1297			maltotriose	LC/MS polar	44688	C01835	HMDB0001262	439586		1.09		0.5687	0.8131		1.0633	0.9712		100	100		Carbohydrate	Glycogen Metabolism	100000276	1109-28-0
	1300			maltose	LC/MS polar	15586	C00208	HMDB0000163	10991489		1.04		0.8337	0.887		0.9718	0.9382		100	100		Carbohydrate	Glycogen Metabolism	913	6363-53-7
	1326		Disaccharides and Oligosaccharides	sucrose	LC/MS polar	1519	C00089	HMDB0000258	5988		0.23		0.6213	0.8317		2.3387	10.1563		92	100		Carbohydrate	Disaccharides and Oligosaccharides	935	57-50-1
	1347		Fructose, Mannose and Galactose Metabolism	fructose	LC/MS polar	48195	C00095	HMDB0000660	2723872		0.85		0.2678	0.7972		1.0217	1.2074		100	100		Carbohydrate	Fructose, Mannose and Galactose Metabolism	878	57-48-7
	1352			mannitol/sorbitol	LC/MS polar	46142	C00392 C00794	HMDB0000247 HMDB0000765	6251;5780		0.94		0.2958	0.7972		0.9733	1.0366		100	100		Carbohydrate	Fructose, Mannose and Galactose Metabolism	100001740
	1353			mannose	LC/MS polar	48153	C00159 C02209 C00936	HMDB0000169	185698;82308;18950;439680		0.82		0.2055	0.7972		0.9216	1.1224		100	100		Carbohydrate	Fructose, Mannose and Galactose Metabolism	803	3458-28-4
	1354			mannose-6-phosphate	LC/MS polar	1469	C00275	HMDB0001078	439198		1.19		0.4274	0.7972		1.0896	0.9175		100	100		Carbohydrate	Fructose, Mannose and Galactose Metabolism	294	70442-25-0;104872-94-8
	1364			galactose 1-phosphate	LC/MS polar	15706	C00446	HMDB0000645	123912		1.15		0.3678	0.7972		1.1455	0.9988		100	100		Carbohydrate	Fructose, Mannose and Galactose Metabolism	100000300	19046-60-7
	1373			galactonate	LC/MS polar	27719	C15930 C00880	HMDB0000565	12310779;128869		0.92		0.8349	0.887		0.9515	1.0354		100	100		Carbohydrate	Fructose, Mannose and Galactose Metabolism	100001026	299-28-5
	1380		Nucleotide Sugar	UDP-glucose	LC/MS polar	32344	C00029	HMDB0000286	8629		1.34		0.4643	0.7987		1.3477	1.0031		69	71		Carbohydrate	Nucleotide Sugar	1096	117756-22-6
	1384			UDP-galactose	LC/MS polar	15860	C00052	HMDB0000302	18068		1.64		0.597	0.8169		1.3674	0.835		54	64		Carbohydrate	Nucleotide Sugar	100000298	2956-16-3;91183-98-1;137868-52-1
	1392			UDP-N-acetylglucosamine/galactosamine	LC/MS polar	46148	C00203 C00043	HMDB0000304 HMDB0000290	44576;1167		1.78		0.454	0.7972		1.8069	1.0145		69	93		Carbohydrate	Nucleotide Sugar	100002957
	1393			cytidine 5'-monophospho-N-acetylneuraminic acid	LC/MS polar	36831	C00128	HMDB0001176	448209		0.96		0.4121	0.7972		0.9487	0.993		100	100		Carbohydrate	Nucleotide Sugar	1223	3063-71-6
	1403		Aminosugar Metabolism	glucosamine-6-phosphate	LC/MS polar	580	C00352	HMDB0001254	440997		1.32		0.2987	0.7972		1.1594	0.8758		100	100		Carbohydrate	Aminosugar Metabolism	290	3616-42-0
	1407			glucuronate	LC/MS polar	15443	C16245	HMDB0000127	441478;94715;23677976;65041;444791		0.97		0.7236	0.8565		1.0024	1.0337		100	100		Carbohydrate	Aminosugar Metabolism	100000257	207300-70-7
	1409			diacetylchitobiose	LC/MS pos early	35158	C01674	HMDB0003556	439544		0.92		0.4014	0.7972		0.9552	1.0427		85	86		Carbohydrate	Aminosugar Metabolism	100001492	35061-50-8
	1412			N-acetylglucosamine 6-phosphate	LC/MS polar	15107	C00357	HMDB0002817	439219		1.33		0.4593	0.7987		1.3844	1.0432		100	100		Carbohydrate	Aminosugar Metabolism	1213	102029-88-9
	1413			N-acetyl-glucosamine 1-phosphate	LC/MS polar	15741	C04256	HMDB0001367	440364		1.39		0.7917	0.879		1.4503	1.0418		92	100		Carbohydrate	Aminosugar Metabolism	1212	31281-59-1
	1419			N-acetylneuraminate	LC/MS polar	32377	C00270	HMDB0000230	439197		0.9		0.2367	0.7972		0.9555	1.0564		100	100		Carbohydrate	Aminosugar Metabolism	1162	131-48-6
	1431			N-acetylglucosaminylasparagine	LC/MS pos early	48149	C04540	HMDB0000489	123826		1.07		0.848	0.887		1.088	1.0184		100	100		Carbohydrate	Aminosugar Metabolism	1215	2776-93-4
	1432			erythronate*	LC/MS polar	42420		HMDB0000613	2781043		0.98		0.3601	0.7972		0.9831	1.0077		100	100		Carbohydrate	Aminosugar Metabolism	100001320	88759-55-1
	1434			N-acetylglucosamine/N-acetylgalactosamine	LC/MS pos early	46539	C01074	HMDB0000212 HMDB0000215	84265;439174		0.91		0.3722	0.7972		0.9419	1.0381		100	100		Carbohydrate	Aminosugar Metabolism	100006435
	1435			N-glycolylneuraminate	LC/MS pos early	37123	C03410	HMDB0000833	123802		0.95		0.4617	0.7987		0.9768	1.0255		100	100		Carbohydrate	Aminosugar Metabolism	100001491	1113-83-3
	1436		Advanced Glycation End-product	N6-carboxymethyllysine	LC/MS pos early	36713		HMDB0240347	123800		0.92		0.2238	0.7972		0.9924	1.0748		100	100		Carbohydrate	Advanced Glycation End-product	100001768	5746-04-03
	1440	Energy	TCA Cycle	citrate	LC/MS neg	1564	C00158	HMDB0000094	311		0.95		0.5477	0.8047		0.9278	0.9752		100	100		Energy	TCA Cycle	1124	77-92-9
	1442			aconitate [cis or trans]	LC/MS neg	46173	C02341 C004174	HMDB0000958 HMDB000072	643757;444212		0.98		0.6649	0.8451		0.9325	0.9529		100	100		Energy	TCA Cycle	100001359
	1444			isocitrate	LC/MS polar	12110	C00451	HMDB0001874	5318532		0.99		0.7653	0.8724		1.0285	1.0361		100	100		Energy	TCA Cycle	1206	20226-99-7
	1446			alpha-ketoglutarate	LC/MS polar	528	C00026	HMDB0000208	51		0.86		0.0194	0.7972		0.9141	1.0625		100	100		Energy	TCA Cycle	93	305-72-6;328-50-7;22202-68-2
	1449			succinate	LC/MS polar	1437	C00042	HMDB0000254	1110		1.4		0.2903	0.7972		1.3673	0.9774		100	100		Energy	TCA Cycle	252	110-15-6
	1450			fumarate	LC/MS polar	1643	C00122	HMDB0000134	444972		0.89		0.0349	0.7972		0.9423	1.0532		100	100		Energy	TCA Cycle	330	100-17-8
	1452			malate	LC/MS polar	1303	C00497 C00149 C00711	HMDB0000744 HMDB0031518 HMDB0000156	525		0.92		0.1001	0.7972		0.9618	1.0421		100	100		Energy	TCA Cycle	409	6915-15-7
	1456			itaconate	LC/MS polar	18373	C00490	HMDB0002092	811		7.18		0.6277	0.832		10.1956	1.42		92	100		Energy	TCA Cycle	100000455	97-65-4
	1457			tricarballylate	LC/MS polar	15729	C19806	HMDB0031193	14925		0.63		0.2228	0.7972		1.1888	1.8916		100	100		Energy	TCA Cycle	2053	99-14-9
	1461			2-methylcitrate/homocitrate	LC/MS neg	52282	C01251	HMDB0003518 HMDB0000379	515;439459		0.82		0.0553	0.7972		0.9665	1.1778		100	100		Energy	TCA Cycle	100008929
	1463			citraconate/glutaconate	LC/MS polar	47076	C02226 C02214	HMDB0000620 HMDB0000634	643798;5280498		0.95		0.6724	0.8451		1.0391	1.095		100	100		Energy	TCA Cycle	100006438
	1467		Oxidative Phosphorylation	acetylphosphate	LC/MS polar	15488	C00227	HMDB0001494	186		1.09		0.395	0.7972		1.0598	0.9762		100	100		Energy	Oxidative Phosphorylation	1211	94249-01-1
	1469			phosphate	LC/MS pos early	42109	C00009	HMDB0001429	1061		0.97		0.4669	0.7987		1.0189	1.0488		100	100		Energy	Oxidative Phosphorylation	461	7664-38-2
	1472	Lipid	Fatty Acid Synthesis	malonylcarnitine	LC/MS pos early	37059		HMDB0002095	22833583		0.93		0.0719	0.7972		0.9618	1.0395		100	100		Lipid	Fatty Acid Synthesis	100001526	853728-01-5
	1473			malonate	LC/MS polar	15872	C00383	HMDB0000691	867		0.99		0.9021	0.887		1.0494	1.0549		100	100		Lipid	Fatty Acid Synthesis	818	141-82-2;26522-22-85-0
	1490		Medium Chain Fatty Acid	caproate (6:0)	LC/MS neg	32489	C01585	HMDB0000535	8892		1.36		0.5236	0.8012		1.5897	1.166		100	100		Lipid	Medium Chain Fatty Acid	926	142-62-1
	1492			caprylate (8:0)	LC/MS neg	32492	C06423	HMDB0000482	379		1.06		0.7348	0.8604		1.1178	1.0587		100	100		Lipid	Medium Chain Fatty Acid	932	124-07-2
	1496			cis-4-decenoate (10:1n6)*	LC/MS neg	62873		HMDB0004980	5282726		1.11		0.2672	0.7972		1.1309	1.0234		100	100		Lipid	Medium Chain Fatty Acid	100002796	505-90-8
	1510		Long Chain Saturated Fatty Acid	pentadecanoate (15:0)	LC/MS neg	1361	C16537	HMDB0000826	13849		0.92		0.321	0.7972		0.9378	1.02		100	100		Lipid	Long Chain Saturated Fatty Acid	980	1002-84-2;10002-84-2
	1511			palmitate (16:0)	LC/MS neg	1336	C00249	HMDB0000220	985		0.87		0.2048	0.7972		0.9718	1.123		100	100		Lipid	Long Chain Saturated Fatty Acid	424	57-10-3
	1513			margarate (17:0)	LC/MS neg	1121		HMDB0002259	10465		0.92		0.3789	0.7972		1.0751	1.1648		100	100		Lipid	Long Chain Saturated Fatty Acid	891	506-12-7
	1515			stearate (18:0)	LC/MS neg	1358	C01530	HMDB0000827	5281		0.89		0.2718	0.7972		0.9542	1.0761		100	100		Lipid	Long Chain Saturated Fatty Acid	439	57-11-4
	1517			nonadecanoate (19:0)	LC/MS neg	1356	C16535	HMDB0000772	12591		0.88		0.2713	0.7972		1.0238	1.157		100	100		Lipid	Long Chain Saturated Fatty Acid	892	646-30-0
	1518			arachidate (20:0)	LC/MS neg	1118	C06425	HMDB0002212	10467		0.9		0.2776	0.7972		1.045	1.1585		100	100		Lipid	Long Chain Saturated Fatty Acid	893	506-30-9
	1527		Long Chain Monounsaturated Fatty Acid	myristoleate (14:1n5)	LC/MS neg	32418	C08322	HMDB0002000	5281119		1.02		0.8457	0.887		1.0503	1.0287		100	100		Lipid	Long Chain Monounsaturated Fatty Acid	100001198	544-64-9
	1530			palmitoleate (16:1n7)	LC/MS neg	33447	C08362	HMDB0003229	445638		0.89		0.3744	0.7972		1.2621	1.4183		100	100		Lipid	Long Chain Monounsaturated Fatty Acid	452	373-49-9
	1532			10-heptadecenoate (17:1n7)	LC/MS neg	33971		HMDB0060038	5312435		0.94		0.5198	0.8012		1.1907	1.272		100	100		Lipid	Long Chain Monounsaturated Fatty Acid	100001278	29743-97-3
	1534			oleate/vaccenate (18:1)	LC/MS neg	52285	C01712 C08367 C00712 C21944	HMDB0000207 HMDB0000573 HMDB0003231 HMDB0240219	637517;445639;5281127;5282761		0.9		0.3909	0.7972		1.076	1.1891		100	100		Lipid	Long Chain Monounsaturated Fatty Acid	100008930
	1541			10-nonadecenoate (19:1n9)	LC/MS neg	33972		HMDB0013622	5312513		0.94		0.4243	0.7972		1.2168	1.2911		100	100		Lipid	Long Chain Monounsaturated Fatty Acid	100001277	73033-09-7
	1544			eicosenoate (20:1)	LC/MS neg	33587	C16526	HMDB0002231 HMDB0062436	5282769;5282768;94159		0.91		0.3718	0.7972		1.066	1.1756		100	100		Lipid	Long Chain Monounsaturated Fatty Acid	100001335
	1548			erucate (22:1n9)	LC/MS neg	1552	C08316	HMDB0002068	8216;5281116		0.9		0.2959	0.7972		1.1232	1.2489		100	100		Lipid	Long Chain Monounsaturated Fatty Acid	1087	112-86-7
	1551		Long Chain Polyunsaturated Fatty Acid (n3 and n6)	tetradecadienoate (14:2)*	LC/MS neg	62850		HMDB0000560	5312409		1.1		0.3614	0.7972		1.1086	1.0103		100	100		Lipid	Long Chain Polyunsaturated Fatty Acid (n3 and n6)	100020343	39039-37-7
	1558			stearidonate (18:4n3)	LC/MS neg	33969	C16300	HMDB0006547	5312508		0.94		0.4005	0.7972		1.1687	1.2458		100	100		Lipid	Long Chain Polyunsaturated Fatty Acid (n3 and n6)	100001229	111174-40-4
	1561			eicosapentaenoate (EPA; 20:5n3)	LC/MS neg	18467	C06428	HMDB0001999	446284		0.89		0.4704	0.7991		1.1366	1.2765		100	100		Lipid	Long Chain Polyunsaturated Fatty Acid (n3 and n6)	2050	10-2005-9;10417-94-4
	1562			heneicosapentaenoate (21:5n3)	LC/MS neg	57658			11998573		0.82		0.208	0.7972		1.0971	1.3405		100	100		Lipid	Long Chain Polyunsaturated Fatty Acid (n3 and n6)	100015797	24257-10-1
	1563			docosapentaenoate (n3 DPA; 22:5n3)	LC/MS neg	32504	C16513	HMDB0001976 HMDB0006528	6441454		0.79		0.2248	0.7972		1.0848	1.3681		100	100		Lipid	Long Chain Polyunsaturated Fatty Acid (n3 and n6)	100001181	2234-74-4
	1564			docosahexaenoate (DHA; 22:6n3)	LC/MS neg	44675	C06429	HMDB0002183	445580		0.83		0.2294	0.7972		1.0023	1.212		100	100		Lipid	Long Chain Polyunsaturated Fatty Acid (n3 and n6)	100000665	6217-54-5
	1565			docosatrienoate (22:3n3)	LC/MS neg	32417	C16534	HMDB0002823	5312556		0.86		0.2628	0.7972		1.0139	1.1831		100	100		Lipid	Long Chain Polyunsaturated Fatty Acid (n3 and n6)	100001195	59708-86-0
	1566			nisinate (24:6n3)	LC/MS neg	57810		HMDB0013025	11792612		0.82		0.2065	0.7972		1.0228	1.2507		100	100		Lipid	Long Chain Polyunsaturated Fatty Acid (n3 and n6)	100015785	68378-49-4
	1567			hexadecadienoate (16:2n6)	LC/MS neg	57652		HMDB0000477	13932172		0.99		0.741	0.8618		1.0959	1.1112		100	100		Lipid	Long Chain Polyunsaturated Fatty Acid (n3 and n6)	100009394	28290-73-5
	1568			linoleate (18:2n6)	LC/MS neg	1105	C01595	HMDB0000673 HMDB0006270	5280450		0.91		0.4209	0.7972		1.1152	1.2209		100	100		Lipid	Long Chain Polyunsaturated Fatty Acid (n3 and n6)	180	60-33-3
	1570			linolenate [alpha or gamma; (18:3n3 or 6)]	LC/MS neg	34035	C06426 C06427	HMDB0001388 HMDB0003073	5280933;5280934		0.92		0.4421	0.7972		1.3412	1.4656		100	100		Lipid	Long Chain Polyunsaturated Fatty Acid (n3 and n6)	100001337
	1571			dihomo-linoleate (20:2n6)	LC/MS neg	17805	C16525	HMDB0005060	6439848		0.89		0.3949	0.7972		1.1175	1.252		100	100		Lipid	Long Chain Polyunsaturated Fatty Acid (n3 and n6)	1231	2091-39-6
	1573			dihomo-linolenate (20:3n3 or n6)	LC/MS neg	35718	C03242	HMDB0002925	5280581		0.87		0.334	0.7972		1.0801	1.2416		100	100		Lipid	Long Chain Polyunsaturated Fatty Acid (n3 and n6)	100001739	17046-59-2
	1574			arachidonate (20:4n6)	LC/MS neg	1110	C00219	HMDB0001043	444899		0.88		0.3578	0.7972		1.0093	1.1494		100	100		Lipid	Long Chain Polyunsaturated Fatty Acid (n3 and n6)	229	506-32-1
	1576			adrenate (22:4n6)	LC/MS neg	32980	C16527	HMDB0002226	5497181;5282844		0.88		0.3983	0.7972		1.0819	1.228		100	100		Lipid	Long Chain Polyunsaturated Fatty Acid (n3 and n6)	100001193	2091-25-0
	1577			docosapentaenoate (n6 DPA; 22:5n6)	LC/MS neg	37478	C16513	HMDB0001976	6441454		0.88		0.3672	0.7972		1.1054	1.2554		100	100		Lipid	Long Chain Polyunsaturated Fatty Acid (n3 and n6)	100001580	25182-74-5
	1578			docosadienoate (22:2n6)	LC/MS neg	32415	C16533	HMDB0061714	5282807		0.89		0.3388	0.7972		1.0127	1.1413		100	100		Lipid	Long Chain Polyunsaturated Fatty Acid (n3 and n6)	100001182	7370-49-2
	1580			mead acid (20:3n9)	LC/MS neg	35174		HMDB0010378	5312531		0.83		0.3324	0.7972		1.0452	1.2542		100	100		Lipid	Long Chain Polyunsaturated Fatty Acid (n3 and n6)	100001472	20590-32-3
	1649		Fatty Acid, Branched	(16 or 17)-methylstearate (a19:0 or i19:0)	LC/MS neg	38296		HMDB0037397	3083779		0.91		0.386	0.7972		1.1093	1.2198		100	100		Lipid	Fatty Acid, Branched	100002356	2724-59-6
	1660		Fatty Acid, Dicarboxylate	glutarate (C5-DC)	LC/MS polar	396	C00489	HMDB0000661	743;4418048		1.27		0.3743	0.7972		1.2744	1.001		100	100		Lipid	Fatty Acid, Dicarboxylate	339	110-94-1
	1664			2-hydroxyglutarate	LC/MS pos early	37253	C02630	HMDB0059655	43		0.86		0.4448	0.7972		1.1249	1.303		100	100		Lipid	Fatty Acid, Dicarboxylate	100002070	40951-21-1
	1666			adipate (C6-DC)	LC/MS polar	21134	C06104	HMDB0000448	196		0.92		0.435	0.7972		1.0068	1.096		100	100		Lipid	Fatty Acid, Dicarboxylate	100000863	124-04-9
	1668			2-hydroxyadipate	LC/MS polar	31934	C02360	HMDB0000321	193530		1.13		0.8036	0.8836		1.2739	1.1269		100	100		Lipid	Fatty Acid, Dicarboxylate	100001153	18294-85-4
	1669			3-hydroxyadipate	LC/MS polar	62069		HMDB0000345	151913		0.81		0.2045	0.7972		0.9553	1.1758		92	100		Lipid	Fatty Acid, Dicarboxylate	100004396
	1672			maleate	LC/MS polar	20676	C01384	HMDB0000176	444266		0.88		0.1497	0.7972		0.8965	1.021		100	100		Lipid	Fatty Acid, Dicarboxylate	100000707	110-16-7
	1680			azelate (C9-DC)	LC/MS neg	18362	C08261	HMDB0000784	2266		1.06		0.967	0.8942		1.2361	1.1711		100	100		Lipid	Fatty Acid, Dicarboxylate	2029	123-99-9
	1682			sebacate (C10-DC)	LC/MS polar	32398	C08277	HMDB0000792	5192		0.9		0.7042	0.8565		0.9656	1.0788		100	100		Lipid	Fatty Acid, Dicarboxylate	100001211	111-20-6
	1690			dodecadienoate (12:2)*	LC/MS neg	62276			25480		1.1		0.494	0.8012		1.0836	0.9875		100	100		Lipid	Fatty Acid, Dicarboxylate	100020478
	1700			octadecenedioate (C18:1-DC)	LC/MS neg	61861			9543674		1.05		0.9955	0.8985		1.0993	1.0427		100	100		Lipid	Fatty Acid, Dicarboxylate	100019978
	1751		Fatty Acid, Amino	2-aminoheptanoate	LC/MS pos early	43761		HMDB0094649	227939		0.9		0.4875	0.8012		0.9292	1.0343		92	93		Lipid	Fatty Acid, Amino	100004542	1115-90-8
	1756			2-aminooctanoate	LC/MS neg	43343		HMDB0000991	69522		1.07		0.5051	0.8012		1.0096	0.9435		92	86		Lipid	Fatty Acid, Amino	100004227	644-90-6
	1757			N-acetyl-2-aminooctanoate*	LC/MS neg	62059		HMDB0059745	95555		1.06		0.5243	0.8012		1.0784	1.0191		100	100		Lipid	Fatty Acid, Amino	100020204
	1769		Fatty Acid Metabolism (also BCAA Metabolism)	butyrylcarnitine (C4)	LC/MS pos early	32412	C02862	HMDB0002013	439829		1.15		0.1101	0.7972		1.1126	0.9689		100	100		Lipid	Fatty Acid Metabolism (also BCAA Metabolism)	100001054	25576-40-3
	1770			butyrylglycine	LC/MS neg	31850		HMDB0000808	88412		1.24		0.1742	0.7972		1.2203	0.9871		100	100		Lipid	Fatty Acid Metabolism (also BCAA Metabolism)	100001151	20208-73-5
	1772			propionylcarnitine (C3)	LC/MS pos early	32452	C03017	HMDB0000824	107738		0.99		0.7625	0.8723		0.9787	0.9913		100	100		Lipid	Fatty Acid Metabolism (also BCAA Metabolism)	100001162	17298-37-2
	1775			methylmalonate (MMA)	LC/MS polar	1496	C02170	HMDB0000202	487		1.31		0.0862	0.7972		1.2881	0.9819		100	100		Lipid	Fatty Acid Metabolism (also BCAA Metabolism)	418	516-05-2
	1802		Fatty Acid Metabolism (Acyl Glycine)	isocaproylglycine	LC/MS neg	61789			28777652		1.11		0.8926	0.887		1.3589	1.2256		100	100		Lipid	Fatty Acid Metabolism (Acyl Glycine)	100019816
	1806			hexanoylglycine	LC/MS neg	35436		HMDB0000701	99463		1.26		0.8476	0.887		1.62	1.2813		100	100		Lipid	Fatty Acid Metabolism (Acyl Glycine)	100001527	24003-67-6
	1810			4-methylhexanoylglycine	LC/MS neg	62736					1.12		0.9576	0.8942		1.3017	1.1597		92	100		Lipid	Fatty Acid Metabolism (Acyl Glycine)	100020632
	1819			3-hydroxyoctanoylglycine	LC/MS neg	64388					1.28		0.4137	0.7972		1.338	1.0456		92	93		Lipid	Fatty Acid Metabolism (Acyl Glycine)	100020633
	1824			N-palmitoylglycine	LC/MS neg	42092		HMDB0013034	151008		0.97		0.536	0.8035		1.1785	1.2119		100	100		Lipid	Fatty Acid Metabolism (Acyl Glycine)	100003686	2441-41-0
	1841		Fatty Acid Metabolism (Acyl Carnitine, Short Chain)	acetylcarnitine (C2)	LC/MS pos early	32198	C02571	HMDB0000201	7045767		1.01		0.7852	0.879		1.0203	1.0076		100	100		Lipid	Fatty Acid Metabolism (Acyl Carnitine, Short Chain)	100000802	5080-50-2
	1845		Fatty Acid Metabolism (Acyl Carnitine, Medium Chain)	hexanoylcarnitine (C6)	LC/MS pos early	32328		HMDB0000756	6426853		1.08		0.4703	0.7991		1.0813	1.0048		100	100		Lipid	Fatty Acid Metabolism (Acyl Carnitine, Medium Chain)	100000781	6920-35-0
	1853			octanoylcarnitine (C8)	LC/MS pos late	33936	C02838	HMDB0000791	11953814;123701		1.12		0.4599	0.7987		1.0539	0.9424		100	100		Lipid	Fatty Acid Metabolism (Acyl Carnitine, Medium Chain)	100001247	3671-77-0
	1857			cis-3,4-methyleneheptanoylcarnitine	LC/MS pos late	64389					1.1		0.6828	0.8512		1.0768	0.9826		100	100		Lipid	Fatty Acid Metabolism (Acyl Carnitine, Medium Chain)	100021728
	1858			nonanoylcarnitine (C9)	LC/MS pos late	61775		HMDB0013288	91825642		1.03		0.9145	0.887		1.0063	0.9795		100	100		Lipid	Fatty Acid Metabolism (Acyl Carnitine, Medium Chain)	100006620
	1861			decanoylcarnitine (C10)	LC/MS pos late	33941		HMDB0000651	10245190		1.29		0.2745	0.7972		1.2376	0.9628		100	100		Lipid	Fatty Acid Metabolism (Acyl Carnitine, Medium Chain)	100001251	1492-27-9
	1862			laurylcarnitine (C12)	LC/MS pos late	34534		HMDB000225	168381		1.13		0.2966	0.7972		1.0344	0.9135		100	100		Lipid	Fatty Acid Metabolism (Acyl Carnitine, Medium Chain)	100001392	25518-54-1
	1863		Fatty Acid Metabolism (Acyl Carnitine, Long Chain Saturated)	myristoylcarnitine (C14)	LC/MS pos late	33952		HMDB0005066	6426854		1.1		0.2702	0.7972		1.0146	0.9234		100	100		Lipid	Fatty Acid Metabolism (Acyl Carnitine, Long Chain Saturated)	100001270	18822-89-4
	1864			pentadecanoylcarnitine (C15)*	LC/MS pos late	57522		HMDB0062517	123132011		0.97		0.6366	0.8374		0.9666	0.9991		100	100		Lipid	Fatty Acid Metabolism (Acyl Carnitine, Long Chain Saturated)	100015842
	1865			palmitoylcarnitine (C16)	LC/MS pos late	44681	C02990	HMDB0000222	461		1.05		0.4916	0.8012		1.0253	0.9779		100	100		Lipid	Fatty Acid Metabolism (Acyl Carnitine, Long Chain Saturated)	100000776	6865-14-1
	1866			margaroylcarnitine (C17)*	LC/MS pos late	57512		HMDB0006210	53477803		1.04		0.6213	0.8317		1.0113	0.9683		100	100		Lipid	Fatty Acid Metabolism (Acyl Carnitine, Long Chain Saturated)	100004054	106182-29-0
	1867			stearoylcarnitine (C18)	LC/MS pos late	34409		HMDB0000848	3006797		1.01		0.8943	0.887		1.0512	1.043		100	100		Lipid	Fatty Acid Metabolism (Acyl Carnitine, Long Chain Saturated)	100001391	18822-91-8
	1868			arachidoylcarnitine (C20)*	LC/MS pos late	57513		HMDB0006460	53477833		1.07		0.8414	0.887		1.077	1.0102		100	100		Lipid	Fatty Acid Metabolism (Acyl Carnitine, Long Chain Saturated)	100015833
	1869			behenoylcarnitine (C22)*	LC/MS pos late	57514		HMDB0062468	71464577		1.13		0.3667	0.7972		1.1093	0.9853		100	100		Lipid	Fatty Acid Metabolism (Acyl Carnitine, Long Chain Saturated)	100015832
	1870			lignoceroylcarnitine (C24)*	LC/MS pos late	57515		HMDB0240665			0.98		0.7336	0.8604		1.0547	1.0741		100	100		Lipid	Fatty Acid Metabolism (Acyl Carnitine, Long Chain Saturated)	100015834
	1872		Fatty Acid Metabolism (Acyl Carnitine, Monounsaturated)	butenoylcarnitine (C4:1)	LC/MS pos early	61778					1.07		0.9924	0.8978		1.1902	1.1102		100	100		Lipid	Fatty Acid Metabolism (Acyl Carnitine, Monounsaturated)	100016058
	1880			3-decenoylcarnitine	LC/MS pos late	63361					1.1		0.6876	0.8543		1.0757	0.975		100	100		Lipid	Fatty Acid Metabolism (Acyl Carnitine, Monounsaturated)	100021136
	1881			cis-4-decenoylcarnitine (C10:1)	LC/MS pos late	38178		HMDB0013205	57357170		1.12		0.7923	0.879		1.1391	1.016		100	100		Lipid	Fatty Acid Metabolism (Acyl Carnitine, Monounsaturated)	100002259	98930-66-6
	1882			undecenoylcarnitine (C11:1)	LC/MS pos late	63613					1		0.7614	0.8723		0.9897	0.9881		100	100		Lipid	Fatty Acid Metabolism (Acyl Carnitine, Monounsaturated)	100021131
	1883			5-dodecenoylcarnitine (C12:1)	LC/MS pos late	61769		HMDB13326	91825571		1.19		0.3378	0.7972		1.0433	0.8737		100	100		Lipid	Fatty Acid Metabolism (Acyl Carnitine, Monounsaturated)	100016069
	1885			myristoleoylcarnitine (C14:1)*	LC/MS pos late	48182		HMDB0240588	129691961		1.09		0.4884	0.8012		1.0061	0.9254		100	100		Lipid	Fatty Acid Metabolism (Acyl Carnitine, Monounsaturated)	100006051	889848-55-9
	1886			palmitoleoylcarnitine (C16:1)*	LC/MS pos late	53223		HMDB0013207	71464547		1.08		0.523	0.8012		1.0112	0.9406		100	100		Lipid	Fatty Acid Metabolism (Acyl Carnitine, Monounsaturated)	100009406
	1887			oleoylcarnitine (C18:1)	LC/MS pos late	35160		HMDB0005065	6441392		1.06		0.5358	0.8035		1.0165	0.9581		100	100		Lipid	Fatty Acid Metabolism (Acyl Carnitine, Monounsaturated)	100001501	38677-66-6
	1888			eicosenoylcarnitine (C20:1)*	LC/MS pos late	57519					1		0.97	0.8942		0.9905	0.9883		100	100		Lipid	Fatty Acid Metabolism (Acyl Carnitine, Monounsaturated)	100015838
	1889			erucoylcarnitine (C22:1)*	LC/MS pos late	57525					1.01		0.953	0.8942		0.9524	0.9443		77	86		Lipid	Fatty Acid Metabolism (Acyl Carnitine, Monounsaturated)	100015841
	1890			nervonoylcarnitine (C24:1)*	LC/MS pos late	57531		HMDB0006509			1.07		0.3844	0.7972		1.0125	0.9424		100	100		Lipid	Fatty Acid Metabolism (Acyl Carnitine, Monounsaturated)	100015846
	1891			ximenoylcarnitine (C26:1)*	LC/MS pos late	57517					0.92		0.108	0.7972		0.9707	1.0562		100	100		Lipid	Fatty Acid Metabolism (Acyl Carnitine, Monounsaturated)	100015836
	1892		Fatty Acid Metabolism (Acyl Carnitine, Polyunsaturated)	linoleoylcarnitine (C18:2)*	LC/MS pos late	46223		HMDB0006469	6450015		1.05		0.7841	0.879		1.0488	0.9989		100	100		Lipid	Fatty Acid Metabolism (Acyl Carnitine, Polyunsaturated)	100003151	36816-10-1
	1893			linolenoylcarnitine (C18:3)*	LC/MS pos late	57511					1.11		0.5967	0.8169		1.1033	0.9957		100	100		Lipid	Fatty Acid Metabolism (Acyl Carnitine, Polyunsaturated)	100015831
	1894			dihomo-linoleoylcarnitine (C20:2)*	LC/MS pos late	57520					1		0.8951	0.887		1.0005	1.0029		100	100		Lipid	Fatty Acid Metabolism (Acyl Carnitine, Polyunsaturated)	100015839
	1895			arachidonoylcarnitine (C20:4)	LC/MS pos late	57518		HMDB0006455	136212424		0.98		0.6733	0.8451		1.0043	1.0299		100	100		Lipid	Fatty Acid Metabolism (Acyl Carnitine, Polyunsaturated)	100015837
	1896			dihomo-linolenoylcarnitine (C20:3n3 or 6)*	LC/MS pos late	57521					1.07		0.4278	0.7972		1.0981	1.0281		100	100		Lipid	Fatty Acid Metabolism (Acyl Carnitine, Polyunsaturated)	100015840
	1898			docosadienoylcarnitine (C22:2)*	LC/MS pos late	57526			71464511		1		0.9035	0.887		1.05	1.0456		100	100		Lipid	Fatty Acid Metabolism (Acyl Carnitine, Polyunsaturated)	100015848
	1899			docosatrienoylcarnitine (C22:3)*	LC/MS pos late	57527					1.1		0.4374	0.7972		1.1236	1.0229		100	100		Lipid	Fatty Acid Metabolism (Acyl Carnitine, Polyunsaturated)	100015849
	1900			adrenoylcarnitine (C22:4)*	LC/MS pos late	57528					1.03		0.5375	0.8035		1.1051	1.0678		100	100		Lipid	Fatty Acid Metabolism (Acyl Carnitine, Polyunsaturated)	100015850
	1901			docosapentaenoylcarnitine (C22:5n3)*	LC/MS pos late	57529			71464594		1		0.9706	0.8942		0.9759	0.9791		100	100		Lipid	Fatty Acid Metabolism (Acyl Carnitine, Polyunsaturated)	100015851
	1902			docosapentaenoylcarnitine (C22:5n6)*	LC/MS pos late	57530			71464594		1.01		0.8882	0.887		1.0381	1.0294		100	100		Lipid	Fatty Acid Metabolism (Acyl Carnitine, Polyunsaturated)	100015852
	1903			docosahexaenoylcarnitine (C22:6)*	LC/MS pos late	57523					1		0.9533	0.8942		0.9944	0.9939		100	100		Lipid	Fatty Acid Metabolism (Acyl Carnitine, Polyunsaturated)	100015845
	1904			tetracosadienoylcarnitine (C24:2)*	LC/MS pos late	57524					0.91		0.2419	0.7972		0.9283	1.0224		100	100		Lipid	Fatty Acid Metabolism (Acyl Carnitine, Polyunsaturated)	100015847
	1908		Fatty Acid Metabolism (Acyl Carnitine, Dicarboxylate)	adipoylcarnitine (C6-DC)	LC/MS pos early	52988		HMDB0061677	71296139		0.98		0.7799	0.879		1.1077	1.1317		100	100		Lipid	Fatty Acid Metabolism (Acyl Carnitine, Dicarboxylate)	100006614
	1916			suberoylcarnitine (C8-DC)	LC/MS pos early	52990					1.06		0.7913	0.879		1.0865	1.0277		100	100		Lipid	Fatty Acid Metabolism (Acyl Carnitine, Dicarboxylate)	100006627
	1919			octadecenedioylcarnitine (C18:1-DC)*	LC/MS pos late	61865					1.11		0.4819	0.8012		1.0754	0.968		100	100		Lipid	Fatty Acid Metabolism (Acyl Carnitine, Dicarboxylate)	100005996	251981-06-3
	1920		Fatty Acid Metabolism (Acyl Carnitine, Hydroxy)	(R)-3-hydroxybutyrylcarnitine	LC/MS pos early	43264		HMDB0013127	53481617		1.19		0.5784	0.8151		1.2688	1.065		100	100		Lipid	Fatty Acid Metabolism (Acyl Carnitine, Hydroxy)	100003926
	1921			(S)-3-hydroxybutyrylcarnitine	LC/MS pos early	52984		HMDB0013127	71464477		1.09		0.4312	0.7972		1.093	1.0003		100	100		Lipid	Fatty Acid Metabolism (Acyl Carnitine, Hydroxy)	100009271
	1922			3-hydroxyhexanoylcarnitine (1)	LC/MS pos early	62557					1.1		0.2948	0.7972		1.0791	0.9793		100	100		Lipid	Fatty Acid Metabolism (Acyl Carnitine, Hydroxy)	100020825
	1923			3-hydroxyhexanoylcarnitine (2)	LC/MS pos early	62556					0.94		0.5167	0.8012		0.9512	1.0074		100	100		Lipid	Fatty Acid Metabolism (Acyl Carnitine, Hydroxy)	100020826
	1925			3-hydroxyoctanoylcarnitine (1)	LC/MS pos early	64393					1.11		0.248	0.7972		1.1056	0.9955		100	100		Lipid	Fatty Acid Metabolism (Acyl Carnitine, Hydroxy)	100021990
	1926			3-hydroxyoctanoylcarnitine (2)	LC/MS pos early	64394					1.12		0.2461	0.7972		1.1041	0.9841		100	100		Lipid	Fatty Acid Metabolism (Acyl Carnitine, Hydroxy)	100021991
	1928			3-hydroxydecanoylcarnitine	LC/MS pos late	63358		HMDB0061636	121454166		1.12		0.2321	0.7972		1.0987	0.9835		100	100		Lipid	Fatty Acid Metabolism (Acyl Carnitine, Hydroxy)	100021141
	1929			3-hydroxypalmitoylcarnitine	LC/MS pos late	61839		HMDB0013336	126456228		1.03		0.5764	0.8151		1.0362	1.008		100	100		Lipid	Fatty Acid Metabolism (Acyl Carnitine, Hydroxy)	100019800
	1930			3-hydroxyoleoylcarnitine	LC/MS pos late	61840			129637446		0.99		0.9125	0.887		0.9627	0.971		100	100		Lipid	Fatty Acid Metabolism (Acyl Carnitine, Hydroxy)	100019801
	1932		Carnitine Metabolism	deoxycarnitine	LC/MS pos early	36747	C01181	HMDB0001161	22620		1.02		0.7905	0.879		1.0017	0.9781		100	100		Lipid	Carnitine Metabolism	100001662	6249-56-5
	1933			carnitine	LC/MS pos early	15500	C00487 C00308	HMDB0000062	288		1.01		0.9133	0.887		0.9971	0.991		100	100		Lipid	Carnitine Metabolism	100000007	461-05-2
	1939		Ketone Bodies	3-hydroxybutyrate (BHBA)	LC/MS polar	542	C03197 C01089	HMDB0000011 HMDB0000357 HMDB0000442	441;94318;92135		1.21		0.8203	0.887		1.1264	0.931		100	100		Lipid	Ketone Bodies	254	625-72-9
	1944		Fatty Acid Metabolism (Acyl Choline)	palmitoylcholine	LC/MS pos late	52944		HMDB0240592	151731		1		0.9176	0.887		1.0169	1.0199		100	100		Lipid	Fatty Acid Metabolism (Acyl Choline)	100009233
	1945			oleoylcholine	LC/MS pos late	53260		HMDB0240596	59040790		1.08		0.658	0.8451		1.0892	1.0046		100	100		Lipid	Fatty Acid Metabolism (Acyl Choline)	100009331
	1946			palmitoloelycholine	LC/MS pos late	53257		HMDB0013208			1.05		0.8784	0.887		0.9761	0.9323		85	93		Lipid	Fatty Acid Metabolism (Acyl Choline)	100009334
	1949			linoleoylcholine*	LC/MS pos late	57463		HMDB0013213	53481656		0.97		0.7253	0.8565		0.9682	0.9956		100	100		Lipid	Fatty Acid Metabolism (Acyl Choline)	100015760
	1951			stearoylcholine*	LC/MS pos late	57464		HMDB0240648	90111		1.06		0.9423	0.8942		1.1083	1.0434		100	100		Lipid	Fatty Acid Metabolism (Acyl Choline)	100015759
	1953			arachidonoylcholine	LC/MS pos late	53261		HMDB0240583	122198216		1.03		0.9445	0.8942		1.0557	1.0217		100	100		Lipid	Fatty Acid Metabolism (Acyl Choline)	100009332
	1958		Fatty Acid, Monohydroxy	4-hydroxybutyrate (GHB)	LC/MS polar	34585	C00989	HMDB0000710	10413		0.88		0.1506	0.7972		0.9672	1.0941		100	100		Lipid	Fatty Acid, Monohydroxy	100001507	502-85-2
	1959			alpha-hydroxycaproate	LC/MS neg	37073		HMDB0001624	99824		1.03		0.8737	0.887		0.7296	0.7069		62	57		Lipid	Fatty Acid, Monohydroxy	100001723	6064-63-7
	1960			2-hydroxyheptanoate*	LC/MS polar	61827			2750949		0.85		0.3367	0.7972		1.0572	1.2474		100	100		Lipid	Fatty Acid, Monohydroxy	100019960
	1961			2-hydroxyoctanoate	LC/MS neg	22036		HMDB0002264	5312860;6995013;94180		1.01		0.885	0.887		0.9887	0.9791		100	100		Lipid	Fatty Acid, Monohydroxy	100000743	617-73-2
	1963			2-hydroxydecanoate	LC/MS neg	42489		HMDB0094656	21488		0.8		0.4079	0.7972		1.0168	1.2724		100	100		Lipid	Fatty Acid, Monohydroxy	100004089	5393-81-7
	1969			2-hydroxypalmitate	LC/MS neg	35675		HMDB0031057	12575964;92836;11065598		0.9		0.4408	0.7972		1.0544	1.174		100	100		Lipid	Fatty Acid, Monohydroxy	100001579	764-67-0
	1972			2-hydroxystearate	LC/MS neg	17945	C03045 C03042	HMDB0062549	69417;439885;439887		0.87		0.2482	0.7972		0.9325	1.0669		100	100		Lipid	Fatty Acid, Monohydroxy	1239	629-22-1
	1974			2-hydroxyarachidate*	LC/MS neg	61700			5225199		1.01		0.7139	0.8565		1.187	1.1729		100	100		Lipid	Fatty Acid, Monohydroxy	100019892
	1977			2-hydroxynervonate*	LC/MS neg	61698			5312783		1.03		0.7046	0.8565		1.1455	1.1142		92	93		Lipid	Fatty Acid, Monohydroxy	100015638
	1980			3-hydroxyhexanoate	LC/MS neg	53230		HMDB0061652 HMDB0010718	151492		1.16		0.3692	0.7972		1.0928	0.941		100	93		Lipid	Fatty Acid, Monohydroxy	100006367	10191-24-9
	1981			3-hydroxyoctanoate	LC/MS neg	22001	C20793	HMDB0001954	26613		1.05		0.7464	0.8647		1.0824	1.0328		100	100		Lipid	Fatty Acid, Monohydroxy	100000773	88930-08-9
	1990			3-hydroxystearate	LC/MS neg	52938		HMDB10737	5282907		0.89		0.4387	0.7972		0.9301	1.0408		100	100		Lipid	Fatty Acid, Monohydroxy	100008933	45261-96-9
	1991			3-hydroxyoleate*	LC/MS neg	61843					0.92		0.3014	0.7972		0.9704	1.0589		100	100		Lipid	Fatty Acid, Monohydroxy	100019966
	1992			3-hydroxyarachidate*	LC/MS neg	61701		HMDB0062566	5282918		1.03		0.9467	0.8942		1.1194	1.0822		100	100		Lipid	Fatty Acid, Monohydroxy	100019893
	2015			13-HODE + 9-HODE	LC/MS neg	37752	C14767 C14762	HMDB0004667 HMDB0004670	5312830;1424;5282947;5282944;5282945		1.1		0.7601	0.8722		1.0456	0.9536		100	100		Lipid	Fatty Acid, Monohydroxy	100002196
	2034		Fatty Acid, Dihydroxy	2S,3R-dihydroxybutyrate	LC/MS polar	62950		HMDB0002453	10964471		1.1		0.5778	0.8151		1.1362	1.0355		100	100		Lipid	Fatty Acid, Dihydroxy	100002284	5057-93-2
	2035			2R,3R-dihydroxybutyrate	LC/MS polar	63109		HMDB0000498	13120901		1		0.9167	0.887		1.0453	1.0468		100	100		Lipid	Fatty Acid, Dihydroxy	100002367	759-06-8
	2037			2,4-dihydroxybutyrate	LC/MS polar	62951		HMDB0000360	192742		0.71		0.157	0.7972		1.0237	1.4357		100	100		Lipid	Fatty Acid, Dihydroxy	100002285	1518-62-3
	2067		Docosanoid	14-HDoHE/17-HDoHE	LC/MS neg	53034		HMDB0010213 HMDB0060044	11566378;6439179		1.12		0.7168	0.8565		1.1959	1.066		100	100		Lipid	Docosanoid	100009278
	2085		Eicosanoid	prostaglandin E2	LC/MS neg	7746	C00584 DG00448 D00079	HMDB0001220	5280360		0.96		0.8975	0.887		1.0401	1.0862		100	100		Lipid	Eicosanoid	487	363-24-6
	2087			prostaglandin A2	LC/MS neg	19761	C05953	HMDB0002752	5280880		0.97		0.8906	0.887		1.0714	1.1022		100	100		Lipid	Eicosanoid	100000578	13345-50-1
	2088			prostaglandin B2	LC/MS neg	19499	C05954	HMDB0004236	5280881		1.05		0.8192	0.887		1.0964	1.0466		100	100		Lipid	Eicosanoid	100000576	13367-85-6
	2133			12-HEPE	LC/MS neg	46293		HMDB0010202	10041593		1.17		0.3242	0.7972		1.0371	0.8895		100	100		Lipid	Eicosanoid	100002165	81187-21-5
	2136			5-HETE	LC/MS neg	37372	C04805	HMDB0011134	5280733		2.03		0.2167	0.7972		1.7848	0.8798		100	100		Lipid	Eicosanoid	100002137	73307-52-5
	2142			12-HETE	LC/MS neg	37536	C14777	HMDB0006111	5283155		1.19		0.5636	0.8131		1.0701	0.9005		100	100		Lipid	Eicosanoid	100002167	71030-37-0;73837-14-6
	2149			12-HHTrE	LC/MS neg	57393	C20388	HMDB0012535	5283141		0.96		0.8193	0.887		1.0965	1.1408		100	100		Lipid	Eicosanoid	1261	54397-84-1
	2160		Endocannabinoid	oleoyl ethanolamide	LC/MS pos late	38102		HMDB0002088	5283454		0.96		0.6931	0.8565		1.0457	1.0856		100	100		Lipid	Endocannabinoid	1137	11-58-0;111-58-0
	2163			palmitoyl ethanolamide	LC/MS pos late	38165	C16512	HMDB0002100	4671		1.08		0.8289	0.887		1.1977	1.1066		100	100		Lipid	Endocannabinoid	1489	544-31-0
	2164			stearoyl ethanolamide	LC/MS pos late	38625		HMDB0013078	27902		1.25		0.6656	0.8451		1.3558	1.0875		100	100		Lipid	Endocannabinoid	100002254	111-57-9
	2168			arachidonoyl ethanolamide	LC/MS pos late	32463	C11695	HMDB0004080	5281969		1.11		0.6628	0.8451		1.0257	0.9207		100	93		Lipid	Endocannabinoid	1488	94421-68-8
	2172			N-arachidonoyltaurine	LC/MS neg	54748			42607331		0.9		0.4563	0.7972		1.0873	1.2029		100	100		Lipid	Endocannabinoid	100005817	119959-65-8
	2173			N-oleoyltaurine	LC/MS neg	39732			6437033		0.89		0.3182	0.7972		1.1734	1.3242		100	100		Lipid	Endocannabinoid	100003119	52514-04-2
	2174			N-stearoyltaurine	LC/MS neg	39730			168274		0.88		0.3029	0.7972		1.0017	1.1357		100	100		Lipid	Endocannabinoid	100003240	63155-80-6
	2175			N-palmitoyltaurine	LC/MS neg	39835			14504290		0.87		0.2867	0.7972		1.0317	1.1793		100	100		Lipid	Endocannabinoid	100003239	83982-06-3
	2178			N-linoleoyltaurine*	LC/MS neg	61826			52922081		0.88		0.3438	0.7972		1.1329	1.2942		100	100		Lipid	Endocannabinoid	100005814
	2183			linoleoyl ethanolamide	LC/MS neg	52608		HMDB0012252	5283446		0.82		0.4105	0.7972		1.0096	1.2344		100	100		Lipid	Endocannabinoid	100006726	68171-52-8
	2197			N-oleoylserine	LC/MS neg	57664			44190514		1.08		0.9197	0.887		1.1625	1.0715		100	100		Lipid	Endocannabinoid	100015641
	2198			N-stearoylserine*	LC/MS neg	61822					0.95		0.711	0.8565		1.2567	1.3198		100	100		Lipid	Endocannabinoid	100019957
	2199			N-palmitoylserine	LC/MS neg	57659			6453686		0.82		0.2456	0.7972		0.9155	1.1197		92	93		Lipid	Endocannabinoid	100015640	58725-46-5;474943-14-1
	2202		Inositol Metabolism	myo-inositol	LC/MS polar	1124	C00137	HMDB0000211	892		0.89		0.0267	0.7972		0.9723	1.0934		100	100		Lipid	Inositol Metabolism	363	87-89-8
	2203			chiro-inositol	LC/MS polar	37112	C19891	HMDB0240209			0.88		0.102	0.7972		0.946	1.0799		100	100		Lipid	Inositol Metabolism	100001859	643-12-9
	2211			inositol 1-phosphate (I1P)	LC/MS polar	43849	C01177	HMDB0000213	440194		1.05		0.6954	0.8565		0.9975	0.9526		100	100		Lipid	Inositol Metabolism	370	573-35-3;106032-59-1
	2233		Phospholipid Metabolism	choline	LC/MS pos early	15506	C00114	HMDB0000097	305		0.95		0.3939	0.7972		1.0241	1.0792		100	100		Lipid	Phospholipid Metabolism	1256	67-48-1
	2234			choline phosphate	LC/MS pos early	34396	C00588	HMDB0001565	1014		0.95		0.5842	0.816		0.965	1.0133		100	100		Lipid	Phospholipid Metabolism	267	72556-74-2
	2235			cytidine 5'-diphosphocholine	LC/MS polar	34418	C00307	HMDB0001413	13804		1.48		0.9212	0.887		1.8923	1.2774		92	100		Lipid	Phospholipid Metabolism	1220	33818-15-4
	2237			glycerophosphorylcholine (GPC)	LC/MS pos early	15990	C00670	HMDB0000086	71920		0.83		0.049	0.7972		0.9241	1.1132		100	100		Lipid	Phospholipid Metabolism	100000269	28319-77-9
	2239			phosphoethanolamine	LC/MS neg	1600	C00346	HMDB0000224	1015		1.18		0.2308	0.7972		1.0965	0.9329		100	100		Lipid	Phospholipid Metabolism	1026	1071-23-4
	2240			cytidine-5'-diphosphoethanolamine	LC/MS polar	34410	C00570	HMDB0001564	123727		1.74		0.9003	0.887		1.9823	1.1413		77	79		Lipid	Phospholipid Metabolism	100001407	72842-05-8
	2241			glycerophosphoethanolamine	LC/MS polar	37455	C01233	HMDB0000114	123874		0.8		0.0732	0.7972		0.914	1.1439		100	100		Lipid	Phospholipid Metabolism	100001620	33049-08-0
	2242			glycerophosphoserine*	LC/MS polar	57404			3081457		1.01		0.9182	0.887		1.006	0.9994		100	100		Lipid	Phospholipid Metabolism	100015666
	2243			glycerophosphoinositol*	LC/MS polar	47155			167572		1.02		0.956	0.8942		1.0011	0.9825		100	100		Lipid	Phospholipid Metabolism	100001621	16824-65-0
	2244			trimethylamine N-oxide	LC/MS pos early	40406	C01104	HMDB0000925	1145		1		0.8705	0.887		1.039	1.0364		100	100		Lipid	Phospholipid Metabolism	100003397	1184-78-7
	2263		Phosphatidylcholine (PC)	1-myristoyl-2-palmitoyl-GPC (14:0/16:0)	LC/MS pos late	19258		HMDB0007869	129657		0.96		0.429	0.7972		0.9739	1.0195		100	100		Lipid	Phosphatidylcholine (PC)	100000672	69525-80-0
	2267			1-myristoyl-2-arachidonoyl-GPC (14:0/20:4)*	LC/MS pos late	53195		HMDB0007883	24778634		0.92		0.1542	0.7972		0.9434	1.0298		100	100		Lipid	Phosphatidylcholine (PC)	100009139
	2279			1,2-dipalmitoyl-GPC (16:0/16:0)	LC/MS pos late	19130	D03585	HMDB0000564	452110		0.95		0.465	0.7987		0.9849	1.0395		100	100		Lipid	Phosphatidylcholine (PC)	100000657	63-89-8
	2280			1-palmitoyl-2-palmitoleoyl-GPC (16:0/16:1)*	LC/MS pos late	52470		HMDB0007969	6443788		0.88		0.0464	0.7972		0.9001	1.019		100	100		Lipid	Phosphatidylcholine (PC)	100008984
	2282			1-palmitoyl-2-stearoyl-GPC (16:0/18:0)	LC/MS pos late	52616	C03889	HMDB0007970	24778686		0.99		0.9717	0.8942		1.0089	1.0222		100	100		Lipid	Phosphatidylcholine (PC)	100008921	59403-51-9
	2284			1-palmitoyl-2-oleoyl-GPC (16:0/18:1)	LC/MS pos late	52461	C13875	HMDB0007972	6436017		0.97		0.4226	0.7972		1.0069	1.0423		100	100		Lipid	Phosphatidylcholine (PC)	1539	26853-31-6;26853-31-6
	2287			1-palmitoyl-2-linoleoyl-GPC (16:0/18:2)	LC/MS pos late	42446		HMDB0007973	5287971		0.93		0.0434	0.7972		0.9598	1.0375		100	100		Lipid	Phosphatidylcholine (PC)	1537	40811-94-7
	2290			1-palmitoyl-2-gamma-linolenoyl-GPC (16:0/18:3n6)*	LC/MS pos late	54812		HMDB0007974	24778699		0.94		0.2421	0.7972		0.9668	1.0294		100	100		Lipid	Phosphatidylcholine (PC)	100009154
	2298			1-palmitoyl-2-arachidonoyl-GPC (16:0/20:4n6)	LC/MS pos late	52462	C05208	HMDB0007982	10747814		0.97		0.3638	0.7972		0.995	1.028		100	100		Lipid	Phosphatidylcholine (PC)	100008914	35418-58-7
	2304			1-palmitoyl-2-docosahexaenoyl-GPC (16:0/22:6)	LC/MS pos late	52610		HMDB0007991	6441886		0.96		0.277	0.7972		1.005	1.0484		100	100		Lipid	Phosphatidylcholine (PC)	100008915	59403-54-2
	2310			1-palmitoleoyl-2-linoleoyl-GPC (16:1/18:2)*	LC/MS pos late	52683		HMDB0008006	24778768		0.9		0.0331	0.7972		0.9719	1.0831		100	100		Lipid	Phosphatidylcholine (PC)	100009075
	2323			1-stearoyl-2-oleoyl-GPC (18:0/18:1)	LC/MS pos late	52438		HMDB0008038	24778825		0.98		0.8351	0.887		1.0182	1.0363		100	100		Lipid	Phosphatidylcholine (PC)	100008904	56421-10-4
	2326			1-stearoyl-2-linoleoyl-GPC (18:0/18:2)*	LC/MS pos late	52452		HMDB0008039	6441487		0.95		0.1994	0.7972		1.0008	1.0559		100	100		Lipid	Phosphatidylcholine (PC)	100008980
	2334			1-stearoyl-2-arachidonoyl-GPC (18:0/20:4)	LC/MS pos late	42450		HMDB0008048	16219824		0.97		0.5362	0.8035		1.0013	1.0285		100	100		Lipid	Phosphatidylcholine (PC)	100001869	35418-59-8
	2340			1-stearoyl-2-docosahexaenoyl-GPC (18:0/22:6)	LC/MS pos late	52611		HMDB0008057	24778876		0.96		0.3928	0.7972		0.9976	1.0373		100	100		Lipid	Phosphatidylcholine (PC)	100008916	59403-52-0
	2359			1-oleoyl-2-docosahexaenoyl-GPC (18:1/22:6)*	LC/MS pos late	52697		HMDB0008123	24778955		1		0.94	0.8942		0.987	0.9837		100	100		Lipid	Phosphatidylcholine (PC)	100009130
	2360			1,2-dilinoleoyl-GPC (18:2/18:2)	LC/MS pos late	52603		HMDB0008138	5288075		0.94		0.1301	0.7972		0.9569	1.0172		100	100		Lipid	Phosphatidylcholine (PC)	100008903	998-06-1
	2366			1-linoleoyl-2-arachidonoyl-GPC (18:2/20:4n6)*	LC/MS pos late	52710	C05208	HMDB0008147	24778979		0.93		0.1615	0.7972		0.9447	1.0118		100	100		Lipid	Phosphatidylcholine (PC)	100009131
	2405		Phosphatidylethanolamine (PE)	1,2-dipalmitoyl-GPE (16:0/16:0)*	LC/MS pos late	57341		HMDB0008923	445468		0.99		0.8228	0.887		1.044	1.0584		100	100		Lipid	Phosphatidylethanolamine (PE)	100009204
	2408			1-palmitoyl-2-stearoyl-GPE (16:0/18:0)*	LC/MS pos late	57388		HMDB08925	5326793		0.91		0.2501	0.7972		0.9539	1.053		77	100		Lipid	Phosphatidylethanolamine (PE)	100009205
	2409			1-palmitoyl-2-oleoyl-GPE (16:0/18:1)	LC/MS pos late	19263		HMDB0005320	5283496		0.93		0.3602	0.7972		1.0167	1.0895		100	100		Lipid	Phosphatidylethanolamine (PE)	1526	26662-94-2
	2411			1-palmitoyl-2-linoleoyl-GPE (16:0/18:2)	LC/MS pos late	42449		HMDB0005322	9546747		0.95		0.4294	0.7972		0.9848	1.0339		100	100		Lipid	Phosphatidylethanolamine (PE)	100001870
	2417			1-palmitoyl-2-arachidonoyl-GPE (16:0/20:4)*	LC/MS pos late	52464	C05210	HMDB0005323	9546800		0.93		0.2045	0.7972		0.9736	1.0422		100	100		Lipid	Phosphatidylethanolamine (PE)	100008990
	2419			1-palmitoyl-2-docosahexaenoyl-GPE (16:0/22:6)*	LC/MS pos late	52465		HMDB0008946	9546799		1.05		0.6627	0.8451		1.0088	0.9644		100	100		Lipid	Phosphatidylethanolamine (PE)	100008991
	2426			1-stearoyl-2-oleoyl-GPE (18:0/18:1)	LC/MS pos late	42448		HMDB0008993	9546742		1.01		0.8807	0.887		1.077	1.064		100	100		Lipid	Phosphatidylethanolamine (PE)	100001856
	2430			1-stearoyl-2-linoleoyl-GPE (18:0/18:2)*	LC/MS pos late	52446		HMDB0008994	9546749		0.94		0.302	0.7972		1.0173	1.0875		100	100		Lipid	Phosphatidylethanolamine (PE)	100008976
	2439			1-stearoyl-2-arachidonoyl-GPE (18:0/20:4)	LC/MS pos late	52447	C05210	HMDB0009003	5289133		0.94		0.1618	0.7972		1.0036	1.0729		100	100		Lipid	Phosphatidylethanolamine (PE)	100008977
	2443			1-stearoyl-2-docosahexaenoyl-GPE (18:0/22:6)*	LC/MS pos late	52466		HMDB0009012	9546798		1.07		0.3686	0.7972		1.0323	0.9687		100	100		Lipid	Phosphatidylethanolamine (PE)	100008992
	2445			1-oleoyl-2-linoleoyl-GPE (18:1/18:2)*	LC/MS pos late	52687		HMDB0005349	9546753		1.04		0.5674	0.8131		1.0404	1.0025		100	100		Lipid	Phosphatidylethanolamine (PE)	100009078
	2448			1-oleoyl-2-arachidonoyl-GPE (18:1/20:4)*	LC/MS pos late	55041		HMDB0009069	348281223		0.96		0.5186	0.8012		0.9932	1.0364		100	100		Lipid	Phosphatidylethanolamine (PE)	100009219
	2452			1-oleoyl-2-docosahexaenoyl-GPE (18:1/22:6)*	LC/MS pos late	53209		HMDB0009078	52922113		1.13		0.2725	0.7972		1.0737	0.9518		100	100		Lipid	Phosphatidylethanolamine (PE)	100009220
	2453			1,2-dilinoleoyl-GPE (18:2/18:2)*	LC/MS pos late	53174		HMDB0009093	9546812		1.01		0.9891	0.8978		1.0852	1.0797		100	100		Lipid	Phosphatidylethanolamine (PE)	100009217
	2455			1-linoleoyl-2-arachidonoyl-GPE (18:2/20:4)*	LC/MS pos late	53189		HMDB0009102	348279332		0.94		0.3125	0.7972		0.9799	1.0416		100	100		Lipid	Phosphatidylethanolamine (PE)	100009222
	2492		Glycosyl PE	1-stearoyl-2-arachidonoyl-glycosyl-GPE (18:0/20:4)**	LC/MS pos late	63193		HMDB0009003	46891781		0.93		0.3453	0.7972		0.9504	1.0178		100	100		Lipid	Glycosyl PE	100021404
	2493			1-stearoyl-2-docosahexaenoyl-glycosyl-GPE (18:0/22:6)**	LC/MS pos late	63194					0.85		0.5094	0.8012		0.8017	0.9413		85	86		Lipid	Glycosyl PE	100021405
	2500		Phosphatidylserine (PS)	1-palmitoyl-2-oleoyl-GPS (16:0/18:1)	LC/MS pos late	19261	C13880	HMDB0012357	5283499		0.74		0.011	0.7972		0.911	1.234		100	100		Lipid	Phosphatidylserine (PS)	1531	40290-44-6
	2502			1-palmitoyl-2-arachidonoyl-GPS (16:0/20:4)	LC/MS pos late	64143					0.87		0.0966	0.7972		0.9071	1.0409		100	100		Lipid	Phosphatidylserine (PS)	100021047	474943-16-3
	2506			1-stearoyl-2-oleoyl-GPS (18:0/18:1)	LC/MS pos late	19265		HMDB0010163	9547087		0.89		0.1895	0.7972		0.9843	1.1021		100	100		Lipid	Phosphatidylserine (PS)	100000639
	2507			1-stearoyl-2-linoleoyl-GPS (18:0/18:2)	LC/MS pos late	53009			9547091		0.93		0.3852	0.7972		0.9971	1.0774		100	100		Lipid	Phosphatidylserine (PS)	100000642	322647-11-0
	2509			1-stearoyl-2-arachidonoyl-GPS (18:0/20:4)	LC/MS pos late	52235		HMDB0012383	24779545		0.96		0.5405	0.8035		0.983	1.0222		100	100		Lipid	Phosphatidylserine (PS)	100001872
	2520		Phosphatidylglycerol (PG)	1-palmitoyl-2-oleoyl-GPG (16:0/18:1)	LC/MS pos late	52448			70789105		0.93		0.2095	0.7972		0.9611	1.033		100	100		Lipid	Phosphatidylglycerol (PG)	100000641
	2528			1-stearoyl-2-oleoyl-GPG (18:0/18:1)	LC/MS polar	52623		HMDB0010604	24779551		1.01		0.7081	0.8565		1.0695	1.0603		100	100		Lipid	Phosphatidylglycerol (PG)	100001866	322647-48-3
	2535		Phosphatidylinositol (PI)	1-palmitoyl-2-oleoyl-GPI (16:0/18:1)*	LC/MS pos late	52669		HMDB0009783	71296232		0.95		0.5242	0.8012		1.0341	1.087		100	100		Lipid	Phosphatidylinositol (PI)	100009066
	2537			1-palmitoyl-2-linoleoyl-GPI (16:0/18:2)	LC/MS pos late	52450		HMDB0009784	46891795		0.88		0.0694	0.7972		0.9568	1.0906		100	100		Lipid	Phosphatidylinositol (PI)	1528
	2540			1-palmitoyl-2-arachidonoyl-GPI (16:0/20:4)*	LC/MS pos late	52467		HMDB0009789			0.94		0.2592	0.7972		0.9908	1.0565		100	100		Lipid	Phosphatidylinositol (PI)	100008993
	2544			1-stearoyl-2-linoleoyl-GPI (18:0/18:2)	LC/MS pos late	52468		HMDB0009809			1		0.8954	0.887		1.0388	1.0404		100	100		Lipid	Phosphatidylinositol (PI)	100008994
	2557			1-stearoyl-2-arachidonoyl-GPI (18:0/20:4)	LC/MS pos late	52449		HMDB0009815			0.97		0.8622	0.887		1.0196	1.0531		100	100		Lipid	Phosphatidylinositol (PI)	100000616	383907-33-3
	2562			1-oleoyl-2-arachidonoyl-GPI (18:1/20:4)*	LC/MS pos late	54994					0.89		0.0799	0.7972		0.9325	1.0507		100	100		Lipid	Phosphatidylinositol (PI)	100010951
	2592		Lysophospholipid	1-linolenoyl-GPG (18:3)*	LC/MS neg	62368					1.12		0.8718	0.887		1.1303	1.0094		77	93		Lipid	Lysophospholipid	100020690
	2601			1-palmitoyl-GPC (16:0)	LC/MS pos late	33955	C04102	HMDB0010382	86554		0.98		0.5671	0.8131		0.9841	1.0082		100	100		Lipid	Lysophospholipid	100001263	17364-16-8
	2602			2-palmitoyl-GPC (16:0)*	LC/MS pos late	35253		HMDB0061702	15061532		0.94		0.5091	0.8012		1.0238	1.0936		100	100		Lipid	Lysophospholipid	100001562
	2603			1-palmitoleoyl-GPC (16:1)*	LC/MS pos late	33230		HMDB0010383	24779461		0.88		0.1426	0.7972		0.9286	1.0514		100	100		Lipid	Lysophospholipid	100001511
	2604			2-palmitoleoyl-GPC (16:1)*	LC/MS pos late	35819		HMDB10383	122164832		0.96		0.4533	0.7972		1.0572	1.1		100	100		Lipid	Lysophospholipid	100001561
	2612			1-stearoyl-GPC (18:0)	LC/MS pos late	33961		HMDB0010384	497300		1.01		0.958	0.8942		1.0314	1.0205		100	100		Lipid	Lysophospholipid	100001271	19420-57-6
	2614			1-oleoyl-GPC (18:1)	LC/MS pos late	48258	C03916	HMDB0002815	16081932		0.95		0.4071	0.7972		0.9561	1.0092		100	100		Lipid	Lysophospholipid	100001272	19420-56-5
	2617			1-linoleoyl-GPC (18:2)	LC/MS pos late	34419	C04100	HMDB0010386	11988421		0.92		0.3957	0.7972		0.9577	1.0416		100	100		Lipid	Lysophospholipid	100001395
	2619			1-linolenoyl-GPC (18:3)*	LC/MS pos late	45951	C04100	HMDB0010388			0.82		0.1917	0.7972		0.9728	1.1888		100	100		Lipid	Lysophospholipid	100005350
	2636			1-arachidonoyl-GPC (20:4n6)*	LC/MS pos late	33228	C05208	HMDB0010395	24779476		0.83		0.1551	0.7972		0.9694	1.1675		100	100		Lipid	Lysophospholipid	100001551
	2650			1-lignoceroyl-GPC (24:0)	LC/MS pos late	49617		HMDB0010405	24779481		1.02		0.5105	0.8012		1.0411	1.0165		100	100		Lipid	Lysophospholipid	100002873	325171-59-3
	2663			1-palmitoyl-GPE (16:0)	LC/MS pos late	35631		HMDB0011503	9547069		0.96		0.4423	0.7972		0.9873	1.0237		100	100		Lipid	Lysophospholipid	100001567	53862-35-4
	2670			1-stearoyl-GPE (18:0)	LC/MS pos late	42398		HMDB0011130	9547068		0.99		0.7416	0.8618		1.0147	1.0285		100	100		Lipid	Lysophospholipid	100001461	69747-55-3
	2671			2-stearoyl-GPE (18:0)*	LC/MS neg	41220		HMDB0011129	90658453;53480667		0.84		0.2859	0.7972		1.0895	1.3026		100	100		Lipid	Lysophospholipid	100003901
	2672			1-oleoyl-GPE (18:1)	LC/MS pos late	35628		HMDB0011506	9547071		0.98		0.6335	0.8351		0.9801	0.9956		100	100		Lipid	Lysophospholipid	100001569	89576-29-4
	2674			1-linoleoyl-GPE (18:2)*	LC/MS pos late	36600		HMDB0011507	52925130		0.82		0.0585	0.7972		0.9064	1.0997		100	100		Lipid	Lysophospholipid	100001570
	2687			1-arachidonoyl-GPE (20:4n6)*	LC/MS pos late	35186		HMDB0011517	42607465		0.86		0.0875	0.7972		0.9315	1.0856		100	100		Lipid	Lysophospholipid	100001571
	2702			1-palmitoyl-GPS (16:0)*	LC/MS neg	46130			9547100		0.81		0.1852	0.7972		0.9833	1.2136		100	100		Lipid	Lysophospholipid	100005805
	2703			1-stearoyl-GPS (18:0)*	LC/MS neg	45966		HMDB0061698	74819135		0.95		0.5083	0.8012		1.0768	1.1303		100	100		Lipid	Lysophospholipid	100004327
	2704			1-oleoyl-GPS (18:1)	LC/MS neg	19260		HMDB0061694	85036846		0.76		0.0629	0.7972		0.858	1.1225		100	100		Lipid	Lysophospholipid	100000630	326589-90-6
	2706			1-linoleoyl-GPS (18:2)*	LC/MS neg	43676					0.78		0.0574	0.7972		0.8805	1.1252		100	100		Lipid	Lysophospholipid	100004606
	2709			1-palmitoyl-GPG (16:0)*	LC/MS neg	45970		HMDB0240601	3300276		0.94		0.6007	0.8183		1.0274	1.0936		100	100		Lipid	Lysophospholipid	100005717
	2712			1-stearoyl-GPG (18:0)	LC/MS neg	34437					0.93		0.5003	0.8012		0.9144	0.9786		100	100		Lipid	Lysophospholipid	100001462
	2714			1-oleoyl-GPG (18:1)*	LC/MS neg	45968		HMDB0240602			0.82		0.0945	0.7972		0.8899	1.0915		100	100		Lipid	Lysophospholipid	100005716
	2716			1-linoleoyl-GPG (18:2)*	LC/MS neg	54885		HMDB0240600			0.84		0.1516	0.7972		1.075	1.275		100	100		Lipid	Lysophospholipid	100009227
	2718			1-palmitoyl-GPI (16:0)	LC/MS neg	35305		HMDB0061695	71296207		0.83		0.2126	0.7972		0.9222	1.1077		100	100		Lipid	Lysophospholipid	100001655
	2722			1-stearoyl-GPI (18:0)	LC/MS neg	19324		HMDB0240261	71581135;42607495		0.94		0.5094	0.8012		1.0748	1.1476		100	100		Lipid	Lysophospholipid	100000656	796963-93-4
	2724			1-oleoyl-GPI (18:1)	LC/MS neg	36602		HMDB0061693	86289645		0.87		0.2365	0.7972		0.9733	1.1199		100	100		Lipid	Lysophospholipid	100001777
	2726			1-linoleoyl-GPI (18:2)*	LC/MS neg	36594		HMDB0240597	11124828		0.87		0.1952	0.7972		0.9978	1.1513		100	100		Lipid	Lysophospholipid	100001778
	2732			1-arachidonoyl-GPI (20:4)*	LC/MS neg	34214		HMDB0061690	121596217		0.88		0.2309	0.7972		1.0112	1.1477		100	100		Lipid	Lysophospholipid	100001654
	2801		Plasmalogen	1-(1-enyl-palmitoyl)-2-oleoyl-GPE (P-16:0/18:1)*	LC/MS pos late	52477		HMDB0011342	52925128		1.29		0.1351	0.7972		0.92	0.7131		85	71		Lipid	Plasmalogen	100009005
	2802			1-(1-enyl-palmitoyl)-2-linoleoyl-GPE (P-16:0/18:2)*	LC/MS pos late	52677		HMDB0011343	52925127		1.09		0.525	0.8012		1.1112	1.0172		100	100		Lipid	Plasmalogen	100009069
	2803			1-(1-enyl-palmitoyl)-2-palmitoyl-GPC (P-16:0/16:0)*	LC/MS pos late	52716		HMDB0011206	11146967		0.96		0.5418	0.8035		0.9945	1.0371		100	100		Lipid	Plasmalogen	100009162
	2804			1-(1-enyl-palmitoyl)-2-palmitoleoyl-GPC (P-16:0/16:1)*	LC/MS pos late	52713		HMDB0011207	52923882		0.91		0.2516	0.7972		0.9726	1.063		100	100		Lipid	Plasmalogen	100009160
	2805			1-(1-enyl-palmitoyl)-2-arachidonoyl-GPE (P-16:0/20:4)*	LC/MS pos late	52673		HMDB0011352	52925126		1.07		0.2434	0.7972		1.0771	1.0028		100	100		Lipid	Plasmalogen	100009002
	2807			1-(1-enyl-palmitoyl)-2-oleoyl-GPC (P-16:0/18:1)*	LC/MS pos late	52478		HMDB0007996	34779384		0.97		0.8788	0.887		0.9869	1.0153		100	100		Lipid	Plasmalogen	100009007
	2810			1-(1-enyl-stearoyl)-2-oleoyl-GPE (P-18:0/18:1)	LC/MS pos late	52614		HMDB0011375	42607457		0.96		0.6514	0.8451		1.0163	1.0602		100	100		Lipid	Plasmalogen	100008919	144371-68-6
	2811			1-(1-enyl-stearoyl)-2-linoleoyl-GPE (P-18:0/18:2)*	LC/MS pos late	52748		HMDB0011376			0.93		0.4732	0.7992		1.0071	1.0849		100	100		Lipid	Plasmalogen	100009225
	2814			1-(1-enyl-palmitoyl)-2-arachidonoyl-GPC (P-16:0/20:4)*	LC/MS pos late	52689		HMDB0011220			0.93		0.2545	0.7972		0.9855	1.0604		100	100		Lipid	Plasmalogen	100009014
	2815			1-(1-enyl-palmitoyl)-2-linoleoyl-GPC (P-16:0/18:2)*	LC/MS pos late	52682		HMDB0011211	24779386		1		0.8811	0.887		1.0155	1.0195		100	100		Lipid	Plasmalogen	100009009
	2819			1-(1-enyl-stearoyl)-2-arachidonoyl-GPE (P-18:0/20:4)*	LC/MS pos late	52475		HMDB0005779	9547058		1.01		0.722	0.8565		1.0478	1.0379		100	100		Lipid	Plasmalogen	100008999
	2834		Lysoplasmalogen	1-(1-enyl-palmitoyl)-GPC (P-16:0)*	LC/MS pos late	52474		HMDB0010407	10917802		1.09		0.5613	0.8131		1.0802	0.9917		100	100		Lipid	Lysoplasmalogen	100002875
	2835			1-(1-enyl-palmitoyl)-GPE (P-16:0)*	LC/MS pos late	39270		HMDB0011152			1.05		0.4562	0.7972		1.0655	1.01		100	100		Lipid	Lysoplasmalogen	100003000
	2837			1-(1-enyl-oleoyl)-GPE (P-18:1)*	LC/MS pos late	44621					1.02		0.845	0.887		1.0298	1.0069		100	100		Lipid	Lysoplasmalogen	100005372
	2839			1-(1-enyl-stearoyl)-GPE (P-18:0)*	LC/MS pos late	39271		HMDB0240598			1.09		0.3013	0.7972		1.0636	0.9723		100	100		Lipid	Lysoplasmalogen	100003001
	2842		Glycerolipid Metabolism	glycerol	LC/MS neg	15122	C00116	HMDB0000131	753		0.99		0.7242	0.8565		0.9819	0.9938		100	100		Lipid	Glycerolipid Metabolism	1254	56-81-5
	2843			glycerol 3-phosphate	LC/MS polar	43847	C0093	HMDB0000126	754		1.01		0.8331	0.887		1.1289	1.115		100	100		Lipid	Glycerolipid Metabolism	100000258	29849-82-9
	2848			glycerophosphoglycerol	LC/MS polar	48857	C03274	HMDB0240316	54575349		1.01		0.8953	0.887		1.039	1.031		100	100		Lipid	Glycerolipid Metabolism	100001619
	2852		Monoacylglycerol	1-palmitoylglycerol (16:0)	LC/MS neg	21127		HMDB0011564	14900		1.09		0.8259	0.887		1.2134	1.1176		100	100		Lipid	Monoacylglycerol	100000827	542-44-9
	2853			1-palmitoleoylglycerol (16:1)*	LC/MS neg	52431		HMDB0011565			0.83		0.3163	0.7972		1.1234	1.3589		100	100		Lipid	Monoacylglycerol	100008952
	2856			1-oleoylglycerol (18:1)	LC/MS neg	21184		HMDB0011567	5283468		1.08		0.9324	0.893		1.1643	1.0779		100	100		Lipid	Monoacylglycerol	100000924	111-03-5
	2857			1-linoleoylglycerol (18:2)	LC/MS neg	27447		HMDB0011568	5283469		0.85		0.1726	0.7972		1.0493	1.239		100	100		Lipid	Monoacylglycerol	100001040	2277-28-3
	2858			1-linolenoylglycerol (18:3)	LC/MS neg	34393		HMDB0011569	53480978		0.87		0.27	0.7972		1.1685	1.3437		100	100		Lipid	Monoacylglycerol	100001435	124151-74-2
	2862			1-dihomo-linolenylglycerol (20:3)	LC/MS neg	48341		HMDB0011577			0.93		0.4962	0.8012		1.1892	1.2815		100	100		Lipid	Monoacylglycerol	100006121
	2863			1-arachidonylglycerol (20:4)	LC/MS neg	34397	C13857	HMDB11578	16019980;5282281		0.82		0.1329	0.7972		1.0963	1.3301		100	100		Lipid	Monoacylglycerol	100001433	35474-99-8
	2864			1-eicosapentaenoylglycerol (20:5)*	LC/MS neg	53220		HMDB11580	53480988		0.91		0.3753	0.7972		1.3556	1.4937		100	100		Lipid	Monoacylglycerol	100009403
	2867			1-docosahexaenoylglycerol (22:6)	LC/MS neg	35153		HMDB0011587	53480995		0.86		0.2286	0.7972		1.0719	1.2525		100	100		Lipid	Monoacylglycerol	100001481
	2869			2-palmitoylglycerol (16:0)	LC/MS neg	33419		HMDB0011533	123409		1.01		0.883	0.887		1.1144	1.0997		100	100		Lipid	Monoacylglycerol	100001048	23470-00-0
	2870			2-palmitoleoylglycerol (16:1)*	LC/MS neg	52432		HMDB0011534	53480960		0.87		0.5194	0.8012		1.1328	1.3081		92	86		Lipid	Monoacylglycerol	100008953
	2872			2-oleoylglycerol (18:1)	LC/MS neg	21232		HMDB0011537	5319879		1.23		0.6641	0.8451		1.526	1.2404		100	100		Lipid	Monoacylglycerol	100000943	3443-84-3
	2873			2-linoleoylglycerol (18:2)	LC/MS neg	32506		HMDB0011538	5365676		0.92		0.4153	0.7972		1.4225	1.5538		100	100		Lipid	Monoacylglycerol	100000987	3443-82-1
	2874			2-arachidonoylglycerol (20:4)	LC/MS neg	19266	C13856	HMDB0004666	5282280		0.91		0.3754	0.7972		1.5457	1.7048		100	100		Lipid	Monoacylglycerol	100000584	53847-30-6
	2875			2-eicosapentaenoylglycerol (20:5)*	LC/MS neg	53221		HMDB0011550	11660820		0.99		0.7193	0.8565		1.5797	1.6		100	86		Lipid	Monoacylglycerol	100009404
	2876			2-docosahexaenoylglycerol (22:6)*	LC/MS neg	48675		HMDB0011557	46896303		0.89		0.381	0.7972		1.3426	1.5168		100	100		Lipid	Monoacylglycerol	100006352
	2878			1-heptadecenoylglycerol (17:1)*	LC/MS neg	62449					0.95		0.6317	0.8342		0.9377	0.9883		100	100		Lipid	Monoacylglycerol	100020769
	2880			1-meadoylglycerol (20:3n9)*	LC/MS neg	62431					1.14		0.9063	0.887		1.0531	0.9245		92	100		Lipid	Monoacylglycerol	100020746
	2907		Diacylglycerol	palmitoyl-linoleoyl-glycerol (16:0/18:2) [1]*	LC/MS pos late	52633		HMDB0007103	9543695		1.07		0.6198	0.8317		1.1011	1.0305		100	93		Lipid	Diacylglycerol	100009052
	2908			palmitoyl-linoleoyl-glycerol (16:0/18:2) [2]*	LC/MS pos late	52634		HMDB0007103	131801744		0.98		0.8558	0.887		1.0337	1.057		100	100		Lipid	Diacylglycerol	100009055
	2913			palmitoyl-dihomo-linolenoyl-glycerol (16:0/20:3n3 or 6) [2]*	LC/MS pos late	54941					0.95		0.5887	0.816		1.0366	1.0914		100	100		Lipid	Diacylglycerol	100010915
	2914			palmitoyl-arachidonoyl-glycerol (16:0/20:4) [1]*	LC/MS pos late	54957		HMDB0007112	9543736		0.92		0.2859	0.7972		0.9922	1.0764		100	100		Lipid	Diacylglycerol	100010924
	2915			palmitoyl-arachidonoyl-glycerol (16:0/20:4) [2]*	LC/MS pos late	54958		HMDB0007112	9543736		0.92		0.1632	0.7972		0.9784	1.0606		100	100		Lipid	Diacylglycerol	100010925
	2917			palmitoyl-docosahexaenoyl-glycerol (16:0/22:6) [1]*	LC/MS pos late	57373		HMDB0007121	9543827		0.91		0.2211	0.7972		0.9701	1.0653		100	100		Lipid	Diacylglycerol	100015618
	2918			palmitoyl-docosahexaenoyl-glycerol (16:0/22:6) [2]*	LC/MS pos late	57374		HMDB0007121	9543827		1.01		0.9608	0.8942		0.9911	0.9778		100	100		Lipid	Diacylglycerol	100015619
	2927			oleoyl-linoleoyl-glycerol (18:1/18:2) [1]	LC/MS pos late	46798		HMDB0007219	14275396		1.18		0.2525	0.7972		1.1068	0.9415		92	93		Lipid	Diacylglycerol	100002989	106292-55-1
	2928			oleoyl-linoleoyl-glycerol (18:1/18:2) [2]	LC/MS pos late	46799		HMDB0007219	71433693		1.07		0.3602	0.7972		1.0816	1.0082		100	100		Lipid	Diacylglycerol	100002990	104346-53-4
	2932			linoleoyl-linoleoyl-glycerol (18:2/18:2) [1]*	LC/MS pos late	54968		HMDB0007248	9543729		0.91		0.3369	0.7972		0.9548	1.0496		92	100		Lipid	Diacylglycerol	100010941
	2933			linoleoyl-linoleoyl-glycerol (18:2/18:2) [2]*	LC/MS pos late	54969		HMDB0007248	9543729		0.98		0.9242	0.8887		1.0353	1.053		100	100		Lipid	Diacylglycerol	100010942
	2938			stearoyl-arachidonoyl-glycerol (18:0/20:4) [1]*	LC/MS pos late	57450	C00165	HMDB0007170	6438587		1.09		0.2546	0.7972		1.0244	0.941		100	100		Lipid	Diacylglycerol	100010949
	2939			stearoyl-arachidonoyl-glycerol (18:0/20:4) [2]*	LC/MS pos late	57449		HMDB0007170	6438587		0.98		0.5909	0.8168		1.0058	1.0303		100	100		Lipid	Diacylglycerol	100010950
	2940			oleoyl-arachidonoyl-glycerol (18:1/20:4) [1]*	LC/MS pos late	54960		HMDB0007228	9543786		1.07		0.4934	0.8012		1.0666	0.9926		100	100		Lipid	Diacylglycerol	100010936
	2941			oleoyl-arachidonoyl-glycerol (18:1/20:4) [2]*	LC/MS pos late	54961		HMDB0007228	9543786		0.96		0.42	0.7972		0.981	1.0261		100	100		Lipid	Diacylglycerol	100010937
	2943			linoleoyl-arachidonoyl-glycerol (18:2/20:4) [2]*	LC/MS pos late	54956		HMDB0007257	9543796		0.96		0.7157	0.8565		1.0028	1.0426		100	100		Lipid	Diacylglycerol	100010923
	2944			stearoyl-docosahexaenoyl-glycerol (18:0/22:6) [1]*	LC/MS pos late	57387		HMDB0056061			0.91		0.3444	0.7972		0.9724	1.0675		100	100		Lipid	Diacylglycerol	100015616
	2945			stearoyl-docosahexaenoyl-glycerol (18:0/22:6) [2]*	LC/MS pos late	57368					0.92		0.2793	0.7972		0.9915	1.074		100	100		Lipid	Diacylglycerol	100015617
	2947			linoleoyl-docosahexaenoyl-glycerol (18:2/22:6) [2]*	LC/MS pos late	54950		HMDB0007266	9543899		1.07		0.3445	0.7972		1.021	0.9499		100	100		Lipid	Diacylglycerol	100010929
	3001		Sphingolipid Synthesis	sphinganine	LC/MS pos late	17769	C00836	HMDB0000269	3126		0.85		0.1267	0.7972		0.9213	1.087		100	100		Lipid	Sphingolipid Synthesis	313	3102-56-5
	3004			phytosphingosine	LC/MS pos late	1510	C12144	HMDB0004610	122121		0.66		0.0477	0.7972		0.992	1.4982		100	100		Lipid	Sphingolipid Synthesis	469	554-62-1
	3010		Dihydroceramides	N-palmitoyl-sphinganine (d18:0/16:0)	LC/MS pos late	52604		HMDB11760	5283572		1.08		0.2796	0.7972		1.0905	1.0104		100	100		Lipid	Dihydroceramides	100009028	5966-29-0
	3012			N-palmitoyl-phytosphingosine (t18:0/16:0)	LC/MS pos late	62881		HMDB0010697	10506988		1.02		0.8073	0.885		1.0589	1.0379		100	100		Lipid	Dihydroceramides	100019761
	3022		Ceramides	N-palmitoyl-sphingosine (d18:1/16:0)	LC/MS pos late	44877		HMDB0004949	5283564		1.02		0.589	0.816		1.0494	1.0276		100	100		Lipid	Ceramides	1518	24696-26-2
	3024			N-(2-hydroxypalmitoyl)-sphingosine (d18:1/16:0(2OH))	LC/MS pos late	57697			72715801		1.04		0.391	0.7972		1.0387	0.9953		100	100		Lipid	Ceramides	100015642	34839-02-6
	3026			N-stearoyl-sphingosine (d18:1/18:0)*	LC/MS pos late	54979		HMDB0004950	5283565		1.05		0.5164	0.8012		1.0515	1.0033		100	100		Lipid	Ceramides	1547	104404-17-3
	3032			N-palmitoyl-sphingadienine (d18:2/16:0)*	LC/MS pos late	57416		HMDB0240686			1.05		0.5146	0.8012		1.0558	1.0083		100	100		Lipid	Ceramides	100015609
	3044			N-palmitoyl-heptadecasphingosine (d17:1/16:0)*	LC/MS pos late	57430		HMDB0240685			0.98		0.7808	0.879		1.0365	1.0577		100	100		Lipid	Ceramides	100015731
	3048			ceramide (d18:1/14:0, d16:1/16:0)*	LC/MS pos late	57432		HMDB0011773 HMDB0240681			1.02		0.7504	0.8666		1.0355	1.0146		100	100		Lipid	Ceramides	100015735
	3049			ceramide (d18:1/17:0, d17:1/18:0)*	LC/MS pos late	57434		HMDB0240678 HMDB0240683			1.07		0.2533	0.7972		1.0925	1.0252		100	100		Lipid	Ceramides	100015737
	3053			ceramide (d18:2/24:1, d18:1/24:2)*	LC/MS pos late	57443		HMDB0240679 HMDB0240680			1.01		0.6264	0.8317		1.081	1.0651		100	100		Lipid	Ceramides	100015744
	3056		Hexosylceramides (HCER)	glycosyl-N-stearoyl-sphinganine (d18:0/18:0)*	LC/MS pos late	57418			6321364		0.94		0.98	0.8942		0.9548	1.0113		100	100		Lipid	Hexosylceramides (HCER)	100015694
	3058			glycosyl-N-palmitoyl-sphingosine (d18:1/16:0)	LC/MS pos late	53013					0.86		0.1202	0.7972		0.8896	1.0322		100	100		Lipid	Hexosylceramides (HCER)	100009272
	3059			glycosyl-N-stearoyl-sphingosine (d18:1/18:0)	LC/MS pos late	52234					0.92		0.2605	0.7972		0.9387	1.0171		100	100		Lipid	Hexosylceramides (HCER)	100001882
	3079			glycosyl ceramide (d18:1/20:0, d16:1/22:0)*	LC/MS pos late	57595					0.87		0.0877	0.7972		0.966	1.11		100	100		Lipid	Hexosylceramides (HCER)	100015882
	3083			glycosyl ceramide (d18:2/24:1, d18:1/24:2)*	LC/MS pos late	57453					0.82		0.0817	0.7972		0.9465	1.1488		100	100		Lipid	Hexosylceramides (HCER)	100015745
	3088		Lactosylceramides (LCER)	lactosyl-N-palmitoyl-sphingosine (d18:1/16:0)	LC/MS pos late	53010		HMDB0006750	53477895		1.02		0.6744	0.8451		1.057	1.0357		100	100		Lipid	Lactosylceramides (LCER)	100009030	4201-62-1
	3099		Dihydrosphingomyelins	myristoyl dihydrosphingomyelin (d18:0/14:0)*	LC/MS pos late	57365		HMDB0012085	44260138		1.21		0.2585	0.7972		1.0844	0.8993		85	86		Lipid	Dihydrosphingomyelins	100009038
	3100			palmitoyl dihydrosphingomyelin (d18:0/16:0)*	LC/MS pos late	52434		HMDB0010168	9939965		1.03		0.6839	0.8512		1.0342	1.0054		100	100		Lipid	Dihydrosphingomyelins	100008954
	3101			behenoyl dihydrosphingomyelin (d18:0/22:0)*	LC/MS pos late	57331		HMDB0012091	44260132		0.86		0.1603	0.7972		0.9681	1.1236		100	100		Lipid	Dihydrosphingomyelins	100009026
	3102			sphingomyelin (d18:0/18:0, d19:0/17:0)*	LC/MS pos late	57473		HMDB0012087	44260130		1.04		0.6292	0.8324		1.0089	0.9706		100	100		Lipid	Dihydrosphingomyelins	100009027
	3103			sphingomyelin (d18:0/20:0, d16:0/22:0)*	LC/MS pos late	57476		HMDB0012090			0.88		0.2418	0.7972		0.9914	1.1278		100	100		Lipid	Dihydrosphingomyelins	100015786
	3104		Sphingomyelins	palmitoyl sphingomyelin (d18:1/16:0)	LC/MS pos late	37506		HMDB0010169	9939941		0.98		0.8833	0.887		1.0234	1.0395		100	100		Lipid	Sphingomyelins	100002107	6254-89-3
	3105			hydroxypalmitoyl sphingomyelin (d18:1/16:0(OH))**	LC/MS pos late	62851					1		0.9786	0.8942		1.0158	1.0148		100	100		Lipid	Sphingomyelins	100021000
	3106			stearoyl sphingomyelin (d18:1/18:0)	LC/MS pos late	19503	C00550	HMDB0001348	6453725		0.99		0.884	0.887		1.0166	1.0279		100	100		Lipid	Sphingomyelins	1538	85187-10-6;85187-10-6
	3107			behenoyl sphingomyelin (d18:1/22:0)*	LC/MS pos late	48492		HMDB0012103	44260125		1.09		0.3107	0.7972		1.0724	0.9821		100	100		Lipid	Sphingomyelins	100006294
	3108			tricosanoyl sphingomyelin (d18:1/23:0)*	LC/MS pos late	52436		HMDB0012105			0.99		0.9602	0.8942		1.0146	1.0278		100	100		Lipid	Sphingomyelins	100008955
	3109			lignoceroyl sphingomyelin (d18:1/24:0)	LC/MS pos late	57330		HMDB0011697			0.97		0.9109	0.887		1.0241	1.0528		100	100		Lipid	Sphingomyelins	100006298	60037-60-7
	3110			sphingomyelin (d18:2/18:1)*	LC/MS pos late	57474		HMDB0001348	52931155		1.07		0.1177	0.7972		1.0396	0.968		100	100		Lipid	Sphingomyelins	100015788
	3111			sphingomyelin (d18:2/23:1)*	LC/MS pos late	57482		HMDB0240668			0.98		0.8008	0.8831		1.0065	1.0303		100	100		Lipid	Sphingomyelins	100015791
	3112			sphingomyelin (d18:2/24:2)*	LC/MS pos late	57479		HMDB0240644			1.04		0.6263	0.8317		1.0723	1.0293		100	100		Lipid	Sphingomyelins	100015789
	3114			sphingomyelin (d18:1/14:0, d16:1/16:0)*	LC/MS pos late	42463		HMDB0012097	11433862		1		0.9446	0.8942		1.0155	1.0146		100	100		Lipid	Sphingomyelins	100004328
	3115			sphingomyelin (d18:2/14:0, d18:1/14:1)*	LC/MS pos late	47154		HMDB0240637 HMDB0240612			1.05		0.3343	0.7972		1.0133	0.9617		100	100		Lipid	Sphingomyelins	100005985
	3116			sphingomyelin (d17:1/16:0, d18:1/15:0, d16:1/17:0)*	LC/MS pos late	52433		HMDB0240608 HMDB0240617			1.1		0.0903	0.7972		1.0472	0.9555		100	100		Lipid	Sphingomyelins	100006314	121999-58-4
	3117			sphingomyelin (d17:2/16:0, d18:2/15:0)*	LC/MS pos late	57483		HMDB0240677			1.19		0.0718	0.7972		1.0454	0.8789		100	93		Lipid	Sphingomyelins	100015793
	3118			sphingomyelin (d18:2/16:0, d18:1/16:1)*	LC/MS pos late	42459		HMDB0240613 HMDB0240638			1.05		0.255	0.7972		1.0304	0.9796		100	100		Lipid	Sphingomyelins	100004329
	3119			sphingomyelin (d18:1/17:0, d17:1/18:0, d19:1/16:0)	LC/MS pos late	52615		HMDB0240609 HMDB0240622 HMDB0240620	46891763		1.07		0.2127	0.7972		1.0379	0.9721		100	100		Lipid	Sphingomyelins	100008920	121999-64-2
	3120			sphingomyelin (d18:1/18:1, d18:2/18:0)	LC/MS pos late	37529		HMDB0012101	6443882		1.05		0.1607	0.7972		1.0441	0.9907		100	100		Lipid	Sphingomyelins	100002106	108392-10-5
	3121			sphingomyelin (d18:1/19:0, d19:1/18:0)*	LC/MS pos late	57475					0.96		0.7015	0.8565		1.0072	1.0453		92	100		Lipid	Sphingomyelins	100015787
	3122			sphingomyelin (d18:1/20:0, d16:1/22:0)*	LC/MS pos late	48490		HMDB0012102	44260124		1.01		0.8759	0.887		1.0165	1.0022		100	100		Lipid	Sphingomyelins	100006290
	3123			sphingomyelin (d18:1/20:1, d18:2/20:0)*	LC/MS pos late	48491		HMDB0240610 HMDB0240632			0.91		0.0468	0.7972		0.9626	1.0543		100	100		Lipid	Sphingomyelins	100006292	222403-67-0
	3125			sphingomyelin (d18:1/21:0, d17:1/22:0, d16:1/23:0)*	LC/MS pos late	52495		HMDB0240621 HMDB0240611 HMDB0240619			0.97		0.7311	0.8604		1.0976	1.1319		100	100		Lipid	Sphingomyelins	100009025
	3126			sphingomyelin (d18:2/21:0, d16:2/23:0)*	LC/MS pos late	57480		HMDB0240676			1.06		0.4221	0.7972		1.0253	0.9632		100	100		Lipid	Sphingomyelins	100015790
	3127			sphingomyelin (d18:1/22:1, d18:2/22:0, d16:1/24:1)*	LC/MS pos late	48493		HMDB0012104			1.03		0.4542	0.7972		1.0411	1.0093		100	100		Lipid	Sphingomyelins	100006295
	3128			sphingomyelin (d18:1/22:2, d18:2/22:1, d16:1/24:2)*	LC/MS pos late	57477		HMDB0240672 HMDB0240670 HMDB0240669			1.02		0.913	0.887		1.0681	1.052		100	100		Lipid	Sphingomyelins	100006296
	3129			sphingomyelin (d18:2/23:0, d18:1/23:1, d17:1/24:1)*	LC/MS pos late	52435		HMDB0240634 HMDB0011696 HMDB0240614	134757653		1.07		0.2125	0.7972		1.0971	1.0251		100	100		Lipid	Sphingomyelins	100008956
	3130			sphingomyelin (d18:1/24:1, d18:2/24:0)*	LC/MS pos late	47153		HMDB0012107	44260126		1.1		0.1169	0.7972		1.0437	0.9513		100	100		Lipid	Sphingomyelins	100005986	94359-13-4
	3131			sphingomyelin (d18:2/24:1, d18:1/24:2)*	LC/MS pos late	52437		HMDB0240636 HMDB0240615	85336023		1.05		0.3586	0.7972		1.0408	0.9947		100	100		Lipid	Sphingomyelins	100008957
	3135		Ceramide PEs	palmitoyl-sphingosine-phosphoethanolamine (d18:1/16:0)	LC/MS pos late	62984					1.17		0.1412	0.7972		1.1763	1.0063		100	100		Lipid	Ceramide PEs	100021162
	3160		Sphingosines	sphingosine	LC/MS pos late	17747	C00319	HMDB0000252	5280335		0.92		0.0856	0.7972		0.9543	1.0366		100	100		Lipid	Sphingosines	297	123-78-4
	3176		Mevalonate Metabolism	3-hydroxy-3-methylglutarate	LC/MS polar	531	C03761	HMDB0000355	1662;5459993		0.8		0.2925	0.7972		1.0158	1.2669		100	100		Lipid	Mevalonate Metabolism	112	503-49-1
	3192		Sterol	desmosterol	LC/MS pos late	6065	C01802	HMDB0002719	439577		0.88		0.1778	0.7972		0.8568	0.971		92	100		Lipid	Sterol	306	313-04-2
	3193			cholesterol	LC/MS pos late	63	C00187	HMDB0000067	6432564;11025495;5997		0.95		0.3831	0.7972		1.0094	1.0661		100	100		Lipid	Sterol	266	57-88-5
	3194			cholesterol sulfate	LC/MS polar	35324	C18043	HMDB00653	65076		0.98		0.6421	0.8374		1.007	1.0317		100	100		Lipid	Sterol	100001606	2864-50-8
	3207			7alpha-hydroxy-3-oxo-4-cholestenoate (7-Hoca)	LC/MS neg	36776	C17337	HMDB0012458	3081085		1.11		0.5688	0.8131		1.0456	0.9461		77	93		Lipid	Sterol	100001609	115538-85-7
	3220			4-cholesten-3-one	LC/MS pos late	38125	C00599	HMDB0000921	91477		1.03		0.8982	0.887		1.0456	1.0173		100	100		Lipid	Sterol	100002227	601-57-0
	3225			campesterol	LC/MS pos late	33997	C01789	HMDB0002869	173183		0.9		0.2093	0.7972		0.9427	1.0417		77	93		Lipid	Sterol	100001269	474-62-4
	3242			7-hydroxycholesterol (alpha or beta)	LC/MS pos late	47890	C15610	HMDB0006119	15571093		1.06		0.6076	0.8246		0.9612	0.9084		92	86		Lipid	Sterol	100005999
	3298		Corticosteroids	corticosterone	LC/MS neg	5983	C02140	HMDB0001547	5753		1.05		0.4174	0.7972		1.0064	0.9619		100	100		Lipid	Corticosteroids	272	50-22-6
	3454		Primary Bile Acid Metabolism	cholate	LC/MS neg	22842	C00695	HMDB0000619	221493		1.3		0.9492	0.8942		1.2879	0.9879		100	100		Lipid	Primary Bile Acid Metabolism	136	81-25-4
	3456			taurocholate	LC/MS neg	18497	C05122	HMDB0000036	46783527;6675		0.61		0.0437	0.7972		0.9084	1.493		100	100		Lipid	Primary Bile Acid Metabolism	1648	145-42-6
	3463			taurochenodeoxycholate	LC/MS neg	18494	C05465	HMDB0000951	387316		0.82		0.2555	0.7972		1.2725	1.5488		100	100		Lipid	Primary Bile Acid Metabolism	1629	6009-98-9
	3467			tauro-beta-muricholate	LC/MS neg	33983		HMDB0000932	121596216;168408;21124703		0.69		0.1054	0.7972		1.0131	1.4658		100	100		Lipid	Primary Bile Acid Metabolism	100001250	25696-60-0
	3480		Secondary Bile Acid Metabolism	deoxycholate	LC/MS neg	1114	C04483	HMDB0000626	222528;440355		1.04		0.5338	0.8035		1.008	0.9672		100	100		Lipid	Secondary Bile Acid Metabolism	302	83-44-3
	3490			taurodeoxycholate	LC/MS neg	12261	C05463	HMDB0000896	2733768		0.95		0.5069	0.8012		1.3387	1.4136		100	100		Lipid	Secondary Bile Acid Metabolism	1668	207737-97-1
	3505			ursodeoxycholate	LC/MS neg	1605	C07880	HMDB0000946	31401		1.62		0.7504	0.8666		1.409	0.8671		92	100		Lipid	Secondary Bile Acid Metabolism	1135	128-13-2
	3519			tauroursodeoxycholate	LC/MS neg	39378		HMDB0000874	9848818		0.91		0.3416	0.7972		1.178	1.291		100	100		Lipid	Secondary Bile Acid Metabolism	100002912	14605-22-2
	3530			taurohyodeoxycholic acid	LC/MS neg	43588		HMDB0000874	12443252		0.9		0.3535	0.7972		1.4408	1.5996		100	100		Lipid	Secondary Bile Acid Metabolism	100003869	38411-85-7
	3538			7-ketodeoxycholate	LC/MS neg	31904		HMDB0000391	188292		0.95		0.4753	0.7992		1.1263	1.184		100	100		Lipid	Secondary Bile Acid Metabolism	100001063	911-40-0
	4120	Nucleotide	Purine Metabolism, (Hypo)Xanthine/Inosine containing	inosine	LC/MS neg	1123	C00294	HMDB0000195	6021		1.28		0.6954	0.8565		1.4273	1.1164		100	100		Nucleotide	Purine Metabolism, (Hypo)Xanthine/Inosine containing	361	58-63-9
	4121			hypoxanthine	LC/MS neg	3127	C00262	HMDB0000157	790;135398638		0.88		0.1977	0.7972		0.9283	1.0594		100	100		Nucleotide	Purine Metabolism, (Hypo)Xanthine/Inosine containing	171	68-94-0
	4122			xanthine	LC/MS polar	3147	C00385	HMDB0000292	1188		0.98		0.5481	0.8047		0.9842	1.0087		100	100		Nucleotide	Purine Metabolism, (Hypo)Xanthine/Inosine containing	1004	69-89-6
	4124			xanthosine	LC/MS neg	15136	C01762	HMDB0000299	64959		1.08		0.4386	0.7972		1.1086	1.0254		100	100		Nucleotide	Purine Metabolism, (Hypo)Xanthine/Inosine containing	100000299	146-80-5
	4127			N1-methylinosine	LC/MS pos early	48351		HMDB0002721	650095		1.1		0.4376	0.7972		1.1808	1.0709		100	100		Nucleotide	Purine Metabolism, (Hypo)Xanthine/Inosine containing	100001409	20245-33-4
	4128			2'-deoxyinosine	LC/MS neg	15076	C05512	HMDB0000071	135398593		1.5		0.0011	0.7753		1.3901	0.926		100	100		Nucleotide	Purine Metabolism, (Hypo)Xanthine/Inosine containing	100000135	890-38-0
	4132			urate	LC/MS neg	1604	C00366	HMDB0000289	1175		1.3		0.3037	0.7972		1.221	0.9361		100	100		Nucleotide	Purine Metabolism, (Hypo)Xanthine/Inosine containing	1134	69-93-2;120K5305
	4134			allantoin	LC/MS polar	1107	C02350 C02348 C01551	HMDB0000462	204;439714;439713		1.03		0.626	0.8317		1.0494	1.0172		100	100		Nucleotide	Purine Metabolism, (Hypo)Xanthine/Inosine containing	1002	97-59-6
	4140		Purine Metabolism, Adenine containing	adenosine 5'-monophosphate (AMP)	LC/MS neg	32342	C00020	HMDB0000045	6083		1.47		0.5392	0.8035		1.3412	0.9099		100	100		Nucleotide	Purine Metabolism, Adenine containing	209	149022-20-8
	4141			adenosine 3'-monophosphate (3'-AMP)	LC/MS neg	35142	C01267	HMDB0003540	41211		1.47		0.0593	0.7972		1.1218	0.7644		92	79		Nucleotide	Purine Metabolism, Adenine containing	100001449	84-21-9
	4142			adenosine 2'-monophosphate (2'-AMP)	LC/MS neg	36815	C00946	HMDB0011617	94136		1.85		0.0585	0.7972		1.534	0.8274		92	86		Nucleotide	Purine Metabolism, Adenine containing	100001694	130-49-4
	4146			adenylosuccinate	LC/MS neg	57838	C03794	HMDB0000536	440122		1.18		0.8991	0.887		0.982	0.829		69	71		Nucleotide	Purine Metabolism, Adenine containing	1303	19046-78-7
	4147			adenosine	LC/MS pos early	555	C00212	HMDB0000050	60961		0.84		0.2773	0.7972		1.1651	1.3866		100	100		Nucleotide	Purine Metabolism, Adenine containing	798	58-61-7
	4148			adenine	LC/MS pos early	554	C00147	HMDB0000034	190		0.96		0.5824	0.816		1.0533	1.0931		100	100		Nucleotide	Purine Metabolism, Adenine containing	880	73-24-5
	4154			N1-methyladenosine	LC/MS pos early	15650	C02494	HMDB0003331	27476		0.78		0.0884	0.7972		0.9029	1.153		100	100		Nucleotide	Purine Metabolism, Adenine containing	1242	15763-06-1
	4165			N6-carbamoylthreonyladenosine	LC/MS neg	35157		HMDB0041623	161466		0.94		0.376	0.7972		0.9719	1.0299		100	100		Nucleotide	Purine Metabolism, Adenine containing	100001415	24719-82-2
	4168			2'-deoxyadenosine 5'-monophosphate	LC/MS pos early	46333	C00360	HMDB0000905	12599		1.35		0.1534	0.7972		1.0058	0.7455		77	43		Nucleotide	Purine Metabolism, Adenine containing	100000485	653-63-4
	4175			N6-succinyladenosine	LC/MS polar	48130		HMDB0000912	165243		0.92		0.3073	0.7972		1.0307	1.1244		100	100		Nucleotide	Purine Metabolism, Adenine containing	100001664	4542-23-8
	4178		Purine Metabolism, Guanine containing	guanosine 5'-monophosphate (5'-GMP)	LC/MS pos early	2849	C00144	HMDB0001397	6804		0.96		0.4019	0.7972		1.131	1.1794		100	93		Nucleotide	Purine Metabolism, Guanine containing	347	5550-12-09
	4183			guanosine	LC/MS neg	1573	C00387	HMDB0000133	6802		0.95		0.3947	0.7972		1.0641	1.1174		100	100		Nucleotide	Purine Metabolism, Guanine containing	1099	118-00-3
	4184			guanine	LC/MS pos early	32352	C00242	HMDB0000132	135398634		0.89		0.2949	0.7972		1.2363	1.3918		100	100		Nucleotide	Purine Metabolism, Guanine containing	172	73-40-5
	4187			7-methylguanine	LC/MS pos early	35114	C02242	HMDB0000897	135398679		0.98		0.9629	0.8942		1.0543	1.0759		100	100		Nucleotide	Purine Metabolism, Guanine containing	100001456	578-76-7
	4193			N2,N2-dimethylguanosine	LC/MS pos early	35137		HMDB0004824	135501639		0.8		0.206	0.7972		0.9853	1.2334		100	100		Nucleotide	Purine Metabolism, Guanine containing	100001412	2140-67-2
	4201			2'-deoxyguanosine	LC/MS neg	1411	C00330	HMDB0000085	135398592		1.18		0.6099	0.8262		1.3087	1.1057		100	100		Nucleotide	Purine Metabolism, Guanine containing	348	961-07-9
	4207		Pyrimidine Metabolism, Orotate containing	dihydroorotate	LC/MS polar	601	C00337	HMDB03349	648		1.35		0.143	0.7972		1.401	1.0402		100	100		Nucleotide	Pyrimidine Metabolism, Orotate containing	923	155-54-4
	4208			orotate	LC/MS polar	1505	C00295	HMDB0000226	967		0.94		0.3181	0.7972		1.005	1.0682		100	100		Nucleotide	Pyrimidine Metabolism, Orotate containing	445	50887-69-9
	4210			orotidine	LC/MS polar	35172		HMDB0000788	92751		0.96		0.4685	0.7991		0.9606	1.0045		100	100		Nucleotide	Pyrimidine Metabolism, Orotate containing	100001416	314-50-1
	4214		Pyrimidine Metabolism, Uracil containing	uridine 5'-diphosphate (UDP)	LC/MS neg	5345	C00015	HMDB0000295	6031		1.25		0.6917	0.8565		1.1826	0.9491		77	79		Nucleotide	Pyrimidine Metabolism, Uracil containing	870	21931-53-3
	4215			uridine 5'-monophosphate (UMP)	LC/MS polar	2856	C00105	HMDB0000288	6030		1.23		0.6757	0.8453		1.3468	1.0963		92	93		Nucleotide	Pyrimidine Metabolism, Uracil containing	869	3387-36-8
	4220			uridine	LC/MS neg	606	C00299	HMDB0000296	6029		0.98		0.547	0.8047		1.0901	1.115		100	100		Nucleotide	Pyrimidine Metabolism, Uracil containing	535	58-96-8
	4221			uracil	LC/MS polar	605	C00106	HMDB0000300	1174		0.97		0.4931	0.8012		0.9531	0.9858		100	100		Nucleotide	Pyrimidine Metabolism, Uracil containing	825	66-22-8
	4222			pseudouridine	LC/MS neg	33442	C02067	HMDB0000767	15047		0.98		0.9109	0.887		1.0414	1.06		100	100		Nucleotide	Pyrimidine Metabolism, Uracil containing	821	1445-07-4
	4223			5,6-dihydrouridine	LC/MS neg	61833		HMDB0000497	94312		1.06		0.3041	0.7972		1.0694	1.0057		100	100		Nucleotide	Pyrimidine Metabolism, Uracil containing	100001425	5627-05-04
	4224			2'-O-methyluridine	LC/MS neg	57655		HMDB0240328	102212		1.02		0.9506	0.8942		1.0268	1.0051		100	100		Nucleotide	Pyrimidine Metabolism, Uracil containing	100010896	2140-76-3
	4225			5-methyluridine (ribothymidine)	LC/MS neg	35136		HMDB0000884	445408		1.2		0.354	0.7972		1.1611	0.9684		100	100		Nucleotide	Pyrimidine Metabolism, Uracil containing	100001446	1463-10-1
	4236			2'-deoxyuridine	LC/MS neg	52602	C00526	HMDB0000012	13712		1		0.8929	0.887		1.0612	1.0631		100	100		Nucleotide	Pyrimidine Metabolism, Uracil containing	536	951-78-0
	4239			3-ureidopropionate	LC/MS pos early	3155	C02642	HMDB0000026	111		1.1		0.243	0.7972		1.0996	1.0042		100	100		Nucleotide	Pyrimidine Metabolism, Uracil containing	1053	462-88-4
	4242			N-acetyl-beta-alanine	LC/MS polar	37432	C01073	HMDB0061880	76406		1.04		0.5041	0.8012		1.0365	0.9948		100	100		Nucleotide	Pyrimidine Metabolism, Uracil containing	100002102	3025-95-4
	4245			3-(3-amino-3-carboxypropyl)uridine*	LC/MS neg	62924			171198		0.94		0.285	0.7972		1.0207	1.0876		100	100		Nucleotide	Pyrimidine Metabolism, Uracil containing	100001426	52745-94-5
	4248		Pyrimidine Metabolism, Cytidine containing	cytidine 5'-monophosphate (5'-CMP)	LC/MS pos early	2372	C00055	HMDB0000095	6131		0.97		0.4413	0.7972		0.9839	1.0194		100	100		Nucleotide	Pyrimidine Metabolism, Cytidine containing	282	63-37-6
	4252			cytidine	LC/MS pos early	514	C00475	HMDB0000089	6175		1.19		0.7237	0.8565		1.4405	1.2144		100	100		Nucleotide	Pyrimidine Metabolism, Cytidine containing	827	65-46-3
	4253			cytosine	LC/MS pos early	573	C00380	HMDB0000630	597		0.98		0.8763	0.887		1.0171	1.0339		100	100		Nucleotide	Pyrimidine Metabolism, Cytidine containing	881	71-30-7
	4255			3-methylcytidine	LC/MS pos early	35132		HMDB0240577	14237477		0.8		0.017	0.7972		0.8632	1.0753		100	100		Nucleotide	Pyrimidine Metabolism, Cytidine containing	100001466	21028-20-6
	4256			5-methylcytidine	LC/MS pos early	22119		HMDB0000982	92918		1.06		0.8729	0.887		0.9254	0.8743		77	86		Nucleotide	Pyrimidine Metabolism, Cytidine containing	100000763	2140-61-6
	4257			N4-acetylcytidine	LC/MS neg	35130		HMDB0005923	107461		1.01		0.8665	0.887		1.0804	1.0687		100	100		Nucleotide	Pyrimidine Metabolism, Cytidine containing	100001413	3768-18-1
	4261			2'-deoxycytidine 5'-monophosphate	LC/MS pos early	533	C00239	HMDB0001202	13945		1.32		0.2959	0.7972		1.391	1.0524		100	100		Nucleotide	Pyrimidine Metabolism, Cytidine containing	298	1032-65-1
	4265			2'-O-methylcytidine	LC/MS pos early	57554			150971		1.01		0.8199	0.887		1.0699	1.0544		100	100		Nucleotide	Pyrimidine Metabolism, Cytidine containing	100010895	2140-72-9
	4275		Pyrimidine Metabolism, Thymine containing	thymidine	LC/MS neg	2183	C00214	HMDB0000273	5789		1.42		0.4254	0.7972		1.4731	1.0355		100	100		Nucleotide	Pyrimidine Metabolism, Thymine containing	872	50-89-5
	4278			thymine	LC/MS neg	604	C00178	HMDB0000262	1135		1.19		0.1419	0.7972		1.136	0.9576		100	100		Nucleotide	Pyrimidine Metabolism, Thymine containing	882	65-71-4
	4284			3-aminoisobutyrate	LC/MS pos early	1566	C05145	HMDB0002166	64956		0.77		0.0197	0.7972		0.831	1.0846		92	93		Nucleotide	Pyrimidine Metabolism, Thymine containing	1114	10569-72-9;214139-20-5
	4285		Purine and Pyrimidine Metabolism	methylphosphate	LC/MS polar	37070		HMDB61711	13130		0.96		0.462	0.7987		1.0156	1.0568		100	100		Nucleotide	Purine and Pyrimidine Metabolism	100001805	7023-27-0
	4286		Dinucleotide	(3'-5')-adenylylcytidine	LC/MS neg	52753			10875494		0.94		0.3076	0.7972		1.1936	1.2725		100	100		Nucleotide	Dinucleotide	100009062	4833-63-0
	4288			(3'-5')-adenylyluridine	LC/MS neg	52740			145459093		0.92		0.2668	0.7972		1.2994	1.4079		92	100		Nucleotide	Dinucleotide	100009060	3051-84-1
	4291			(3'-5')-cytidylylcytidine*	LC/MS neg	62397			94237		0.74		0.0548	0.7972		0.8715	1.1766		100	100		Nucleotide	Dinucleotide	100020727
	4293			(3'-5')-cytidylyluridine*	LC/MS neg	62399			145459097		0.74		0.1423	0.7972		0.8407	1.131		92	93		Nucleotide	Dinucleotide	100020728
	4295			(3'-5')-guanylylcytidine	LC/MS neg	52746			145459099		0.83		0.1191	0.7972		1.215	1.4632		69	93		Nucleotide	Dinucleotide	100009064	4785-04-0
	4296			(3'-5')-guanylyluridine	LC/MS neg	52743			145459101		1.04		0.4481	0.7972		1.2305	1.1812		69	100		Nucleotide	Dinucleotide	100009056	4785-07-03
	4297			(3'-5')-uridylylcytidine*	LC/MS neg	62398			145459103		0.87		0.1831	0.7972		1.1074	1.274		92	100		Nucleotide	Dinucleotide	100020729
	4299			(3'-5')-uridylyluridine	LC/MS neg	52741			145459105		1.02		0.3715	0.7972		1.0973	1.072		54	100		Nucleotide	Dinucleotide	100009058	2415-43-2
	4301	Cofactors and Vitamins	Nicotinate and Nicotinamide Metabolism	quinolinate	LC/MS pos early	1899	C03722	HMDB0000232	1066		0.96		0.8922	0.887		1.3125	1.3608		100	100		Cofactors and Vitamins	Nicotinate and Nicotinamide Metabolism	182	89-00-9
	4303			nicotinate ribonucleoside	LC/MS pos early	33471	C05841	HMDB0006809	161233		2.6		0.1003	0.7972		2.2379	0.8605		100	71		Cofactors and Vitamins	Nicotinate and Nicotinamide Metabolism	100001316	2625-49-2
	4305			nicotinamide	LC/MS pos early	594	C00153	HMDB0001406	936		0.95		0.3502	0.7972		0.9743	1.026		100	100		Cofactors and Vitamins	Nicotinate and Nicotinamide Metabolism	432	98-92-0
	4307			nicotinamide ribonucleotide (NMN)	LC/MS pos early	22152	C00455	HMDB0000229	14180		0.99		0.1686	0.7972		1.2156	1.2228		100	100		Cofactors and Vitamins	Nicotinate and Nicotinamide Metabolism	1312	1094-61-7
	4308			nicotinamide riboside	LC/MS pos early	33013	C03150	HMDB0000855	439924		0.97		0.1406	0.7972		1.0715	1.1072		92	100		Cofactors and Vitamins	Nicotinate and Nicotinamide Metabolism	100001310	1341-23-7
	4309			nicotinamide adenine dinucleotide (NAD+)	LC/MS pos early	5278	C00003		5892		0.93		0.2875	0.7972		1.0604	1.1434		100	100		Cofactors and Vitamins	Nicotinate and Nicotinamide Metabolism	1310	53-84-9
	4316			nicotinamide N-oxide	LC/MS pos early	39582		HMDB0002730	72661		1.08		0.4001	0.7972		1.0448	0.9708		100	100		Cofactors and Vitamins	Nicotinate and Nicotinamide Metabolism	100002763	1986-81-8
	4317			1-methylnicotinamide	LC/MS pos early	27665	C02918	HMDB0000699	457		0.98		0.6389	0.8374		1.0477	1.0686		100	100		Cofactors and Vitamins	Nicotinate and Nicotinamide Metabolism	55	1005-24-9
	4323			trigonelline (N'-methylnicotinate)	LC/MS pos early	32401	C01004	HMDB0000875	5570		0.93		0.3846	0.7972		0.9916	1.0663		100	100		Cofactors and Vitamins	Nicotinate and Nicotinamide Metabolism	100001092	535-83-1
	4325			N1-methyl-2-pyridone-5-carboxamide	LC/MS pos early	40469	C05842	HMDB0004193	69698		1		0.9449	0.8942		1.0792	1.0752		100	100		Cofactors and Vitamins	Nicotinate and Nicotinamide Metabolism	100001468	701-44-0
	4333		Riboflavin Metabolism	riboflavin (vitamin B2)	LC/MS pos early	1827	C00255	HMDB0000244	493570		0.99		0.8254	0.887		1.0054	1.0111		100	100		Cofactors and Vitamins	Riboflavin Metabolism	500	83-88-5
	4334			flavin adenine dinucleotide (FAD)	LC/MS neg	2134	C00016	HMDB0001248	643975		0.98		0.7197	0.8565		0.9997	1.016		100	100		Cofactors and Vitamins	Riboflavin Metabolism	327	146-14-5;84366-81-4
	4335			flavin mononucleotide (FMN)	LC/MS neg	15797	C00061	HMDB0001520	643976		1.12		0.5079	0.8012		1.0844	0.9667		100	100		Cofactors and Vitamins	Riboflavin Metabolism	100000251	130-40-5
	4337		Pantothenate and CoA Metabolism	pantothenate	LC/MS neg	1508	C00864	HMDB0000210	6613		0.93		0.2302	0.7972		0.9696	1.0451		100	100		Cofactors and Vitamins	Pantothenate and CoA Metabolism	1024	137-08-6
	4349		Ascorbate and Aldarate Metabolism	ascorbic acid 2-sulfate	LC/MS polar	63590		HMDB0060649	54676864		1.09		0.2966	0.7972		0.9784	0.8969		92	79		Cofactors and Vitamins	Ascorbate and Aldarate Metabolism	100009329
	4350			ascorbic acid 3-sulfate*	LC/MS polar	63687			11425365		1.11		0.3269	0.7972		1.21	1.0887		100	100		Cofactors and Vitamins	Ascorbate and Aldarate Metabolism	100020409
	4352			dehydroascorbate	LC/MS polar	1659	C05422	HMDB0001264	440667		0.98		0.8051	0.8839		1.025	1.0469		100	100		Cofactors and Vitamins	Ascorbate and Aldarate Metabolism	301	490-83-5
	4353			2-O-methylascorbic acid	LC/MS polar	63990		HMDB0240294	54726398		0.98		0.4899	0.8012		0.991	1.015		100	100		Cofactors and Vitamins	Ascorbate and Aldarate Metabolism	100003258	17860-87-6
	4354			threonate	LC/MS polar	27738	C01620	HMDB0000943 HMDB0062620	5460407;151152		0.95		0.5375	0.8035		0.9658	1.0216		100	100		Cofactors and Vitamins	Ascorbate and Aldarate Metabolism	100001022	70753-61-6
	4357			oxalate (ethanedioate)	LC/MS neg	20694	C00209	HMDB0002329	971		0.91		0.3616	0.7972		0.9779	1.0695		100	100		Cofactors and Vitamins	Ascorbate and Aldarate Metabolism	100000841	144-62-7
	4358			gulonate*	LC/MS polar	46957	C00800	HMDB0003290	152304		0.93		0.5453	0.8047		1.0834	1.1601		100	100		Cofactors and Vitamins	Ascorbate and Aldarate Metabolism	100001586	20246-53-1
	4361		Tocopherol Metabolism	alpha-tocopherol	LC/MS pos late	1561	C02477	HMDB0001893	86472		0.73		0.0021	0.7866		0.8604	1.1817		100	100		Cofactors and Vitamins	Tocopherol Metabolism	1105	59-02-9;10191-41-0
	4383			gamma-tocopherol/beta-tocopherol	LC/MS pos late	52473	C14152 C02483	HMDB0006335 HMDB0001492			0.8		0.1093	0.7972		0.9613	1.1969		100	100		Cofactors and Vitamins	Tocopherol Metabolism	100008998
	4390		Folate Metabolism	5-methyltetrahydrofolate (5MeTHF)	LC/MS neg	18330	C00440	HMDB0001396	3729		0.69		0.1226	0.7972		0.748	1.0853		54	79		Cofactors and Vitamins	Folate Metabolism	1244	68703-91-3;68792-52-9
	4391		Tetrahydrobiopterin Metabolism	biopterin	LC/MS neg	12358	C06313	HMDB0000468	445040		0.99		0.7788	0.879		0.9995	1.0046		100	100		Cofactors and Vitamins	Tetrahydrobiopterin Metabolism	1548	22150-76-1
	4392			dihydrobiopterin	LC/MS neg	35129	C00268	HMDB0000038	135402011		0.98		0.9695	0.8942		1.1651	1.1921		100	100		Cofactors and Vitamins	Tetrahydrobiopterin Metabolism	100001506	6779-87-9
	4395		Pterin Metabolism	pterin	LC/MS neg	43023	C00715	HMDB0000802	135398660		0.88		0.1667	0.7972		0.9328	1.0594		100	100		Cofactors and Vitamins	Pterin Metabolism	100004216	22363-60-4
	4408		Hemoglobin and Porphyrin Metabolism	heme	LC/MS pos late	41754	C00032	HMDB0003178	26945		0.97		0.622	0.8317		1.1188	1.1495		100	100		Cofactors and Vitamins	Hemoglobin and Porphyrin Metabolism	100001386	14875-96-8
	4409			bilirubin (Z,Z)	LC/MS pos late	43807	C00486	HMDB0000054	5280352		0.92		0.2378	0.7972		1.0512	1.1428		100	100		Cofactors and Vitamins	Hemoglobin and Porphyrin Metabolism	1090	635-65-4
	4412			biliverdin	LC/MS pos late	2137	C00500	HMDB0001008	5280353		0.88		0.0702	0.7972		0.9247	1.0468		100	100		Cofactors and Vitamins	Hemoglobin and Porphyrin Metabolism	250	55482-27-4;55482-27-4
	4421		Thiamine Metabolism	thiamin (vitamin B1)	LC/MS pos early	5341	DG00125 C00378 D08580	HMDB0000235	1130		0.94		0.3472	0.7972		0.9421	0.9991		100	100		Cofactors and Vitamins	Thiamine Metabolism	873	59-43-8
	4422			thiamin monophosphate	LC/MS pos early	15798	C01081	HMDB0002666	1131;3382778		1.42		0.5866	0.816		1.3011	0.9148		77	79		Cofactors and Vitamins	Thiamine Metabolism	523	532-40-1
	4430		Vitamin A Metabolism	retinol (vitamin A)	LC/MS pos late	1806	C00473	HMDB0000305	445354		0.85		0.0271	0.7972		0.8889	1.048		100	100		Cofactors and Vitamins	Vitamin A Metabolism	498	68-26-8
	4448		Vitamin B6 Metabolism	pyridoxamine	LC/MS pos early	2150	C00534	HMDB0001431	1052		0.95		0.3934	0.7972		0.9544	0.9998		100	100		Cofactors and Vitamins	Vitamin B6 Metabolism	568	58052-48-5
	4449			pyridoxamine phosphate	LC/MS pos early	3138	C00647	HMDB0001555	1053		0.79		0.0048	0.7972		0.9039	1.151		100	100		Cofactors and Vitamins	Vitamin B6 Metabolism	493	529-96-4
	4451			pyridoxal	LC/MS pos early	1651	C00250	HMDB0001545	1050		1.04		0.4663	0.7987		1.0369	0.9963		100	100		Cofactors and Vitamins	Vitamin B6 Metabolism	491	65-22-5
	4452			pyridoxate	LC/MS neg	31555	C00847	HMDB0000017	6723		0.99		0.5975	0.8169		1.2155	1.2285		100	100		Cofactors and Vitamins	Vitamin B6 Metabolism	100001121	82-82-6
	4463	Xenobiotics	Benzoate Metabolism	hippurate	LC/MS neg	15753	C01586	HMDB0000714	464		0.91		0.5871	0.816		1.0656	1.1666		100	100		Xenobiotics	Benzoate Metabolism	100000014	495-69-2
	4467			2-hydroxyhippurate (salicylurate)	LC/MS neg	18281	C07588	HMDB0000840	10253		0.75		0.0933	0.7972		1.0034	1.3342		92	100		Xenobiotics	Benzoate Metabolism	1869	487-54-7
	4471			4-hydroxyhippurate	LC/MS neg	35527		HMDB0013678	151012		0.82		0.2784	0.7972		1.1022	1.3413		100	100		Xenobiotics	Benzoate Metabolism	100001423	2482-25-9
	4477			benzoate	LC/MS neg	15778	C00180	HMDB0001870	243		0.84		0.2078	0.7972		1.0093	1.2018		92	100		Xenobiotics	Benzoate Metabolism	100000008	65-85-0
	4499			catechol sulfate	LC/MS neg	35320		HMDB0059724	3083879		0.92		0.6047	0.8222		1.0396	1.1353		100	100		Xenobiotics	Benzoate Metabolism	100001605	4918-96-1
	4502			guaiacol sulfate	LC/MS neg	46111		HMDB0060013	22473		1.06		0.7369	0.8604		1.095	1.0302		100	100		Xenobiotics	Benzoate Metabolism	100004208
	4505			4-ethylcatechol sulfate	LC/MS neg	63072					1.24		0.5164	0.8012		0.7585	0.6117		54	43		Xenobiotics	Benzoate Metabolism	100020536
	4506			4-methylcatechol sulfate	LC/MS neg	46146		HMDB0240459	54104170		0.92		0.91	0.887		1.0611	1.1595		92	86		Xenobiotics	Benzoate Metabolism	100004111
	4518			4-acetylphenol sulfate	LC/MS neg	44620			4684006		1.47		0.7637	0.8723		1.6077	1.0962		69	93		Xenobiotics	Benzoate Metabolism	100000711
	4524			4-ethylphenylsulfate	LC/MS neg	36099	C13637	HMDB0062551	20822574		1.39		0.4336	0.7972		3.1368	2.2539		92	71		Xenobiotics	Benzoate Metabolism	100001756	123-07-9
	4525			4-ethylphenol glucuronide	LC/MS neg	52937					1.24		0.6385	0.8374		0.5539	0.4464		54	50		Xenobiotics	Benzoate Metabolism	100009049
	4526			4-vinylphenol sulfate	LC/MS neg	36098	C05627	HMDB0062775	6426766		1.04		0.5598	0.8131		1.2124	1.1695		100	100		Xenobiotics	Benzoate Metabolism	100001755	2628-17-3
	4531			4-vinylcatechol sulfate	LC/MS neg	64579					1.34		0.3461	0.7972		1.1135	0.8292		54	71		Xenobiotics	Benzoate Metabolism	100021208
	4553			p-cresol sulfate	LC/MS neg	36103		HMDB0011635	4615423		0.95		0.541	0.8035		1.4366	1.5073		100	100		Xenobiotics	Benzoate Metabolism	100001315	3233-57-7
	4561			phenylpropionylglycine	LC/MS neg	35434		HMDB0000860	152323		1.05		0.7966	0.8798		1.0565	1.0081		92	93		Xenobiotics	Benzoate Metabolism	100001591	56613-60-6
	4569			3-(3-hydroxyphenyl)propionate sulfate	LC/MS neg	45415		HMDB0094710	187488		1.24		0.7703	0.8724		1.3292	1.0739		100	100		Xenobiotics	Benzoate Metabolism	100005391	86321-32-6
	4571			2-(4-hydroxyphenyl)propionate	LC/MS neg	35632	C03080	HMDB0041683	102526		0.81		0.5058	0.8012		0.9416	1.1628		69	79		Xenobiotics	Benzoate Metabolism	100001622	938-96-5
	4691		Food Component/Plant	genistein	LC/MS neg	32448	C06563	HMDB0003217	5280961		0.64		0.0314	0.7972		0.7743	1.2096		92	100		Xenobiotics	Food Component/Plant	100001221	446-72-0
	4773			2,3-dihydroxyisovalerate	LC/MS polar	38276	C04039	HMDB0012141	677		2.6		0.2201	0.7972		2.5502	0.9792		100	100		Xenobiotics	Food Component/Plant	100002417	1756-18-9
	4786			3-formylindole	LC/MS pos early	62863	C08493	HMDB29737	10256		0.98		0.7203	0.8565		0.9993	1.0151		100	100		Xenobiotics	Food Component/Plant	100020219	487-89-8
	4800			betonicine	LC/MS pos early	38100	C08269	HMDB0029412	164642		0.89		0.3417	0.7972		0.9649	1.0792		100	100		Xenobiotics	Food Component/Plant	100002153	515-25-3
	4806			gluconate	LC/MS polar	587	C00257	HMDB0000625	3085666;10690		0.71		0.0443	0.7972		0.8496	1.1977		100	100		Xenobiotics	Food Component/Plant	338	527-07-1
	4854			cinnamoylglycine	LC/MS neg	38637		HMDB0011621	709625		0.99		0.8418	0.887		1.0256	1.033		100	100		Xenobiotics	Food Component/Plant	100002253	16534-24-0
	4872			daidzein	LC/MS neg	32453	C10208	HMDB0003312	5281708		0.76		0.0601	0.7972		0.8468	1.1132		100	100		Xenobiotics	Food Component/Plant	100001219	486-66-8
	4875			genistein sulfate*	LC/MS neg	62061					1.2		0.834	0.887		1.0734	0.8981		31	79		Xenobiotics	Food Component/Plant	100020207
	4881			dihydroferulic acid sulfate	LC/MS neg	62857		HMDB0041724	187489		1.52		0.2169	0.7972		1.4266	0.9405		69	71		Xenobiotics	Food Component/Plant	100020272
	4889			enterolactone sulfate	LC/MS neg	64041		HMDB0240506 HMDB0240505			0.85		0.1968	0.7972		1.0096	1.1939		100	100		Xenobiotics	Food Component/Plant	100020407
	4893			equol sulfate	LC/MS neg	40478					0.88		0.2516	0.7972		1.0564	1.1971		100	100		Xenobiotics	Food Component/Plant	100003429
	4894			ergothioneine	LC/MS pos early	37459	C05570	HMDB0003045	5351619		0.95		0.4411	0.7972		0.9269	0.9738		100	100		Xenobiotics	Food Component/Plant	100002154	58511-63-0
	4902			ferulic acid 4-sulfate	LC/MS neg	47114		HMDB0029200	6305574		1.07		0.8707	0.887		1.3171	1.2294		100	100		Xenobiotics	Food Component/Plant	100005389	86321-29-1
	4906			quinate	LC/MS polar	18335	C00296	HMDB0003072	6508		0.83		0.6633	0.8451		0.8328	1.0072		92	86		Xenobiotics	Food Component/Plant	100000442	77-95-2
	4927			glycitein sulfate (2)	LC/MS neg	62887					0.86		0.2293	0.7972		0.868	1.0134		46	100		Xenobiotics	Food Component/Plant	100021092
	4932			histidine betaine (hercynine)*	LC/MS pos early	62278		HMDB0029422	3083620		1.25		0.1711	0.7972		1.1265	0.8999		100	100		Xenobiotics	Food Component/Plant	100004059	534-30-5
	4934			homostachydrine*	LC/MS pos early	33009	C08283	HMDB0033433	441447		0.83		0.1286	0.7972		0.9504	1.145		100	100		Xenobiotics	Food Component/Plant	100001550	1195-94-4
	4960			mannonate*	LC/MS polar	62864			3246006		0.99		0.6909	0.8565		1.0673	1.0821		100	100		Xenobiotics	Food Component/Plant	100003695	642-99-9
	5065			stachydrine	LC/MS pos early	34384	C10172	HMDB0004827	115244		0.93		0.3415	0.7972		0.9296	1.0027		100	100		Xenobiotics	Food Component/Plant	100001296	4136-37-2
	5091			ethyl alpha-glucopyranoside	LC/MS neg	63152		HMDB0029968	11127487		2.53		0.0681	0.7972		4.4319	1.7514		100	100		Xenobiotics	Food Component/Plant	100015965	34625-23-5
	5092			methyl glucopyranoside (alpha + beta)	LC/MS pos early	46144		HMDB0029965	445238;3036743;2108		0.94		0.3321	0.7972		0.9963	1.064		100	100		Xenobiotics	Food Component/Plant	100005864
	5119			pyrraline	LC/MS neg	48428	C21013	HMDB0033143	14274616		0.69		0.0048	0.7972		0.8329	1.2069		100	100		Xenobiotics	Food Component/Plant	100001767	74509-14-1
	5208			tartronate (hydroxymalonate)	LC/MS neg	20693	C02287	HMDB0035227	45		0.92		0.2914	0.7972		0.9047	0.9858		100	100		Xenobiotics	Food Component/Plant	100000840	80-69-3
	5216			3-indoleglyoxylic acid	LC/MS neg	63583			73863		1.08		0.5693	0.8131		1.1052	1.0234		100	100		Xenobiotics	Food Component/Plant	100020372	1477-49-2
	5226			ethyl beta-glucopyranoside	LC/MS neg	64131		HMDB0029968	121667		1.53		0.1474	0.7972		2.0848	1.3626		100	100		Xenobiotics	Food Component/Plant	100020377
	5252			2-aminophenol sulfate	LC/MS neg	43266		HMDB0061116	181670		0.93		0.4959	0.8012		1.124	1.2146		100	100		Xenobiotics	Food Component/Plant	100004322
	5961		Drug - Topical Agents	salicylate	LC/MS polar	1515	C00805	HMDB0001895	338		0.88		0.3009	0.7972		1.2414	1.4122		100	100		Xenobiotics	Drug - Topical Agents	501	69-72-7
	5963			2,6-dihydroxybenzoic acid	LC/MS neg	63042		HMDB0013676	9338		0.78		0.1388	0.7972		0.9773	1.2539		100	100		Xenobiotics	Drug - Topical Agents	100020837	303-07-1
	6088		Chemical	sulfate*	LC/MS neg	46960	C00059	HMDB01448	5152822		1.07		0.2082	0.7972		1.0616	0.9964		100	100		Xenobiotics	Chemical	100002528	14808-79-8
	6091			O-sulfo-tyrosine	LC/MS neg	45413		HMDB0155722	514186		1		0.9905	0.8978		1.0092	1.0048		100	100		Xenobiotics	Chemical	100005384
	6140			S-(3-hydroxypropyl)mercapturic acid (HPMA)	LC/MS neg	44552			119083		1.14		0.4555	0.7972		1.294	1.1343		100	100		Xenobiotics	Chemical	100004568	23127-40-4
	6146			bicine	LC/MS pos early	20708		HMDB0011727	8761		0.9		0.4043	0.7972		1.073	1.1906		100	100		Xenobiotics	Chemical	100000854	150-25-4
	6156			ectoine	LC/MS pos early	35651	C06231	HMDB0240650	126041		1.12		0.982	0.8942		1.2982	1.1612		100	100		Xenobiotics	Chemical	100001635	96702-03-3
	6179			2,4-di-tert-butylphenol	LC/MS neg	64328					0.95		0.3789	0.7972		1.2273	1.2906		100	100		Xenobiotics	Chemical	100021918	96-76-4
	6191			benzoylcarnitine*	LC/MS pos early	43265					0.99		0.9791	0.8942		1.0317	1.039		100	100		Xenobiotics	Chemical	100004555	105450-08-6
	6192			perfluorooctanesulfonate (PFOS)	LC/MS neg	57564	C18142	HMDB0059586	74483		0.91		0.4074	0.7972		1.0378	1.1448		100	100		Xenobiotics	Chemical	100010955	1763-23-1
	6206			triethanolamine	LC/MS pos early	22202	C06771	HMDB0032538	7618		0.98		0.821	0.887		1.0766	1.098		100	100		Xenobiotics	Chemical	100000989	102-71-6
	6220			1,2,3-benzenetriol sulfate (2)	LC/MS neg	48762		HMDB0060018 HMDB0060016	54110629;92013662		0.81		0.5928	0.8168		1.0681	1.3239		92	93		Xenobiotics	Chemical	100006374
	6241			thioproline	LC/MS pos early	53231		HMDB0062164	93176		0.8		0.1544	0.7972		0.847	1.0577		100	100		Xenobiotics	Chemical	100009232	34592-47-4
	6268			4-chlorobenzoic acid	LC/MS neg	63988	C02370		6318		1.08		0.293	0.7972		1.1122	1.0298		100	100		Xenobiotics	Chemical	100021784	74-11-3
	6425	Partially Characterized Molecules	Partially Characterized Molecules	pentose acid*	LC/MS polar	63264	C00803	HMDB0000892	7991		0.85		0.1571	0.7972		0.902	1.0571		85	100		Partially Characterized Molecules	Partially Characterized Molecules	100021467
	6448			bilirubin degradation product, C17H18N2O4 (2)**	LC/MS neg	64407					0.97		0.7915	0.879		0.7774	0.8031		62	71		Partially Characterized Molecules	Partially Characterized Molecules	100022006
	6449			bilirubin degradation product, C17H18N2O4 (3)**	LC/MS neg	64408					0.99		0.881	0.887		0.8819	0.8893		77	71		Partially Characterized Molecules	Partially Characterized Molecules	100022007
	6452			bilirubin degradation product, C16H18N2O5 (3)**	LC/MS neg	64414					0.98		0.8533	0.887		0.9063	0.925		85	86		Partially Characterized Molecules	Partially Characterized Molecules	100022014
	6453			bilirubin degradation product, C16H18N2O5 (4)**	LC/MS neg	64415					1.05		0.8996	0.887		0.8272	0.7915		85	71		Partially Characterized Molecules	Partially Characterized Molecules	100022015
	6454			glutamine_degradant*	LC/MS pos early	46225					0.97		0.596	0.8169		0.9722	0.9992		100	100		Partially Characterized Molecules	Partially Characterized Molecules	100001540	2353-44-8
