# Supplementary material for: Effect of Genetically Reduced Maternal Myostatin on Late Gestation Maternal, Fetal, and Placental Metabolomes in Mice
Source: Metabolites. 2023 Jun 1;13(6):719. doi: 10.3390/metabo13060719 (PMC10302353; doi:10.3390/metabo13060719)
Supplement: Supplementary file 1 [file metabolites-13-00719-s001.zip › Suppl. Table 1.XLSX]

## Sheet: Data Key & Explanation
	Data Key & Explanation
HeatMap Description	This is the statistical heat map data table associated with the statsitical anlaysis of the data.
	Chemical Annotation Descriptions
PATHWAY SORTORDER	An internally-generated number intended for sorting compounds by biochemical SUPER PATHWAY and SUB PATHWAY
BIOCHEMICAL NAME	The name of the identified biochemical
Biochemical Name	Indicates a compound that has been confirmed based on an authentic chemical standard and we are highly confident in its identity. (Metabolomics Standards Initiative Tier 1 identification)
Biochemical Name*	Indicates a compound that has not been confirmed based on a standard, but we are confident in its identity. (Not Tier 1)
Biochemical Name**	Indicates a compound for which a standard is not available, but we are reasonably confident in its identity or the information provided. (Not Tier 1)
Biochemical Name (#) or [#]	Indicates a compound that is a structural isomer of another compound in the Metabolon spectral library. For example, a steroid that may be sulfated at one of several positions that are indistinguishable by the mass spectrometry data or a diacylglycerol for which more than one stereospecific molecule exists.
SUPER PATHWAY	The general biochemical class assigned to the identified biochemical (e.g. lipid, amino acid, carbohydrate, etc.) intended for sorting compounds by broad biochemical classes
SUB PATHWAY	A more specific biochemical class assigned to the identified biochemical (e.g. TCA cycle, monoacylglycerols, etc.) intended for grouping/sorting compounds by biochemical pathway/class
PLATFORM	The Metabolon untargeted metabolomics platform consists of four different methods (i.e. Pos Late, Pos Early, Polar, and Neg). This column indicates which method was used to report the values associated with the detected biochemical.
COMP ID	An internally-generated Metabolon compound identifier
KEGG	An alphanumeric compound identifier and link to compound information in the Kyoto Encyclopedia of Genes and Genomes (KEGG)
HMDB	An alphanumeric compound identifier and link to compound information maintained by the Human Metabolome Database (HMDB)
PUBCHEM	A unique numerical identifier assigned by the National Center for Biotechnology Information (NCBI) and searchable in the PubChem database
CHEM ID	Unique identifier for each biochemical. CHEM IDs are listed in the top row of the data tabs of the accompanying client data table (CDT) file.
CAS	A unique numerical identifier assigned by the Chemical Abstracts Service (CAS) to every chemical substance described in the open scientific literature
	Statistical Analysis/Descriptors
FOLD CHANGE	Indicates the ratio of the mean scaled intesity for a metabolite between two experimental groups.
0.55	Green: indicates significant difference (p≤0.05) between the groups shown, metabolite ratio of < 1.00
0.76	Light Green: narrowly missed statistical cutoff for significance 0.05<p<0.10, metabolite ratio of < 1.00
1.71	Red: indicates significant difference (p≤0.05) between the groups shown; metabolite ratio of ≥ 1.00
1.32	Light Red: narrowly missed statistical cutoff for significance 0.05<p<0.10, metabolite ratio of ≥ 1.00
1.2	Non-colored text and cell: mean values are not significantly different for that comparison
	Blue: indicates significant (p≤0.05) ANOVA effect.
	Light Blue: indicates 0.05<p<0.10 ANOVA effect
P-VALUE	p-values for each comparison is derived from the Natural Log-Transformed Data using the corresponding statistical analysis (for eg. t-Test, ANOVA, etc.)
Q-VALUE	Q-values for each comparison is derived from the Natural Log-Transformed Data using False Discovery Rate (FDR) method.
Mean Values	Represents the mean scaled intensity for a metabolite in a particular experimental group.
% FILL	Represents the total percent of samples in a experimental group a metabolite was detected.
© Metabolon, Inc. All rights reserved. The Metabolon name, logo and related trademarks and service marks, owned by Metabolon, Inc. are registered and/or used in the United States and many foreign countries. Any use, copying or reproduction of the trademarks, logos, information, images or designs contained in this document is strictly prohibited without the prior written permission of Metabolon, I…

## Sheet: Pathway Heatmap
	University Of Missouri UNMO-02-20VW Effect of maternal myostatin on placental nutrient transfer (2nd serum)
										X	Fold of Change							X	Statistical Values														X
	Heat map of statistically significant biochemicals profiled in this study. Red and green shaded cells indicate p≤0.05 (red indicates that the mean values are significantly higher for that comparison; green values significantly lower). Light red and light green shaded cells indicate 0.05<p<0.10 (light red indicates that the mean values trend higher for that comparison; light green values trend low…										Volume Normalized								Volume Normalized
											Two-Way RM ANOVA Contrasts				ANOVA Main Effect				Two-Way RM ANOVA Contrasts								ANOVA Main Effect							Mean Values									% Filled Values
											WT FETAL	MSTN FETAL	MSTN MATERNAL	MSTN FETAL	TREATMENT	ORIGIN	TREATMENT:ORIGIN INTERACTION		WT FETAL		MSTN FETAL		MSTN MATERNAL		MSTN FETAL		TREATMENT		ORIGIN		TREATMENT:ORIGIN INTERACTION			FETAL	MATERNAL	MSTN FETAL	MSTN MATERNAL	MSTN	WT FETAL	WT MATERNAL	WT		FETAL	MATERNAL	MSTN FETAL	MSTN MATERNAL	MSTN	WT FETAL	WT MATERNAL
																			WT MATERNAL		MSTN MATERNAL		WT MATERNAL		WT FETAL
	Pathway Sort Order	Super Pathway	Sub Pathway	Biochemical Name	Platform	Comp ID	KEGG	HMDB	PUBCHEM		WT MATERNAL	MSTN MATERNAL	WT MATERNAL	WT FETAL					p-value	q-value	p-value	q-value	p-value	q-value	p-value	q-value	p-value	q-value	p-value	q-value	p-value	q-value										X
	1	Amino Acid	Glycine, Serine and Threonine Metabolism	glycine	LC/MS pos early	58	C00037	HMDB0000123	750		4.89	3.97	1.1	0.9					1.9536e-09	1.3415e-09	1.3185e-08	1.5285e-08	0.4142	0.9906	0.539	0.9916	0.9026	0.8721	5.0466e-11	3.6439e-11	0.2098	0.9847		1.9991	0.4539	1.8895	0.4763	1.1829	2.1087	0.4315	1.2701		100	100	100	100	100	100	100
	2			N-acetylglycine	LC/MS pos early	27710		HMDB0000532	10972		0.81	0.69	1.36	1.16					0.2472	0.0269	0.0174	0.0053	0.1244	0.9906	0.536	0.9916	0.2295	0.7605	0.0153	0.0023	0.3104	0.9847		0.954	1.281	1.0237	1.4764	1.25	0.8844	1.0856	0.985		100	100	100	100	100	100	100
	5			sarcosine	LC/MS pos early	1516	C00213	HMDB0000271	1088		91.76	53.56	1.41	0.82					0	0	0	0	0.1771	0.9906	0.4534	0.9916	0.6622	0.8595	0	0	0.1405	0.9847		1.322	0.0191	1.1943	0.0223	0.6083	1.4498	0.0158	0.7328		100	25	100	38	69	100	13
	6			dimethylglycine	LC/MS pos early	5086	C03626	HMDB0000092	673		0.87	0.91	1.04	1.1					0.1002	0.0116	0.2123	0.053	0.6326	1	0.3721	0.9916	0.3339	0.7937	0.0444	0.0063	0.7667	0.9847		0.9562	1.0739	1	1.0945	1.0472	0.9123	1.0534	0.9829		100	100	100	100	100	100	100
	7			betaine	LC/MS pos early	3141	C00719	HMDB0000043	247		2.47	2.59	1.02	1.06					6.8624e-07	2.3655e-07	4.7425e-07	3.5791e-07	0.9835	1	0.7773	0.9971	0.8331	0.8672	7.6612e-09	3.158e-09	0.8528	0.9949		1.5258	0.6032	1.5714	0.6077	1.0896	1.4801	0.5986	1.0394		100	100	100	100	100	100	100
	10			serine	LC/MS pos early	1648	C00065	HMDB0000187	5951		1.26	1.33	0.98	1.03					0.0892	0.0104	0.0517	0.0145	0.9138	1	0.8583	1	0.962	0.8813	0.0143	0.0022	0.8349	0.9949		1.251	0.9672	1.2711	0.9571	1.1141	1.231	0.9773	1.1041		100	100	100	100	100	100	100
	11			N-acetylserine	LC/MS polar	37076		HMDB0002931	65249		6.54	6.25	1.12	1.07					0	0	0	0	0.2106	0.9906	0.5576	0.9916	0.1957	0.7605	0	0	0.6305	0.9847		2.3002	0.3602	2.3815	0.3811	1.3813	2.2189	0.3393	1.2791		100	100	100	100	100	100	100
	17			threonine	LC/MS pos early	1284	C00188	HMDB0000167	6288		2.15	2.07	0.95	0.91					1.218e-06	3.9322e-07	2.2547e-06	1.4368e-06	0.7155	1	0.5191	0.9916	0.5678	0.8439	2.4369e-08	8.9177e-09	0.7715	0.9847		1.6311	0.7717	1.557	0.7513	1.1542	1.7051	0.792	1.2486		100	100	100	100	100	100	100
	18			N-acetylthreonine	LC/MS polar	33939		HMDB0062557	152204		6.28	5.33	1.28	1.09					2.2599e-11	3.2588e-11	9.8471e-11	2.632e-10	0.0225	0.9906	0.5452	0.9916	0.0658	0.7605	4.15e-13	5.73e-13	0.187	0.9847		2.1092	0.3669	2.1966	0.4122	1.3044	2.0218	0.3217	1.1717		100	100	100	100	100	100	100
	29		Alanine and Aspartate Metabolism	alanine	LC/MS pos early	1126	C00041	HMDB0000161	5950		1.99	1.91	0.98	0.94					3.6787e-06	1.0072e-06	7.4943e-06	4.267e-06	0.8992	1	0.6595	0.9916	0.7455	0.8672	8.6879e-08	2.7331e-08	0.753	0.9847		1.4037	0.7201	1.359	0.7125	1.0358	1.4485	0.7276	1.088		100	100	100	100	100	100	100
	31			N-acetylalanine	LC/MS polar	1585	C02847	HMDB0000766	88064		4.24	4.09	1.12	1.08					1e-15	1e-14	3e-15	4.8e-14	0.2311	0.9906	0.495	0.9916	0.1864	0.7605	0	0	0.7092	0.9847		1.8051	0.4338	1.8721	0.4579	1.165	1.7381	0.4098	1.074		100	100	100	100	100	100	100
	33			N,N-dimethylalanine	LC/MS pos early	63151			5488191		0.82	0.92	1.15	1.29					0.0018	0.0003	0.0968	0.026	0.4755	1	0.1916	0.8905	0.3006	0.7893	0.0014	0.0002	0.1698	0.9847		1.052	1.2	1.1855	1.2817	1.2336	0.9186	1.1182	1.0184		100	100	100	100	100	100	100
	36			aspartate	LC/MS pos early	443	C00049	HMDB0000191	5960		4.27	4.11	0.9	0.86					2.1979e-07	8.3775e-08	2.8121e-07	2.2834e-07	0.4416	1	0.3566	0.9916	0.3032	0.7893	3.1385e-09	1.3953e-09	0.8965	0.9949		2.3539	0.561	2.181	0.5306	1.3558	2.5269	0.5914	1.5591		100	100	100	100	100	100	100
	37			N-acetylaspartate (NAA)	LC/MS polar	22185	C01042	HMDB0000812	65065		15.65	10.58	1.36	0.92					8e-15	4.7e-14	2.42e-13	1.906e-12	0.2524	0.9906	0.4614	0.9916	0.7677	0.8672	0	0	0.1864	0.9847		2.4425	0.1918	2.3384	0.221	1.2797	2.5465	0.1627	1.3546		100	100	100	100	100	100	100
	40			asparagine	LC/MS pos early	512	C00152	HMDB0000168	6267		1.97	2.09	0.94	0.99					5.7421e-06	1.501e-06	2.5688e-06	1.6102e-06	0.5091	1	0.8734	1	0.5765	0.8469	6.1334e-08	1.9823e-08	0.7176	0.9847		1.3986	0.6899	1.3921	0.6674	1.0298	1.4051	0.7123	1.0587		100	100	100	100	100	100	100
	42			N-acetylasparagine	LC/MS pos early	33942		HMDB0006028	99715		1.07	1.28	1	1.19					0.6004	0.0596	0.012	0.0037	0.7843	1	0.2759	0.95	0.6494	0.8595	0.0297	0.0043	0.1187	0.9847		1.2128	1.0328	1.3196	1.0332	1.1764	1.1059	1.0325	1.0692		100	100	100	100	100	100	100
	43			hydroxyasparagine**	LC/MS pos early	62060	C20631	HMDB32332	15991574		4.19	3.81	1.1	1					4.19e-13	1.19e-12	2.235e-12	1.1627e-11	0.4592	1	0.9116	1	0.6551	0.8595	0	1e-15	0.5468	0.9847		1.9947	0.4996	1.9994	0.5244	1.2619	1.9899	0.4748	1.2324		100	100	100	100	100	100	100
	44		Glutamate Metabolism	glutamate	LC/MS pos early	57	C00025 C00217	HMDB0000148	33032		7.11	4.86	1.31	0.89					2.9218e-08	1.4613e-08	4.3277e-07	3.2919e-07	0.2014	0.9906	0.5178	0.9916	0.6753	0.8628	1.2691e-09	6.2068e-10	0.1499	0.9847		2.2961	0.3935	2.1664	0.4459	1.3062	2.4257	0.341	1.3834		100	100	100	100	100	100	100
	45			glutamine	LC/MS pos early	53	C00064	HMDB0000641	5961		0.83	0.88	1.03	1.09					0.0777	0.0092	0.2643	0.0649	0.909	1	0.4137	0.9916	0.5285	0.8354	0.0478	0.0068	0.6087	0.9847		0.8938	1.0431	0.9312	1.0562	0.9937	0.8564	1.03	0.9432		100	100	100	100	100	100	100
	46			alpha-ketoglutaramate*	LC/MS polar	62101	C00940	HMDB0001552	48		4.51	3.5	1.25	0.97					4.4427e-06	1.1938e-06	4.2348e-05	2.0897e-05	0.6296	1	0.5997	0.9916	0.98	0.8878	2.4686e-07	7.1975e-08	0.3493	0.9847		1.4161	0.3584	1.3952	0.3981	0.8966	1.4371	0.3187	0.8779		100	100	100	100	100	100	100
	47			N-acetylglutamate	LC/MS pos early	15720	C00624	HMDB0001138	70914		1.37	1.25	0.99	0.91					0.0796	0.0094	0.228	0.0567	0.8916	1	0.475	0.9916	0.5473	0.8381	0.0397	0.0057	0.6814	0.9847		1.276	0.975	1.2127	0.9715	1.0921	1.3392	0.9784	1.1588		100	100	100	100	100	100	100
	48			N-acetylglutamine	LC/MS pos early	33943	C02716	HMDB0006029	182230		1.27	1.43	1.07	1.21					0.1218	0.0138	0.0198	0.006	0.749	1	0.2123	0.8905	0.29	0.7829	0.0091	0.0014	0.4986	0.9847		1.2386	0.9174	1.3568	0.9502	1.1535	1.1205	0.8846	1.0025		100	100	100	100	100	100	100
	51			4-hydroxyglutamate	LC/MS pos early	40499	C03079	HMDB0001344	439902		4.64	4.73	0.95	0.97					1.92e-06	5.7234e-07	1.6655e-06	1.0865e-06	0.7409	1	0.7989	0.9971	0.7253	0.8672	2.6561e-08	9.5894e-09	0.9467	0.9949		1.9918	0.425	1.963	0.4148	1.1889	2.0206	0.4352	1.2279		100	100	100	100	100	100	100
	55			N-acetyl-aspartyl-glutamate (NAAG)	LC/MS pos early	35665	C12270	HMDB0001067	188803		18.02	12.07	1.57	1.05					1.0898e-10	1.2245e-10	7.4274e-10	1.5206e-09	0.5953	1	0.7601	0.9971	0.8725	0.8672	9.4e-14	1.71e-13	0.5547	0.9847		2.9425	0.2045	3.0128	0.2496	1.6312	2.8723	0.1594	1.5158		100	100	100	100	100	100	100
	56			beta-citrylglutamate	LC/MS neg	54923	C20775		189741		69.2	68.56	1.09	1.08					1.6368e-11	2.6282e-11	3.6486e-11	1.2766e-10	0.9489	1	0.7573	0.9971	0.8624	0.8672	6e-15	1.6e-14	0.7919	0.9919		2.8889	0.0419	3.0029	0.0438	1.5233	2.7749	0.0401	1.4075		100	88	100	75	88	100	100
	58			carboxyethyl-GABA	LC/MS pos early	40007		HMDB0002201	2572		0.83	0.94	1.05	1.18					0.0856	0.01	0.4689	0.1086	0.9865	1	0.4361	0.9916	0.6479	0.8595	0.088	0.0121	0.4476	0.9847		0.9976	1.1251	1.0797	1.1502	1.1149	0.9155	1.1	1.0078		94	100	88	100	94	100	100
	59			N-methyl-GABA	LC/MS pos early	39577	C15987		70703		0.4	0.37	0.95	0.89					0.0002	3.4395e-05	0.0002	7.6929e-05	0.7195	1	0.714	0.9969	0.6264	0.8575	5.0209e-06	1.2166e-06	0.9956	0.9973		0.6306	1.6515	0.5923	1.6126	1.1024	0.6689	1.6903	1.1796		94	100	88	100	94	100	100
	60			2-pyrrolidinone	LC/MS pos early	31675		HMDB0002039	12025		3.8	4.02	1.18	1.25					8.6038e-06	2.164e-06	3.3962e-06	2.0553e-06	0.5255	1	0.2865	0.9624	0.3227	0.7893	8.9496e-08	2.8072e-08	0.6818	0.9847		2.2048	0.5622	2.4501	0.6093	1.5297	1.9595	0.5152	1.2373		100	100	100	100	100	100	100
	62			S-1-pyrroline-5-carboxylate	LC/MS pos early	42370	C04322	HMDB0001301	11966181		0.56	1.01	0.53	0.95					0.4853	0.0496	0.6578	0.1465	0.7878	1	0.9835	1	0.8463	0.8672	0.4222	0.0533	0.8545	0.9949		1.18	1.645	1.1518	1.1426	1.1472	1.2082	2.1474	1.6778		100	100	100	100	100	100	100
	70		Histidine Metabolism	histidine	LC/MS neg	59	C00135	HMDB0000177	6274		0.91	1.24	0.92	1.24					0.3863	0.0404	0.4915	0.1129	0.5999	1	0.3765	0.9916	0.8157	0.8672	0.8962	0.1067	0.2767	0.9847		1.0468	0.9804	1.1576	0.937	1.0473	0.9361	1.0238	0.9799		100	100	100	100	100	100	100
	71			1-methylhistidine	LC/MS neg	30460	C01152	HMDB0000001	92105		3.12	3.45	0.97	1.07					1.3687e-06	4.3697e-07	4.8945e-07	3.6794e-07	0.8598	1	0.6292	0.9916	0.8418	0.8672	1.124e-08	4.4789e-09	0.6146	0.9847		1.807	0.5507	1.8659	0.5412	1.2035	1.7482	0.5602	1.1542		100	100	100	100	100	100	100
	72			3-methylhistidine	LC/MS neg	15677	C01152	HMDB0000479	64969		2.65	2.9	1.17	1.28					3.345e-10	3.0148e-10	4.9681e-11	1.5664e-10	0.1628	0.9906	0.0297	0.7202	0.0136	0.7605	3.9e-14	7.8e-14	0.5492	0.9847		1.6102	0.5775	1.8076	0.6225	1.2151	1.4127	0.5325	0.9726		100	100	100	100	100	100	100
	73			N-acetylhistidine	LC/MS neg	33946	C02997	HMDB0032055	75619		0.48	0.58	0.95	1.15					2.5174e-05	5.6493e-06	0.0005	0.0002	0.5694	1	0.3849	0.9916	0.848	0.8672	2.8187e-06	7.102e-07	0.2561	0.9847		0.7735	1.4666	0.8282	1.4327	1.1304	0.7188	1.5005	1.1097		100	100	100	100	100	100	100
	75			N-acetyl-3-methylhistidine*	LC/MS pos early	43256		HMDB0240341	193270		0.92	1.67	1.09	1.97					0.6701	0.0657	0.0598	0.0165	0.6104	1	0.0175	0.7158	0.0821	0.7605	0.2732	0.0352	0.1009	0.9847		1.3364	1.0211	1.7724	1.0628	1.4176	0.9004	0.9793	0.9399		88	94	100	100	100	75	88
	76			N-acetyl-1-methylhistidine*	LC/MS pos early	43255		HMDB0240340	53859791		1.06	1.42	1	1.35					0.5539	0.0558	0.062	0.0171	0.8271	1	0.1227	0.8618	0.2356	0.7605	0.0836	0.0115	0.3319	0.9847		1.1828	0.9526	1.3572	0.9529	1.155	1.0084	0.9523	0.9804		100	100	100	100	100	100	100
	78			trans-urocanate	LC/MS pos early	607	C00785	HMDB0000301	736715		1.77	6.21	0.88	3.1					0.0011	0.0002	4.7469e-05	2.3011e-05	0.8141	1	0.1979	0.8905	0.3924	0.8091	6.3534e-06	1.499e-06	0.2545	0.9847		3.1381	0.8147	4.7462	0.764	2.7551	1.5301	0.8654	1.1978		100	100	100	100	100	100	100
	79			cis-urocanate	LC/MS neg	40410		HMDB0034174	1549103		2.96	0.93	3.66	1.14					0.0122	0.0017	0.4216	0.0996	0.1161	0.9906	0.9638	1	0.3491	0.8041	0.0202	0.003	0.1697	0.9847		2.2631	1.661	2.4159	2.6093	2.5126	2.1103	0.7127	1.4115		100	100	100	100	100	100	100
	80			imidazole propionate	LC/MS pos early	40730		HMDB0002271	70630		1.87	2.22	0.89	1.05					0.0073	0.001	0.0019	0.0007	0.5038	1	0.7841	0.9971	0.6065	0.8575	0.0002	4.2104e-05	0.6345	0.9847		2.1488	1.0563	2.2023	0.9941	1.5982	2.0953	1.1184	1.6069		100	100	100	100	100	100	100
	81			formiminoglutamate	LC/MS pos early	43493	C00439	HMDB0000854	439233		1.75	0.79	2.61	1.18					0.0233	0.003	0.0967	0.026	0.6463	1	0.9048	1	0.8409	0.8672	0.0085	0.0013	0.597	0.9847		2.3272	2.2023	2.5228	3.1861	2.8545	2.1315	1.2185	1.675		100	100	100	100	100	100	100
	83			imidazole lactate	LC/MS pos early	15716	C05568	HMDB0002320	793		4.26	4.34	0.99	1.01					6.9285e-09	4.078e-09	5.5013e-09	7.3014e-09	0.8292	1	0.993	1	0.8813	0.8672	6.3796e-11	4.3717e-11	0.8777	0.9949		1.7942	0.4174	1.8031	0.4154	1.1093	1.7853	0.4193	1.1023		100	100	100	100	100	100	100
	84			carnosine	LC/MS pos early	1768	C00386	HMDB0000033	439224		0.44	0.43	1.12	1.09					1.6064e-05	3.8185e-06	4.4424e-05	2.1644e-05	0.9744	1	0.5998	0.9916	0.7321	0.8672	5.4259e-07	1.4968e-07	0.6792	0.9847		0.7675	1.7683	0.8005	1.8686	1.3346	0.7345	1.6679	1.2012		100	100	100	100	100	100	100
	86			N-acetylcarnosine	LC/MS neg	43488		HMDB0012881	9903482		0.33	0.61	0.54	1					0.005	0.0007	0.0509	0.0143	0.2713	0.9906	1	1	0.4385	0.8162	0.0016	0.0003	0.4385	0.9847		0.5802	1.3625	0.5802	0.9545	0.7674	0.5802	1.7705	1.1754		0	88	0	88	44	0	88
	87			anserine	LC/MS pos early	15747	C01262	HMDB0000194	112072		0.41	0.21	2.89	1.45					0.0026	0.0004	0.0016	0.0006	0.1473	0.9906	0.2101	0.8905	0.1047	0.7605	0.0001	1.998e-05	0.8643	0.9949		0.6436	2.492	0.7626	3.7028	2.2327	0.5246	1.2811	0.9028		100	100	100	100	100	100	100
	88			histamine	LC/MS pos early	1574	C00388	HMDB0000870	774		5.21	7.86	0.87	1.32					8.5671e-08	3.6514e-08	2.6601e-09	4.0954e-09	0.2431	0.9906	0.0775	0.8504	0.6698	0.8613	1.4659e-10	9.1691e-11	0.0426	0.9847		2.9503	0.4579	3.3573	0.4272	1.8922	2.5434	0.4886	1.516		100	100	100	100	100	100	100
	90			1-methylhistamine	LC/MS pos early	43831	C05127	HMDB0000898	3614		1.01	1.17	1.07	1.25					0.3385	0.036	0.4885	0.1126	0.3121	0.9906	0.4256	0.9916	0.2845	0.7829	0.2486	0.0323	0.8462	0.9949		1.0956	1.0019	1.2176	1.0369	1.1272	0.9737	0.9668	0.9703		100	100	100	100	100	100	100
	91			1-methyl-4-imidazoleacetate	LC/MS pos early	32350	C05828	HMDB0002820	75810		1.47	1.57	1.11	1.19					0.0021	0.0003	0.001	0.0004	0.39	0.9906	0.2338	0.9128	0.1972	0.7605	6.8379e-05	1.3674e-05	0.7904	0.9919		1.2939	0.8505	1.4053	0.8954	1.1504	1.1824	0.8055	0.994		100	100	100	100	100	100	100
	92			1-methyl-5-imidazoleacetate	LC/MS pos early	62946		HMDB04988	6451814		2.42	2.25	0.98	0.91					0.0006	0.0001	0.0009	0.0003	0.7862	1	0.6716	0.9941	0.6233	0.8575	1.0506e-05	2.3896e-06	0.9137	0.9949		1.4693	0.6283	1.3964	0.6205	1.0084	1.5423	0.6362	1.0892		100	94	100	88	94	100	100
	93			1-methyl-5-imidazolelactate	LC/MS neg	64596					1.6	1.72	1.37	1.47					0.0093	0.0013	0.0033	0.0011	0.0824	0.9906	0.0349	0.7994	0.0083	0.7605	0.0002	4.0199e-05	0.7711	0.9847		1.4063	0.8431	1.6743	0.9749	1.3246	1.1384	0.7114	0.9249		100	100	100	100	100	100	100
	96			1-ribosyl-imidazoleacetate*	LC/MS pos early	61868	C05131	HMDB0002331	440569		1.12	1.08	1.06	1.03					0.5877	0.0586	0.9153	0.1955	0.6848	1	0.9804	1	0.7943	0.8672	0.6463	0.0788	0.7568	0.9847		1.0995	0.9988	1.1163	1.0291	1.0727	1.0827	0.9686	1.0256		100	100	100	100	100	100	100
	97			4-imidazoleacetate	LC/MS pos early	32349	C02835	HMDB0002024	96215		1.12	1.24	1.02	1.14					0.3152	0.0337	0.122	0.032	0.9533	1	0.6438	0.9916	0.7679	0.8672	0.0782	0.0108	0.6756	0.9847		1.1046	0.9353	1.1745	0.9449	1.0597	1.0346	0.9256	0.9801		100	100	100	100	100	100	100
	101			N-acetylhistamine	LC/MS neg	48679	C05135	HMDB0013253	69602		2.32	4.02	0.76	1.32					1.9217e-06	5.7234e-07	4.2205e-09	6.1532e-09	0.0835	0.9906	0.0947	0.8504	0.9697	0.8863	7.8271e-10	3.9351e-10	0.0033	0.9847		1.8825	0.616	2.1413	0.5321	1.3367	1.6237	0.6998	1.1617		100	100	100	100	100	100	100
	105		Lysine Metabolism	lysine	LC/MS pos early	1301	C00047 C00739	HMDB0003405	5962		1.75	1.76	1.03	1.04					1.6921e-05	3.9893e-06	1.7479e-05	9.3181e-06	0.7241	1	0.7374	0.9971	0.6544	0.8595	3.3073e-07	9.5139e-08	0.9892	0.9955		1.363	0.7768	1.3873	0.7873	1.0873	1.3386	0.7663	1.0525		100	100	100	100	100	100	100
	106			N2-acetyllysine	LC/MS polar	36751	C12989	HMDB0000446	92907		1.19	1.6	0.99	1.34					0.0336	0.0042	0.0001	4.6002e-05	0.961	1	0.0315	0.7409	0.1909	0.7605	8.4599e-05	1.6639e-05	0.0519	0.9847		1.2542	0.9017	1.4353	0.8987	1.167	1.0731	0.9048	0.9889		100	100	100	100	100	100	100
	107			N6-acetyllysine	LC/MS polar	36752	C02727	HMDB0000206	92832		1.42	1.7	0.99	1.19					1.3628e-05	3.2936e-06	1.0276e-08	1.2596e-08	0.8873	1	0.0147	0.7158	0.0934	0.7605	3.8966e-10	2.2181e-10	0.0626	0.9847		1.297	0.8313	1.4093	0.8276	1.1184	1.1848	0.8351	1.0099		100	100	100	100	100	100	100
	110			N2-acetyl,N6,N6-dimethyllysine	LC/MS pos early	63254					1.63	1.8	0.9	1					0.0002	3.9136e-05	3.2786e-05	1.6736e-05	0.5393	1	0.9451	1	0.7126	0.8672	1.9768e-06	5.0638e-07	0.4781	0.9847		1.2919	0.7563	1.292	0.7179	1.0049	1.2919	0.7948	1.0433		100	94	100	88	94	100	100
	111			N2,N6-diacetyllysine	LC/MS neg	48455			91827		0.18	0.24	0.99	1.29					1.9919e-10	1.981e-10	1.5812e-09	2.7413e-09	0.9872	1	0.0768	0.8504	0.2816	0.7829	5.149e-12	5.037e-12	0.1209	0.9847		0.4382	2.1053	0.4942	2.0928	1.2935	0.3823	2.1179	1.2501		100	100	100	100	100	100	100
	114			N6-methyllysine	LC/MS pos early	62860	C02728	HMDB0002038	164795		1.87	1.86	1.06	1.05					4.3264e-07	1.5597e-07	4.666e-07	3.5352e-07	0.6373	1	0.6576	0.9916	0.5185	0.8354	5.4764e-10	2.9608e-10	0.984	0.9949		1.4186	0.761	1.454	0.7826	1.1183	1.3832	0.7394	1.0613		100	100	100	100	100	100	100
	115			N6,N6-dimethyllysine	LC/MS pos early	62862	C05545	HMDB0013287	193344		4.07	3.81	1.09	1.02					2e-14	9.3e-14	7e-14	7.93e-13	0.3839	0.9906	0.8559	1	0.4565	0.8213	0	0	0.6238	0.9847		1.8745	0.4767	1.8949	0.4974	1.1961	1.854	0.4559	1.155		100	100	100	100	100	100	100
	116			N6,N6,N6-trimethyllysine	LC/MS pos early	1498	C03793	HMDB0001325	440120		3.3	3.34	1.06	1.07					5.734e-12	1.1275e-11	7.718e-12	3.5366e-11	0.4988	1	0.5931	0.9916	0.3934	0.8091	1e-15	5e-15	0.9192	0.9949		1.6497	0.4967	1.7056	0.5105	1.108	1.5937	0.4829	1.0383		100	100	100	100	100	100	100
	117			hydroxy-N6,N6,N6-trimethyllysine*	LC/MS pos early	62959					7.09	7.99	1.18	1.33					1.1452e-10	1.2523e-10	7.789e-11	2.1414e-10	0.2929	0.9906	0.1585	0.8905	0.1526	0.7605	8.59e-13	1.053e-12	0.7342	0.9847		2.3642	0.3121	2.6985	0.3379	1.5182	2.03	0.2862	1.1581		100	100	100	100	100	100	100
	119			5-hydroxylysine	LC/MS pos early	15685	C16741	HMDB0000450	3032849		4.32	5.65	1.01	1.32					1.4755e-07	5.8831e-08	2.4371e-08	2.5912e-08	0.9656	1	0.1692	0.8905	0.3559	0.8083	6.7358e-10	3.4841e-10	0.3081	0.9847		2.5296	0.5069	2.8805	0.5095	1.695	2.1787	0.5043	1.3415		100	100	100	100	100	100	100
	120			5-(galactosylhydroxy)-lysine	LC/MS pos early	43582			66995551		18.13	13.79	1.24	0.94					2e-15	1.6e-14	2.9e-14	3.97e-13	0.2502	0.9906	0.7504	0.9971	0.5513	0.8381	0	0	0.2993	0.9847		3.0469	0.1938	2.9597	0.2146	1.5871	3.1342	0.1729	1.6535		100	100	100	100	100	100	100
	121			fructosyllysine	LC/MS pos early	46227		HMDB0034879	9839580		0.12	0.16	0.98	1.34					1.5675e-09	1.1208e-09	6.9344e-09	8.8377e-09	0.8817	1	0.2567	0.9217	0.5299	0.8354	3.264e-11	2.5264e-11	0.3102	0.9847		0.2488	1.7598	0.2849	1.7406	1.0127	0.2127	1.779	0.9959		100	100	100	100	100	100	100
	123			2-aminoadipate	LC/MS polar	6146	C00956	HMDB0000510	92136		2.57	2.12	1.2	0.99					1.715e-05	4.0212e-06	0.0001	6.0641e-05	0.465	1	0.9838	1	0.6146	0.8575	2.2974e-07	6.7717e-08	0.5946	0.9847		1.5957	0.6857	1.591	0.7494	1.1702	1.6005	0.622	1.1112		100	100	100	100	100	100	100
	125			2-oxoadipate	LC/MS polar	38347	C00322	HMDB0000225	71		0.96	1.36	1.08	1.52					0.7706	0.0744	0.2279	0.0567	0.8264	1	0.0913	0.8504	0.1746	0.7605	0.5124	0.0637	0.2894	0.9847		1.3502	1.1547	1.6295	1.1972	1.4134	1.0709	1.1121	1.0915		100	100	100	100	100	100	100
	127			glutarylcarnitine (C5-DC)	LC/MS pos early	44664		HMDB0013130	71317118		2.2	2.78	1.09	1.38					0.0003	5.0695e-05	1.0287e-05	5.6889e-06	0.6675	1	0.1122	0.8504	0.1536	0.7605	2.6168e-07	7.6091e-08	0.401	0.9847		1.9251	0.7685	2.2306	0.8011	1.5158	1.6197	0.736	1.1779		100	100	100	100	100	100	100
	131			pipecolate	LC/MS pos early	1444		HMDB0000070			4.84	4.55	1.07	1					7.2413e-09	4.2333e-09	1.4982e-08	1.686e-08	0.6037	1	0.9085	1	0.7866	0.8672	1.0959e-10	7.0184e-11	0.6405	0.9847		2.6486	0.565	2.6544	0.5839	1.6192	2.6429	0.546	1.5944		100	100	100	100	100	100	100
	133			6-oxopiperidine-2-carboxylate	LC/MS neg	43231		HMDB0061705	3014237		1.87	2.13	0.93	1.06					5.4624e-05	1.1416e-05	2.3174e-06	1.467e-06	0.5192	1	0.6158	0.9916	0.9189	0.8721	3.2553e-08	1.1334e-08	0.4189	0.9847		1.4266	0.7135	1.4692	0.6887	1.079	1.3839	0.7382	1.0611		100	100	100	100	100	100	100
	138			N,N,N-trimethyl-5-aminovalerate	LC/MS pos early	57687			14274897		1.26	1.17	1.27	1.18					0.0367	0.0046	0.1358	0.0354	0.1273	0.9906	0.3006	0.9661	0.147	0.7605	0.0156	0.0023	0.6155	0.9847		1.2293	1.0169	1.333	1.1379	1.2354	1.1257	0.896	1.0108		100	100	100	100	100	100	100
	139			N-acetyl-2-aminoadipate	LC/MS polar	63920	C12986		443992		1.77	1.86	1.12	1.18					0.0013	0.0002	0.0004	0.0002	0.6356	1	0.3088	0.9697	0.3174	0.7893	2.9888e-05	6.2559e-06	0.689	0.9847		1.3256	0.7297	1.4356	0.7717	1.1037	1.2157	0.6877	0.9517		100	100	100	100	100	100	100
	140		Phenylalanine Metabolism	phenylalanine	LC/MS pos early	64	C00079	HMDB0000159	6140		1.7	1.87	1.02	1.12					8.1415e-06	2.06e-06	1.6079e-06	1.0561e-06	0.8368	1	0.2709	0.9472	0.413	0.8132	5.6559e-08	1.8495e-08	0.4675	0.9847		1.2457	0.6969	1.3152	0.7025	1.0088	1.1762	0.6914	0.9338		100	100	100	100	100	100	100
	141			N-acetylphenylalanine	LC/MS neg	33950	C03519	HMDB0000512	74839		0.38	0.57	1.08	1.61					2.0093e-07	7.6926e-08	4.1842e-05	2.0753e-05	0.6129	1	0.0079	0.7158	0.0699	0.7605	3.6394e-08	1.2516e-08	0.0253	0.9847		0.6809	1.4315	0.8409	1.4854	1.1632	0.5208	1.3775	0.9492		100	100	100	100	100	100	100
	150			phenylpyruvate	LC/MS polar	566	C00166	HMDB0000205	997		0.81	0.87	1.22	1.31					0.3813	0.04	0.7376	0.1628	0.3895	0.9906	0.1625	0.8905	0.1261	0.7605	0.3932	0.0498	0.6969	0.9847		0.9881	1.1766	1.1191	1.2917	1.2054	0.8571	1.0614	0.9593		100	100	100	100	100	100	100
	151			phenyllactate (PLA)	LC/MS neg	22130	C05607	HMDB0000779 HMDB0000563	3848		1.84	2.09	1.19	1.35					0.0029	0.0004	0.0015	0.0005	0.3079	0.9906	0.1831	0.8905	0.1174	0.7605	0.0001	2.0453e-05	0.8173	0.9949		1.3811	0.6991	1.5883	0.7599	1.1741	1.1739	0.6383	0.9061		100	100	100	100	100	100	100
	155			phenylacetate	LC/MS neg	57745	C07086	HMDB0000209	999		1.3	1.31	1.17	1.18					0.0224	0.0029	0.0209	0.0063	0.2549	0.9906	0.245	0.9128	0.194	0.7605	0.0026	0.0004	0.9801	0.9949		1.207	0.9235	1.3085	0.9956	1.1521	1.1055	0.8513	0.9784		100	100	100	100	100	100	100
	156			2-hydroxyphenylacetate	LC/MS polar	1432	C05852	HMDB0000669	11970		0.75	0.78	0.94	0.98					0.0114	0.0016	0.0308	0.009	0.5538	1	0.8692	1	0.5926	0.856	0.0015	0.0003	0.7617	0.9847		0.865	1.135	0.8551	1.0989	0.977	0.8748	1.1711	1.023		100	100	100	100	100	100	100
	159			4-hydroxyphenylacetate	LC/MS neg	541	C00642	HMDB0000020	127		1.27	1.62	1.03	1.31					0.0334	0.0042	0.0087	0.0028	0.6076	1	0.3091	0.9697	0.3727	0.8083	0.0019	0.0003	0.6329	0.9847		1.2394	0.8543	1.4076	0.8668	1.1372	1.0712	0.8418	0.9565		100	100	100	100	100	100	100
	162		Tyrosine Metabolism	tyrosine	LC/MS pos early	1299	C00082	HMDB0000158	6057		2.57	2.52	1.06	1.04					1.661e-10	1.7315e-10	2.0603e-10	4.8951e-10	0.6861	1	0.7801	0.9971	0.7171	0.8672	1.71e-12	1.858e-12	0.8559	0.9949		1.5153	0.5955	1.5449	0.6127	1.0788	1.4856	0.5784	1.032		100	100	100	100	100	100	100
	163			N-acetyltyrosine	LC/MS neg	32390		HMDB0000866	68310		0.61	1.11	0.92	1.66					0.0022	0.0003	0.5708	0.1289	0.6228	1	0.0236	0.7158	0.2883	0.7829	0.0428	0.0061	0.0087	0.9847		1.1064	1.3017	1.3802	1.2461	1.3131	0.8327	1.3573	1.095		100	100	100	100	100	100	100
	175			4-hydroxyphenylpyruvate	LC/MS neg	1669	C01179	HMDB0000707	979		0.86	0.78	0.98	0.89					0.8227	0.079	0.9789	0.2063	0.7343	1	0.5996	0.9916	0.5695	0.8439	0.8594	0.1028	0.8888	0.9949		1.0972	1.3417	1.0328	1.3288	1.1808	1.1617	1.3547	1.2582		100	100	100	100	100	100	100
	181			3-(4-hydroxyphenyl)lactate	LC/MS polar	32197	C03672	HMDB0000755	9378		6.02	5.38	1.25	1.11					7.6847e-11	8.9851e-11	1.6594e-10	4.0422e-10	0.1033	0.9906	0.4166	0.9916	0.1282	0.7605	1.027e-12	1.188e-12	0.5055	0.9847		1.9746	0.3488	2.0796	0.3869	1.2333	1.8696	0.3107	1.0901		100	100	100	100	100	100	100
	190			phenol sulfate	LC/MS neg	32553	C02180	HMDB0060015	74426		0.3	0.24	1.02	0.82					1.2932e-08	7.0373e-09	3.2911e-09	4.9312e-09	0.9373	1	0.4899	0.9916	0.683	0.8633	6.6528e-11	4.5301e-11	0.3699	0.9847		0.5998	2.208	0.5407	2.2305	1.3856	0.659	2.1854	1.4222		100	100	100	100	100	100	100
	191			phenol glucuronide	LC/MS neg	52747		HMDB0060014	87235		0.77	0.34	1.07	0.47					0.0418	0.0052	0.012	0.0038	0.7145	1	0.4018	0.9916	0.4814	0.8263	0.0028	0.0005	0.6571	0.9847		1.1716	2.1488	0.7503	2.2239	1.4871	1.593	2.0737	1.8333		100	100	100	100	100	100	100
	201			vanillactate	LC/MS neg	54910		HMDB0000913	160637		2.42	2.34	1.27	1.22					5.7257e-05	1.1909e-05	5.1928e-05	2.4983e-05	0.1665	0.9906	0.1514	0.8864	0.0654	0.7605	1.2446e-06	3.2818e-07	0.9693	0.9949		1.4951	0.6301	1.6453	0.7043	1.1748	1.3449	0.5559	0.9504		94	88	100	88	94	88	88
	204			3-methoxytyrosine	LC/MS pos early	12017		HMDB0001434	9307		4.13	5.35	0.83	1.08					2.5833e-08	1.2995e-08	3.683e-09	5.4522e-09	0.2085	0.9906	0.655	0.9916	0.5793	0.8494	9.9548e-11	6.4519e-11	0.2196	0.9847		1.1922	0.2545	1.2359	0.2309	0.7334	1.1485	0.278	0.7133		100	56	100	50	75	100	63
	219			gentisate	LC/MS polar	18280	C00628	HMDB0000152	3469		0.3	0.33	1.37	1.54					0.0002	3.6459e-05	0.001	0.0004	0.405	0.9906	0.1888	0.8905	0.2459	0.7605	1.5157e-05	3.3415e-06	0.5393	0.9847		0.54	1.696	0.6555	1.9618	1.3087	0.4245	1.4302	0.9274		69	88	88	88	88	50	88
	221			homovanillate sulfate	LC/MS neg	38349		HMDB11719	29981063		5.9	6.26	1.26	1.34					1.146e-08	6.3558e-09	4.7088e-09	6.5193e-09	0.7391	1	0.3603	0.9916	0.4752	0.8263	7.5974e-11	5.0146e-11	0.5598	0.9847		2.1544	0.3533	2.4669	0.3942	1.4306	1.8419	0.3124	1.0772		100	100	100	100	100	100	100
	224			dopamine 3-O-sulfate	LC/MS neg	48407	C13690	HMDB0006275	122136		0.64	0.67	0.88	0.92					6.8206e-05	1.3984e-05	0.0003	0.0001	0.1901	0.9906	0.423	0.9916	0.1386	0.7605	9.8528e-07	2.6238e-07	0.7109	0.9847		0.7358	1.1243	0.7044	1.0509	0.8777	0.7673	1.1977	0.9825		38	100	25	100	63	50	100
	225			p-cresol glucuronide*	LC/MS neg	48841		HMDB0011686	154035		0.28	0.23	1.47	1.21					2.9862e-06	8.3347e-07	3.2975e-08	3.3935e-08	0.0695	0.9906	0.3252	0.9916	0.1521	0.7605	3.4218e-09	1.5088e-09	0.0309	0.9847		0.9286	3.7049	1.0172	4.4062	2.7117	0.8401	3.0035	1.9218		100	100	100	100	100	100	100
	230			4-hydroxycinnamate sulfate	LC/MS neg	48410			6070438		1.08	1.35	0.98	1.22					0.234	0.0256	0.037	0.0106	0.7413	1	0.6031	0.9916	0.908	0.8721	0.025	0.0037	0.4654	0.9847		1.2889	1.0624	1.4165	1.0492	1.2329	1.1613	1.0756	1.1185		100	100	100	100	100	100	100
	232			4-hydroxyphenylacetate sulfate	LC/MS neg	53027					0.81	0.87	1.47	1.6					0.7922	0.0762	0.8735	0.1887	0.1668	0.9906	0.1436	0.8864	0.0956	0.7605	0.7652	0.0923	0.9411	0.9949		1.1545	1.3641	1.4208	1.6256	1.5232	0.8881	1.1026	0.9953		100	100	100	100	100	100	100
	234			3-hydroxyphenylacetate sulfate	LC/MS neg	52921					1.26	1.22	1.43	1.39					0.5457	0.0551	0.4526	0.1058	0.3737	0.9906	0.3215	0.9916	0.289	0.7829	0.3417	0.0437	0.9152	0.9949		1.3721	1.1114	1.5946	1.3078	1.4512	1.1496	0.9149	1.0323		81	100	88	100	94	75	100
	237			catechol glucuronide	LC/MS neg	53243		HMDB0240490	75124209		3.26	3.52	0.98	1.06					7.5224e-06	1.9371e-06	6.9108e-06	3.9822e-06	0.8231	1	0.7956	0.9971	0.7849	0.8672	1.242e-07	3.7655e-08	0.9705	0.9949		1.597	0.4711	1.6428	0.4667	1.0547	1.5513	0.4755	1.0134		100	75	100	75	88	100	75
	254		Tryptophan Metabolism	tryptophan	LC/MS pos early	54	C00078	HMDB0000929	6305		1.26	1.41	0.97	1.08					0.02	0.0026	0.0018	0.0007	0.6574	1	0.5307	0.9916	0.9053	0.8721	0.0004	7.9912e-05	0.4096	0.9847		1.1616	0.8709	1.2083	0.8555	1.0319	1.1148	0.8862	1.0005		100	100	100	100	100	100	100
	255			N-acetyltryptophan	LC/MS neg	33959	C03137	HMDB0013713	439917;700653		0.07	0.09	1.27	1.51					3.5626e-11	4.8113e-11	8.5823e-11	2.3262e-10	0.2526	0.9906	0.04	0.8503	0.0552	0.7605	4.94e-13	6.65e-13	0.4261	0.9847		0.2309	2.8862	0.2778	3.2289	1.7534	0.184	2.5435	1.3637		100	100	100	100	100	100	100
	261			C-glycosyltryptophan	LC/MS neg	48782		HMDB0240296	10981970		10.35	8.88	1.19	1.02					0	0	0	0	0.0566	0.9906	0.8655	1	0.1379	0.7605	0	0	0.2092	0.9847		2.0826	0.2181	2.1055	0.2371	1.1713	2.0598	0.1991	1.1294		100	100	100	100	100	100	100
	263			oxindolylalanine	LC/MS pos early	64568			20977764		16.35	11.65	0.99	0.7					5.992e-08	2.7002e-08	6.0709e-07	4.4566e-07	0.9557	1	0.098	0.8504	0.2616	0.7649	2.264e-09	1.0454e-09	0.226	0.9847		5.3716	0.3832	4.433	0.3804	2.4067	6.3101	0.386	3.3481		100	100	100	100	100	100	100
	267			kynurenine	LC/MS pos early	15140	C00328	HMDB0000684	161166		2.99	3.12	1.14	1.19					5.1848e-08	2.4249e-08	4.2435e-08	4.2095e-08	0.291	0.9906	0.2358	0.9128	0.1846	0.7605	5.337e-10	2.9e-10	0.9066	0.9949		2.118	0.692	2.2994	0.7361	1.5178	1.9366	0.6479	1.2923		100	100	100	100	100	100	100
	270			N-acetylkynurenine (2)	LC/MS neg	48757		HMDB0240342	73817779		0.17	0.18	1.35	1.41					8.3e-14	3.4e-13	1.33e-13	1.22e-12	0.0355	0.9906	0.0146	0.7158	0.0196	0.7605	1e-15	3e-15	0.5015	0.9847		0.4824	2.7773	0.5642	3.1926	1.8784	0.4007	2.3619	1.3813		100	100	100	100	100	100	100
	272			kynurenate	LC/MS neg	1417	C01717	HMDB0000715	3845		7.77	9.99	1.09	1.4					7.722e-10	6.2442e-10	2.5949e-10	6.0166e-10	0.7217	1	0.1914	0.8905	0.3222	0.7893	4.192e-12	4.215e-12	0.3926	0.9847		2.9873	0.3346	3.4861	0.3488	1.9174	2.4885	0.3204	1.4045		100	100	100	100	100	100	100
	274			N-formylanthranilic acid	LC/MS polar	43549	C05653	HMDB0004089	101399		0.33	0.28	1.2	1.01					0.0007	0.0001	7.5946e-05	3.5735e-05	0.313	0.9906	0.9878	1	0.5252	0.8354	6.5299e-06	1.5339e-06	0.4208	0.9847		0.7248	2.37	0.7286	2.5853	1.657	0.7209	2.1547	1.4378		100	100	100	100	100	100	100
	275			anthranilate	LC/MS pos early	4970	C00108	HMDB0001123	227		1.17	1.44	1.25	1.55					0.1615	0.018	0.0084	0.0027	0.4376	1	0.1146	0.8504	0.2061	0.7605	0.0063	0.001	0.2807	0.9847		1.3684	1.0372	1.6631	1.1531	1.4081	1.0736	0.9213	0.9975		100	100	100	100	100	100	100
	278			xanthurenate	LC/MS neg	15679	C02470	HMDB0000881	5699		0.37	0.5	1.07	1.44					0.0001	2.5175e-05	0.0045	0.0015	0.9846	1	0.088	0.8504	0.25	0.7605	2.8169e-05	5.9307e-06	0.213	0.9847		0.6252	1.4219	0.7382	1.4707	1.1044	0.5122	1.3732	0.9427		81	100	88	100	94	75	100
	282			picolinate	LC/MS pos early	1512	C10164	HMDB0002243	1018		0.92	0.95	1.01	1.04					0.3409	0.0361	0.4899	0.1128	0.7699	1	0.9008	1	0.8178	0.8672	0.2506	0.0325	0.8476	0.9949		1.0149	1.083	1.0344	1.0859	1.0602	0.9954	1.08	1.0377		100	100	100	100	100	100	100
	287			serotonin	LC/MS pos early	2342	C00780	HMDB0000259	5202		0.03	0.04	0.74	1.29					6.3816e-09	3.7819e-09	1.261e-07	1.1132e-07	0.399	0.9906	0.1829	0.8905	0.7531	0.8672	2.9182e-10	1.7251e-10	0.0871	0.9847		0.1178	3.493	0.1329	2.9731	1.553	0.1027	4.0128	2.0577		100	100	100	100	100	100	100
	290			5-hydroxyindoleacetate	LC/MS pos early	437	C05635	HMDB0000763	1826		0.92	1.29	0.86	1.21					0.629	0.0621	0.5791	0.1306	0.6552	1	0.5544	0.9916	0.9179	0.8721	0.9593	0.1134	0.4641	0.9847		1.0911	0.9978	1.1931	0.9226	1.0578	0.9891	1.0731	1.0311		81	100	88	100	94	75	100
	298			indolelactate	LC/MS neg	18349	C02043	HMDB0000671	92904		3	2.84	1.16	1.1					4.0566e-08	1.9608e-08	7.9062e-08	7.2453e-08	0.1591	0.9906	0.3645	0.9916	0.1337	0.7605	6.4898e-10	3.3894e-10	0.7002	0.9847		1.6506	0.5663	1.7311	0.6086	1.1699	1.5701	0.524	1.047		100	100	100	100	100	100	100
	299			indoleacetate	LC/MS neg	27513	C00954	HMDB0000197	802		0.8	0.93	0.89	1.04					0.4441	0.046	0.97	0.2047	0.6268	1	0.8234	1	0.8683	0.8672	0.6045	0.0742	0.5685	0.9847		0.9305	1.0757	0.9478	1.0148	0.9813	0.9132	1.1367	1.0249		100	100	100	100	100	100	100
	304			indoleacrylate	LC/MS neg	22114		HMDB0000734	5375048		0.22	0.22	1.06	1.04					5.6295e-09	3.4061e-09	6.1562e-09	8.023e-09	0.7436	1	0.7139	0.9969	0.7143	0.8672	6.0738e-11	4.2159e-11	0.9523	0.9949		0.5415	2.4933	0.5525	2.5607	1.5566	0.5305	2.4259	1.4782		100	100	100	100	100	100	100
	305			indolepropionate	LC/MS neg	32405		HMDB0002302	3744		0.11	0.11	1.13	1.12					1.091e-12	2.551e-12	1.281e-12	7.468e-12	0.5392	1	0.4732	0.9916	0.4906	0.8291	1e-14	2.3e-14	0.8482	0.9949		0.4641	4.2211	0.4898	4.4851	2.4875	0.4384	3.957	2.1977		100	100	100	100	100	100	100
	306			indolepropionylglycine	LC/MS neg	54917			129691959		0.19	0.18	1.15	1.07					3.309e-06	9.1472e-07	1.0334e-06	7.0771e-07	0.3067	0.9906	0.7772	0.9971	0.3812	0.8083	2.7271e-08	9.8126e-09	0.5869	0.9847		0.2262	1.2057	0.234	1.2903	0.7621	0.2184	1.1211	0.6698		19	100	38	100	69	0	100
	316			indole-3-carboxylate	LC/MS neg	38116	C19837	HMDB0003320	69867		0.78	0.99	0.97	1.22					0.0816	0.0096	0.8839	0.1901	0.73	1	0.2006	0.8905	0.5019	0.8351	0.178	0.0235	0.2506	0.9847		0.9363	1.0571	1.0304	1.0385	1.0344	0.8423	1.0756	0.9589		100	100	100	100	100	100	100
	318			indoleacetylglycine	LC/MS neg	54730			446640		0.7	1.05	0.85	1.28					0.0785	0.0093	0.8008	0.1755	0.4095	0.9906	0.6576	0.9916	0.8178	0.8672	0.1498	0.02	0.2654	0.9847		1.0009	1.1673	1.1233	1.0742	1.0988	0.8784	1.2604	1.0694		100	100	100	100	100	100	100
	319			indoleacetoylcarnitine*	LC/MS pos early	62279					1.13	1.94	0.9	1.55					0.8557	0.082	0.0059	0.0019	0.4577	1	0.0506	0.8504	0.3697	0.8083	0.0335	0.0048	0.058	0.9847		1.0591	0.7004	1.2866	0.6642	0.9754	0.8317	0.7366	0.7841		75	56	100	25	63	50	88
	322			3-indoxyl sulfate	LC/MS neg	27672		HMDB0000682	10258		0.23	0.23	1.24	1.23					1.2538e-08	6.9099e-09	5.649e-09	7.446e-09	0.3053	0.9906	0.5264	0.9916	0.3728	0.8083	8.766e-11	5.7158e-11	0.6039	0.9847		0.5267	2.2636	0.5817	2.5091	1.5454	0.4716	2.0182	1.2449		100	100	100	100	100	100	100
	323			indoxyl glucuronide	LC/MS neg	52749		HMDB0010319	2733785		2.55	2.55	1.23	1.22					1.3859e-06	4.3763e-07	4.9599e-06	2.919e-06	0.326	0.9906	0.5991	0.9916	0.4149	0.8132	3.9937e-08	1.3554e-08	0.5597	0.9847		1.9129	0.7502	2.1057	0.827	1.4664	1.7202	0.6734	1.1968		100	100	100	100	100	100	100
	332		Leucine, Isoleucine and Valine Metabolism	leucine	LC/MS pos early	60	C00123	HMDB0000687	6106		1.35	1.51	0.99	1.11					0.0013	0.0002	0.0001	5.2819e-05	0.9574	1	0.3667	0.9916	0.6137	0.8575	1.2636e-05	2.8441e-06	0.3862	0.9847		1.2851	0.8968	1.3519	0.8942	1.123	1.2182	0.8995	1.0589		100	100	100	100	100	100	100
	336			N-acetylleucine	LC/MS neg	1587	C02710	HMDB0011756	70912		0.63	0.89	0.91	1.28					0.0002	3.3496e-05	0.1506	0.0388	0.4929	1	0.1306	0.8618	0.6306	0.8575	0.0004	6.7914e-05	0.0253	0.9847		0.959	1.2686	1.0754	1.206	1.1407	0.8427	1.3312	1.0869		100	100	100	100	100	100	100
	343			4-methyl-2-oxopentanoate	LC/MS neg	22116	C00233	HMDB0000695	70		1.12	0.98	1	0.87					0.5904	0.0588	0.8833	0.1901	0.8937	1	0.4333	0.9916	0.5428	0.8381	0.7807	0.094	0.6281	0.9847		1.074	1.0229	0.9966	1.022	1.0093	1.1515	1.0237	1.0876		100	100	100	100	100	100	100
	347			alpha-hydroxyisocaproate	LC/MS neg	22132	C03264	HMDB0000665 HMDB0000624 HMDB00746	92779;83697;439960		2.55	2.66	1.03	1.07					9.4967e-07	3.1725e-07	7.4782e-07	5.39e-07	0.9047	1	0.8278	1	0.8537	0.8672	1.1694e-08	4.6427e-09	0.9066	0.9949		1.711	0.6569	1.7717	0.6657	1.2187	1.6502	0.6481	1.1492		100	100	100	100	100	100	100
	351			isovalerate (i5:0)	LC/MS neg	44656	C08262	HMDB0000718	10430		0.83	1.01	1.42	1.73					0.5348	0.0541	0.5598	0.1269	0.387	0.9906	0.0463	0.8504	0.0595	0.7605	0.9784	0.1154	0.3977	0.9847		1.132	1.2122	1.4346	1.423	1.4288	0.8294	1.0013	0.9154		100	100	100	100	100	100	100
	353			isovalerylglycine	LC/MS neg	35107		HMDB00678	546304		1.47	1.53	1.23	1.28					0.0029	0.0004	0.0011	0.0004	0.6635	1	0.5048	0.9916	0.5602	0.8381	8.7561e-05	1.7191e-05	0.7293	0.9847		1.2967	0.8611	1.4558	0.9488	1.2023	1.1377	0.7734	0.9555		100	100	100	100	100	100	100
	354			isovalerylcarnitine (C5)	LC/MS pos early	34407	C20826	HMDB0000688	169235		2.58	3.96	0.85	1.3					8.7261e-06	2.1821e-06	1.4706e-07	1.2806e-07	0.3077	0.9906	0.1938	0.8905	0.8583	0.8672	1.4161e-08	5.4806e-09	0.0637	0.9847		2.0891	0.6505	2.3619	0.5966	1.4793	1.8164	0.7043	1.2603		100	100	100	100	100	100	100
	361			3-methylcrotonylglycine	LC/MS pos early	31940	C20828	HMDB0000459	169485		0.54	0.54	1.17	1.17					0.001	0.0002	0.0013	0.0005	0.9747	1	0.9139	1	0.94	0.8792	5.1051e-05	1.0383e-05	0.9206	0.9949		0.73	1.3462	0.7863	1.4493	1.1178	0.6737	1.2431	0.9584		88	100	75	100	88	100	100
	363			beta-hydroxyisovalerate	LC/MS neg	12129		HMDB0000754	69362		1.78	1.98	0.98	1.09					0.0002	4.467e-05	0.0001	6.4856e-05	0.7907	1	0.6014	0.9916	0.5885	0.856	5.3625e-06	1.2907e-06	0.854	0.9949		1.3705	0.7281	1.4293	0.7205	1.0749	1.3117	0.7357	1.0237		100	100	100	100	100	100	100
	364			beta-hydroxyisovaleroylcarnitine	LC/MS pos early	35433					0.84	0.87	0.9	0.94					0.238	0.026	0.2217	0.0553	0.6081	1	0.5783	0.9916	0.4791	0.8263	0.0974	0.0133	0.9743	0.9949		0.9249	1.0771	0.8939	1.0221	0.958	0.9558	1.1321	1.044		100	100	100	100	100	100	100
	367			3-methylglutaconate	LC/MS polar	57747		HMDB0000522	1551553		4.82	5.1	1.05	1.11					1.7199e-11	2.6282e-11	1.2182e-11	5.3279e-11	0.7279	1	0.4791	0.9916	0.5404	0.8381	1.27e-13	2.24e-13	0.7297	0.9847		1.9237	0.3878	2.0245	0.3973	1.2109	1.8228	0.3784	1.1006		100	100	100	100	100	100	100
	385			isoleucine	LC/MS pos early	1125	C16424 C00407 C06418	HMDB0000172	6306		1.17	1.15	0.99	0.97					0.492	0.0501	0.4148	0.0981	0.8986	1	0.9838	1	0.9291	0.8751	0.2927	0.0376	0.9254	0.9949		1.187	1.0265	1.1692	1.0189	1.0941	1.2047	1.034	1.1194		100	100	100	100	100	100	100
	387			N-acetylisoleucine	LC/MS neg	33967		HMDB0061684	306109		0.78	1.11	0.92	1.32					0.0159	0.0021	0.2756	0.0674	0.3999	0.9906	0.0299	0.7202	0.3914	0.8091	0.275	0.0354	0.0159	0.9847		1.0166	1.084	1.1569	1.0411	1.099	0.8762	1.1269	1.0015		100	100	100	100	100	100	100
	394			3-methyl-2-oxovalerate	LC/MS neg	15676	C00671 C06008 C03465	HMDB0000491	440877;439286		0.58	0.43	1.04	0.77					0.0012	0.0002	6.7106e-05	3.1799e-05	0.9555	1	0.1914	0.8905	0.4174	0.8141	8.4619e-06	1.9494e-06	0.2941	0.9847		0.7857	1.5596	0.685	1.5923	1.1386	0.8865	1.5269	1.2067		100	100	100	100	100	100	100
	395			2-hydroxy-3-methylvalerate	LC/MS neg	36746		HMDB0000317	164623		0.9	0.9	1.16	1.15					0.2436	0.0265	0.2034	0.0509	0.3952	0.9906	0.4274	0.9916	0.383	0.8083	0.0928	0.0127	0.9352	0.9949		1.004	1.1163	1.0743	1.1998	1.1371	0.9337	1.0329	0.9833		100	100	100	100	100	100	100
	397			2-methylbutyrylcarnitine (C5)	LC/MS pos early	45095		HMDB0000378	6426901		2.34	2.06	1.22	1.07					2.9087e-05	6.3553e-06	3.398e-05	1.7254e-05	0.8067	1	0.8545	1	0.808	0.8672	6.5855e-07	1.7937e-07	0.9498	0.9949		1.6439	0.7516	1.6977	0.8248	1.2612	1.5901	0.6785	1.1343		100	100	100	100	100	100	100
	399			2-methylbutyrylglycine	LC/MS neg	31928		HMDB0000339	193872		0.29	0.27	1.57	1.46					2.3362e-07	8.8657e-08	7.0684e-08	6.5714e-08	0.2202	0.9906	0.4131	0.9916	0.2834	0.7829	1.5346e-09	7.2878e-10	0.5142	0.9847		0.6463	2.2962	0.7675	2.8041	1.7858	0.525	1.7883	1.1566		100	100	100	100	100	100	100
	400			tiglylcarnitine (C5:1-DC)	LC/MS pos early	35428		HMDB0002366	22833596		3.18	3.33	0.94	0.99					8.0973e-06	2.06e-06	5.6604e-06	3.291e-06	0.7188	1	0.8629	1	0.7426	0.8672	1.1566e-07	3.5251e-08	0.8757	0.9949		1.9367	0.5952	1.9248	0.5772	1.251	1.9486	0.6132	1.2809		100	81	100	75	88	100	88
	402			tigloylglycine	LC/MS pos early	1598		HMDB0000959	6441567		0.11	0.1	1.34	1.2					4.7158e-06	1.2516e-06	3.9843e-06	2.3739e-06	0.6183	1	0.6853	0.9947	0.5715	0.8439	7.0466e-08	2.263e-08	0.9399	0.9949		0.1613	1.5996	0.176	1.8293	1.0027	0.1465	1.3699	0.7582		25	94	38	88	63	13	100
	405			3-hydroxy-2-ethylpropionate	LC/MS neg	32397		HMDB0000396	188979		1.3	1.36	1.04	1.09					0.0806	0.0095	0.0553	0.0154	0.871	1	0.728	0.9971	0.7184	0.8672	0.0117	0.0018	0.8956	0.9949		1.1659	0.8747	1.2173	0.8925	1.0549	1.1145	0.8568	0.9856		100	100	100	100	100	100	100
	407			ethylmalonate	LC/MS polar	15765		HMDB0000622	11756		0.75	0.71	1.21	1.15					0.013	0.0018	0.0052	0.0017	0.1109	0.9906	0.2373	0.9128	0.0752	0.7605	0.0007	0.0001	0.7478	0.9847		0.949	1.296	1.0134	1.4182	1.2158	0.8847	1.1738	1.0292		100	100	100	100	100	100	100
	410			methylsuccinate	LC/MS polar	15745		HMDB0001844	10349		0.69	0.81	1.36	1.59					0.0102	0.0014	0.3725	0.0893	0.3205	0.9906	0.023	0.7158	0.0667	0.7605	0.0157	0.0023	0.1699	0.9847		0.9303	1.2264	1.1411	1.4156	1.2783	0.7196	1.0372	0.8784		100	100	100	100	100	100	100
	416			valine	LC/MS neg	1649	C00183	HMDB0000883	6287		1.88	2.14	0.96	1.09					1.3852e-06	4.3763e-07	1.6487e-07	1.4135e-07	0.7629	1	0.4937	0.9916	0.8294	0.8672	6.1097e-09	2.5577e-09	0.2894	0.9847		1.4121	0.7051	1.4754	0.691	1.0832	1.3489	0.7192	1.034		100	100	100	100	100	100	100
	417			N-acetylvaline	LC/MS neg	1591		HMDB0011757	66789		3.13	3.52	1.03	1.16					3.6491e-09	2.3046e-09	1.4225e-09	2.5347e-09	0.6709	1	0.1847	0.8905	0.242	0.7605	2.251e-11	1.8347e-11	0.5055	0.9847		1.6476	0.4951	1.7708	0.503	1.1369	1.5244	0.4872	1.0058		100	100	100	100	100	100	100
	423			3-methyl-2-oxobutyrate	LC/MS neg	44526	C00141	HMDB0000019	49		0.99	0.87	0.85	0.74					0.6177	0.0611	0.4099	0.097	0.2275	0.9906	0.1323	0.8618	0.0848	0.7605	0.3526	0.045	0.814	0.9949		1.0208	1.0936	0.8681	1.0029	0.9355	1.1735	1.1842	1.1788		100	100	100	100	100	100	100
	424			alpha-hydroxyisovalerate	LC/MS neg	33937		HMDB0000407	99823		1.39	1.47	1.1	1.16					0.0002	4.1928e-05	8.5785e-05	3.9877e-05	0.4096	0.9906	0.259	0.9217	0.2857	0.7829	3.7062e-06	9.1876e-07	0.7164	0.9847		1.233	0.8621	1.3244	0.9031	1.1137	1.1416	0.8212	0.9814		100	100	100	100	100	100	100
	426			isobutyrylcarnitine (C4)	LC/MS pos early	33441		HMDB0000736	168379		1.44	1.33	1.19	1.1					0.0165	0.0022	0.0157	0.0049	0.7143	1	0.6994	0.9963	0.6643	0.8595	0.0017	0.0003	0.9844	0.9949		1.2966	0.9377	1.3589	1.0188	1.1889	1.2342	0.8567	1.0454		100	100	100	100	100	100	100
	428			3-hydroxyisobutyrate	LC/MS polar	1549	C01188 C06001	HMDB0000023 HMDB0000336	11966314		1.63	1.57	1.44	1.38					0.0391	0.0049	0.0573	0.0159	0.1856	0.9906	0.2586	0.9217	0.0988	0.7605	0.0082	0.0013	0.887	0.9949		1.2321	0.774	1.4298	0.9124	1.1711	1.0345	0.6356	0.835		100	81	100	88	94	100	75
	429			2,3-dihydroxy-2-methylbutyrate	LC/MS polar	57547		HMDB0029576	301941		6.16	5.21	1.11	0.94					1.1633e-09	8.8293e-10	4.4738e-09	6.3775e-09	0.4815	1	0.7138	0.9969	0.8392	0.8672	2.2362e-11	1.8347e-11	0.345	0.9847		2.1873	0.3866	2.1216	0.4072	1.2644	2.253	0.3659	1.3095		100	100	100	100	100	100	100
	434		Methionine, Cysteine, SAM and Taurine Metabolism	methionine	LC/MS neg	1302	C00073	HMDB0000696	6137		2.89	3.25	0.85	0.96					2.6893e-09	1.7899e-09	7.9095e-10	1.5692e-09	0.2869	0.9906	0.8194	1	0.4657	0.8244	1.4118e-11	1.2055e-11	0.3759	0.9847		1.5795	0.5173	1.5436	0.4756	1.0096	1.6154	0.5589	1.0872		100	100	100	100	100	100	100
	435			N-acetylmethionine	LC/MS neg	1589	C02712	HMDB0011745	448580		1.79	2.2	0.87	1.07					3.7544e-05	8.0605e-06	3.5765e-07	2.7948e-07	0.37	0.9906	0.4233	0.9916	0.945	0.8792	7.4465e-09	3.0813e-09	0.2331	0.9847		1.7164	0.8656	1.7767	0.8076	1.2921	1.656	0.9236	1.2898		100	100	100	100	100	100	100
	437			N-formylmethionine	LC/MS neg	2829	C03145	HMDB0001015	439750		2.09	2.07	1.15	1.13					6.2155e-11	7.5744e-11	6.1339e-11	1.8161e-10	0.1044	0.9906	0.1033	0.8504	0.0245	0.7605	1.7e-14	3.9e-14	0.9966	0.9973		1.3512	0.6495	1.4365	0.694	1.0653	1.2659	0.6049	0.9354		100	100	100	100	100	100	100
	438			S-methylmethionine	LC/MS pos early	38127	C05319	HMDB0038670	458		1.17	1.21	0.92	0.95					0.2866	0.031	0.0804	0.0219	0.69	1	0.9268	1	0.8639	0.8672	0.0528	0.0074	0.5916	0.9847		1.2714	1.0725	1.2365	1.0257	1.1311	1.3064	1.1194	1.2129		100	100	100	100	100	100	100
	439			methionine sulfone	LC/MS pos early	44878		HMDB0062174	69961		1.88	2.31	1.01	1.25					6.1223e-06	1.5907e-06	5.4793e-07	4.0713e-07	0.815	1	0.1273	0.8618	0.2844	0.7829	2.6068e-08	9.4431e-09	0.2673	0.9847		1.442	0.6877	1.6038	0.6928	1.1483	1.2802	0.6826	0.9814		100	100	100	100	100	100	100
	440			methionine sulfoxide	LC/MS pos early	18374	C02989	HMDB0002005	158980		4.36	4.58	1.06	1.12					5.134e-09	3.1282e-09	7.1142e-09	9.0072e-09	0.5011	1	0.6046	0.9916	0.526	0.8354	6.2368e-11	4.3013e-11	0.8276	0.9949		1.6424	0.3673	1.7326	0.3782	1.0554	1.5523	0.3563	0.9543		100	100	100	100	100	100	100
	441			N-acetylmethionine sulfoxide	LC/MS pos early	45428			11902949		6.08	5.62	1.26	1.16					1.5591e-09	1.1208e-09	4.8993e-09	6.6398e-09	0.1452	0.9906	0.475	0.9916	0.2233	0.7605	2.7396e-11	2.1996e-11	0.4259	0.9847		1.6086	0.2761	1.7282	0.3074	1.0178	1.4891	0.2448	0.867		100	100	100	100	100	100	100
	446			S-adenosylhomocysteine (SAH)	LC/MS neg	42382	C00021	HMDB0000939	439155		2.69	6.54	0.78	1.89					0.0195	0.0026	0.0001	5.3301e-05	0.5061	1	0.1998	0.8905	0.6546	0.8595	3.5442e-05	7.3329e-06	0.1711	0.9847		3.2185	0.7352	4.2109	0.6437	2.4273	2.226	0.8267	1.5264		100	94	100	88	94	100	100
	447			5-methylthioribose**	LC/MS pos early	62100		HMDB0001087	6419710		1.47	1.27	1.23	1.07					0.0157	0.0021	0.0812	0.0221	0.2604	0.9906	0.6781	0.9947	0.3447	0.8003	0.0056	0.0009	0.5494	0.9847		1.2726	0.937	1.3146	1.0347	1.1747	1.2307	0.8392	1.0349		100	100	100	100	100	100	100
	448			2,3-dihydroxy-5-methylthio-4-pentenoate (DMTPA)*	LC/MS neg	62805		HMDB0240388			9.59	9.84	1.08	1.11					1.95e-13	6.75e-13	1.8e-13	1.548e-12	0.483	1	0.4004	0.9916	0.3223	0.7893	2e-15	5e-15	0.9135	0.9949		2.6113	0.2687	2.7453	0.2789	1.5121	2.4773	0.2584	1.3678		100	100	100	100	100	100	100
	449			2-hydroxy-4-(methylthio)butanoic acid	LC/MS polar	63739		HMDB0037115	11427		7.08	6.6	1.02	0.95					1.0312e-09	8.0377e-10	1.737e-09	2.9582e-09	0.8683	1	0.7421	0.9971	0.9162	0.8721	1.3056e-11	1.1386e-11	0.7011	0.9847		2.3012	0.3365	2.2473	0.3403	1.2938	2.3551	0.3327	1.3439		100	100	100	100	100	100	100
	453			cystathionine	LC/MS pos early	15705	C02291	HMDB0000099	439258		2.08	1.79	0.93	0.8					0.0007	0.0001	0.0034	0.0012	0.6279	1	0.2441	0.9128	0.2996	0.7893	7.3397e-05	1.4517e-05	0.5842	0.9847		1.6253	0.8383	1.4442	0.8079	1.126	1.8064	0.8687	1.3375		100	100	100	100	100	100	100
	454			alpha-ketobutyrate	LC/MS polar	4968	C00109	HMDB0000005	58		0.53	0.31	1.22	0.72					0.0074	0.001	0.0001	5.2431e-05	0.4308	0.9989	0.4492	0.9916	0.9853	0.8878	3.5671e-05	7.3662e-06	0.1512	0.9847		0.6225	1.5302	0.5194	1.6822	1.1008	0.7257	1.3782	1.052		56	94	50	100	75	63	88
	455			cysteine	LC/MS pos early	1868	C00097	HMDB0000574	5862		5.81	4.89	1.09	0.92					7.2303e-08	3.1279e-08	2.9323e-07	2.3611e-07	0.5682	1	0.7054	0.9969	0.9028	0.8721	1.7453e-09	8.1995e-10	0.4496	0.9847		1.6608	0.3117	1.5879	0.3249	0.9564	1.7337	0.2985	1.0161		100	100	100	100	100	100	100
	457			S-methylcysteine	LC/MS neg	39592		HMDB0002108	88180;7058174;24417		3.39	4.31	0.85	1.08					7.5837e-08	3.2483e-08	1.0536e-08	1.2834e-08	0.2298	0.9906	0.7685	0.9971	0.5593	0.8381	3.0317e-10	1.7824e-10	0.2441	0.9847		2.0372	0.5345	2.111	0.4898	1.3004	1.9634	0.5793	1.2713		100	100	100	100	100	100	100
	458			S-methylcysteine sulfoxide	LC/MS pos early	43378		HMDB0029432	82142		2.7	2.96	1.12	1.22					3.5223e-07	1.2913e-07	1.5434e-07	1.3379e-07	0.5098	1	0.2564	0.9217	0.29	0.7829	2.9154e-09	1.3124e-09	0.6629	0.9847		1.9131	0.6738	2.1062	0.7106	1.4084	1.72	0.637	1.1785		100	100	100	100	100	100	100
	461			cysteine s-sulfate	LC/MS polar	22176	C05824	HMDB0000731	115015		0.23	0.28	0.68	0.83					1.791e-05	4.1768e-06	0.0003	0.0001	0.1856	0.9906	0.6288	0.9916	0.3254	0.7894	1.594e-06	4.1624e-07	0.2951	0.9847		0.7717	3.0785	0.6999	2.5005	1.6002	0.8434	3.6565	2.2499		100	100	100	100	100	100	100
	462			cystine	LC/MS pos early	56	C00491	HMDB0000192	67678		1.89	2.45	0.81	1.06					0.271	0.0294	0.1064	0.0284	0.5871	1	0.9671	1	0.7119	0.8672	0.0617	0.0086	0.6882	0.9847		1.8248	0.852	1.8743	0.7645	1.3194	1.7753	0.9394	1.3573		100	100	100	100	100	100	100
	466			lanthionine	LC/MS pos early	42002			98504		1.61	2.06	0.99	1.27					0.0287	0.0037	0.0004	0.0001	0.9487	1	0.172	0.8905	0.4264	0.8144	0.0002	3.4556e-05	0.1355	0.9847		1.3411	0.731	1.5002	0.7282	1.1142	1.1819	0.7338	0.9579		88	81	100	75	88	75	88
	468			cysteine sulfinic acid	LC/MS pos early	37443	C00606	HMDB0000996	109		2.64	0.53	6.26	1.25					0.0526	0.0064	0.9592	0.2031	0.0367	0.9906	0.9072	1	0.1134	0.7605	0.174	0.023	0.1533	0.9847		1.855	2.2683	2.0581	3.9121	2.9851	1.6519	0.6246	1.1382		94	100	88	100	94	100	100
	470			hypotaurine	LC/MS polar	590	C00519	HMDB0000965	107812		48.81	40.28	1.09	0.9					1.8852e-11	2.7645e-11	4.4429e-11	1.5e-10	0.6542	1	0.4905	0.9916	0.8677	0.8672	2.56e-13	3.99e-13	0.4175	0.9847		3.8659	0.0871	3.6611	0.0909	1.876	4.0706	0.0834	2.077		100	100	100	100	100	100	100
	471			taurine	LC/MS polar	2125	C00245	HMDB0000251	1123		2.51	2.09	1.07	0.89					1.3753e-06	4.3748e-07	2.3016e-05	1.1981e-05	0.8557	1	0.4	0.9916	0.6388	0.8595	1.3187e-08	5.1883e-09	0.469	0.9847		1.4853	0.6473	1.3992	0.6696	1.0344	1.5715	0.6251	1.0983		100	100	100	100	100	100	100
	473			N-acetyltaurine	LC/MS neg	48187		HMDB0240253	159864		2.48	2.75	1.07	1.19					5.3022e-10	4.5876e-10	6.2598e-11	1.8253e-10	0.639	1	0.1648	0.8905	0.1897	0.7605	5.7e-14	1.09e-13	0.5063	0.9847		1.5236	0.5816	1.6542	0.6014	1.1278	1.393	0.5618	0.9774		100	100	100	100	100	100	100
	476			succinoyltaurine	LC/MS polar	63678					0.87	0.94	1.37	1.48					0.4552	0.047	0.9891	0.208	0.1148	0.9906	0.0255	0.7158	0.016	0.7605	0.5891	0.0723	0.6022	0.9847		0.9951	1.096	1.1877	1.2686	1.2282	0.8025	0.9235	0.863		100	100	100	100	100	100	100
	479			taurocyamine	LC/MS pos early	35117	C01959	HMDB0003584	68340		1.54	1.52	0.99	0.98					0.0148	0.002	0.0175	0.0054	0.9807	1	0.927	1	0.9448	0.8792	0.0017	0.0003	0.9521	0.9949		1.359	0.89	1.3437	0.8858	1.1147	1.3743	0.8942	1.1343		100	100	100	100	100	100	100
	483		Urea cycle; Arginine and Proline Metabolism	arginine	LC/MS pos early	1638	C00062	HMDB0000517	6322		1.06	1.12	0.93	0.99					0.506	0.0514	0.4677	0.1084	0.9379	1	0.9872	1	0.947	0.8792	0.3273	0.042	0.9651	0.9949		1.0325	0.945	1.0247	0.911	0.9678	1.0402	0.979	1.0096		100	100	100	100	100	100	100
	484			argininosuccinate	LC/MS pos early	15497	C03406	HMDB0000052	60150382		3.4	2.74	1.08	0.87					2.8209e-06	7.976e-07	4.2206e-05	2.088e-05	0.4038	0.9906	0.8854	1	0.6234	0.8575	3.1324e-08	1.0942e-08	0.4883	0.9847		1.6497	0.5402	1.5392	0.562	1.0506	1.7601	0.5183	1.1392		100	94	100	100	100	100	88
	485			urea	LC/MS pos early	1670	C00086	HMDB0000294	1176		1.18	1.25	1.07	1.13					0.0541	0.0066	0.0143	0.0045	0.6471	1	0.346	0.9916	0.4216	0.8144	0.0038	0.0006	0.6314	0.9847		1.1066	0.9077	1.174	0.9369	1.0555	1.0391	0.8786	0.9588		100	100	100	100	100	100	100
	487			ornithine	LC/MS pos early	1493	C00077	HMDB0000214	6262		1.46	1.76	0.94	1.13					0.0528	0.0065	0.0244	0.0073	0.9618	1	0.7835	0.9971	0.8912	0.8721	0.0055	0.0009	0.7781	0.9862		1.3338	0.8307	1.4146	0.8057	1.1102	1.2529	0.8557	1.0543		100	100	100	100	100	100	100
	489			3-amino-2-piperidone	LC/MS pos early	62853		HMDB0000323	5200225		2.35	2.71	1.08	1.24					5.5731e-05	1.1619e-05	1.2906e-05	6.9962e-06	0.892	1	0.4891	0.9916	0.6417	0.8595	5.4093e-07	1.4961e-07	0.5532	0.9847		1.7712	0.6975	1.9628	0.7238	1.3433	1.5795	0.6711	1.1253		100	100	100	100	100	100	100
	491			2-oxoarginine*	LC/MS pos early	55072	C03771	HMDB0004225	558		3.4	3.74	0.97	1.06					1.1e-14	5.7e-14	2e-15	3.3e-14	0.7102	1	0.4266	0.9916	0.7626	0.8672	0	0	0.4102	0.9847		1.7902	0.5021	1.8463	0.4943	1.1703	1.7341	0.5099	1.122		100	100	100	100	100	100	100
	492			citrulline	LC/MS pos early	2132	C00327	HMDB0000904	9750		0.92	0.99	0.96	1.03					0.3043	0.0327	0.8289	0.1806	0.6017	1	0.8897	1	0.8181	0.8672	0.3783	0.048	0.5591	0.9847		1.0055	1.0554	1.0226	1.0331	1.0278	0.9884	1.0777	1.0331		100	100	100	100	100	100	100
	493			homoarginine	LC/MS pos early	22137	C01924	HMDB0000670	9085		2.18	2.32	0.97	1.03					1.6095e-08	8.4911e-09	4.3594e-09	6.2607e-09	0.5749	1	0.7877	0.9971	0.8678	0.8672	8.644e-11	5.6706e-11	0.399	0.9847		1.4369	0.6385	1.457	0.6286	1.0428	1.4169	0.6485	1.0327		100	100	100	100	100	100	100
	494			homocitrulline	LC/MS pos early	22138	C02427	HMDB0000679	65072		2.33	3.12	1.02	1.37					0.0017	0.0003	3.7644e-05	1.8915e-05	0.9806	1	0.0654	0.8504	0.2215	0.7605	7.2178e-06	1.6808e-06	0.1672	0.9847		2.0346	0.7454	2.3537	0.7537	1.5537	1.7156	0.7371	1.2263		100	100	100	100	100	100	100
	495			proline	LC/MS pos early	1898	C00148 C000763	HMDB0000162 HMDB0003411	145742;614;8988		2.66	2.73	1	1.02					5.1513e-08	2.4223e-08	4.0538e-08	4.0632e-08	0.9642	1	0.845	1	0.8879	0.87	5.1912e-10	2.8531e-10	0.8883	0.9949		1.6002	0.5937	1.6176	0.593	1.1053	1.5829	0.5944	1.0887		100	100	100	100	100	100	100
	498			dimethylarginine (SDMA + ADMA)	LC/MS pos early	36808	C21189 C03626	HMDB0003334 HMDB0001539	123831;169148		2.6	2.53	1.07	1.04					3.8879e-09	2.4201e-09	6.1701e-09	8.023e-09	0.3687	0.9906	0.6452	0.9916	0.3482	0.8041	5.0077e-11	3.6403e-11	0.7548	0.9847		1.5827	0.6181	1.6148	0.6393	1.127	1.5506	0.597	1.0738		100	100	100	100	100	100	100
	499			N-acetylarginine	LC/MS pos early	33953	C02562	HMDB0004620	67427		1.63	2.33	0.78	1.12					6.7123e-05	1.3795e-05	1.4858e-08	1.682e-08	0.0294	0.9906	0.3853	0.9916	0.3263	0.7894	1.2967e-09	6.2843e-10	0.0327	0.9847		1.2713	0.6573	1.3427	0.5774	0.96	1.1999	0.7372	0.9685		100	100	100	100	100	100	100
	504			N-acetylcitrulline	LC/MS neg	48434	C15532 C02851	HMDB0000856	656979		0.65	0.69	1	1.06					0.0003	4.7643e-05	0.0014	0.0005	0.7657	1	0.6887	0.9947	0.9506	0.8792	2.1803e-05	4.6635e-06	0.5427	0.9847		0.8312	1.2394	0.8557	1.2365	1.0461	0.8067	1.2422	1.0244		100	100	100	100	100	100	100
	505			N-acetylproline	LC/MS pos early	34387		HMDB0094701	322640		1.47	3.03	0.53	1.09					0.0588	0.0071	2.3036e-05	1.1981e-05	0.0011	0.9853	0.6613	0.9916	0.0422	0.7605	4.2887e-05	8.7888e-06	0.0109	0.9847		1.2301	0.6115	1.2856	0.4246	0.8551	1.1745	0.7985	0.9865		100	88	100	75	88	100	100
	508			N-delta-acetylornithine	LC/MS neg	43249	C00437	HMDB0003357	9920500		2.91	3.16	1.11	1.21					4.8625e-07	1.7172e-07	2.5636e-07	2.1084e-07	0.5647	1	0.3504	0.9916	0.3746	0.8083	4.559e-09	1.9741e-09	0.7412	0.9847		1.6799	0.553	1.8392	0.5826	1.2109	1.5206	0.5234	1.022		100	100	100	100	100	100	100
	510			N2,N5-diacetylornithine	LC/MS neg	43591		HMDB0240345	65977		0.8	1.08	1.16	1.56					0.0696	0.0083	0.7861	0.1725	0.3163	0.9906	0.0075	0.7158	0.0288	0.7605	0.2524	0.0327	0.1353	0.9847		1.0467	1.1021	1.2769	1.185	1.231	0.8164	1.0191	0.9178		100	100	100	100	100	100	100
	513			trans-4-hydroxyproline	LC/MS pos early	32306	C01157	HMDB0000725	5810		4.04	3.68	1.01	0.92					6.953e-12	1.3158e-11	5.0464e-11	1.5664e-10	0.9693	1	0.3759	0.9916	0.5476	0.8381	5e-15	1.2e-14	0.5123	0.9847		1.9267	0.4992	1.844	0.5015	1.1728	2.0094	0.4969	1.2532		100	100	100	100	100	100	100
	515			pro-hydroxy-pro	LC/MS pos early	35127		HMDB0006695	11902893		6.76	5.81	1.11	0.96					1.6665e-11	2.6282e-11	5.5443e-11	1.6672e-10	0.362	0.9906	0.6429	0.9916	0.7789	0.8672	2.67e-13	4.1e-13	0.2624	0.9847		2.3708	0.3789	2.3169	0.399	1.358	2.4247	0.3588	1.3918		100	100	100	100	100	100	100
	518			N-methylproline	LC/MS pos early	37431		HMDB0094696	643474		1.2	1.29	1.07	1.14					0.0527	0.0065	0.0071	0.0023	0.7507	1	0.4674	0.9916	0.5863	0.8558	0.0023	0.0004	0.4766	0.9847		1.3367	1.0735	1.4251	1.1083	1.2667	1.2484	1.0387	1.1435		100	100	100	100	100	100	100
	519			N,N,N-trimethyl-alanylproline betaine (TMAP)	LC/MS pos early	62947		HMDB0240365			1.1	0.72	1.68	1.1					0.4855	0.0496	0.1423	0.037	0.0175	0.9906	0.6139	0.9916	0.0704	0.7605	0.5627	0.0694	0.1306	0.9847		1.0297	1.1936	1.0771	1.497	1.287	0.9823	0.8902	0.9363		100	100	100	100	100	100	100
	522			argininate*	LC/MS pos early	57461		HMDB0003148	160437		1.46	1.5	0.99	1.01					0.0042	0.0006	0.0029	0.001	0.8183	1	0.9377	1	0.8516	0.8672	0.0002	3.9316e-05	0.8963	0.9949		1.2486	0.8416	1.2567	0.8355	1.0461	1.2405	0.8476	1.0441		100	100	100	100	100	100	100
	525			N-acetylhomocitrulline	LC/MS pos early	62707					0.83	0.82	1.21	1.2					0.1686	0.0188	0.1301	0.034	0.2175	0.9906	0.2768	0.95	0.1244	0.7605	0.0483	0.0068	0.9135	0.9949		1.001	1.2134	1.0936	1.3278	1.2107	0.9084	1.099	1.0037		100	100	100	100	100	100	100
	527		Creatine Metabolism	guanidinoacetate	LC/MS polar	43802	C00581	HMDB0000128	763		0.58	0.94	0.85	1.37					0.0027	0.0004	0.4261	0.1005	0.3012	0.9906	0.1881	0.8905	0.8547	0.8672	0.0071	0.0011	0.0668	0.9847		0.8201	1.0982	0.9494	1.0081	0.9788	0.6907	1.1884	0.9395		100	100	100	100	100	100	100
	528			creatine	LC/MS pos early	27718	C00300	HMDB0000064	586		3.6	2.87	1.17	0.94					3.9125e-07	1.4223e-07	1.4864e-06	9.8638e-07	0.6723	1	0.6758	0.9947	0.9975	0.8878	1.0351e-08	4.171e-09	0.513	0.9847		1.2529	0.3905	1.212	0.4218	0.8169	1.2939	0.3592	0.8265		100	100	100	100	100	100	100
	529			creatinine	LC/MS pos early	513	C00791	HMDB0000562	588		2.15	1.99	1.19	1.1					2.6194e-07	9.8968e-08	8.0159e-07	5.6923e-07	0.0634	0.9906	0.2637	0.9291	0.0537	0.7605	5.9945e-09	2.5292e-09	0.5714	0.9847		1.3846	0.6726	1.4536	0.7319	1.0928	1.3157	0.6133	0.9645		100	100	100	100	100	100	100
	537		Polyamine Metabolism	putrescine	LC/MS pos early	1408	C00134	HMDB0001414	1045		12.73	11.27	1.04	0.92					0	3e-15	1e-15	1.9e-14	0.7917	1	0.5735	0.9916	0.8319	0.8672	0	0	0.5591	0.9847		3.1919	0.2664	3.0658	0.2721	1.6689	3.318	0.2607	1.7894		100	100	100	100	100	100	100
	538			N-acetylputrescine	LC/MS pos early	37496	C02714	HMDB0002064	122356		2.66	6.38	1.1	2.63					1.4478e-06	4.5221e-07	3.2403e-10	7.2509e-10	0.5013	1	1.865e-06	0.0017	0.0011	0.438	1.3178e-10	8.3133e-11	0.0001	0.0948		3.3327	0.7235	4.8302	0.7576	2.7939	1.8353	0.6893	1.2623		100	100	100	100	100	100	100
	544			N-acetyl-isoputreanine	LC/MS pos early	62309			131802901		1.09	1.43	1.03	1.35					0.3531	0.0373	0.0323	0.0094	0.6708	1	0.1048	0.8504	0.1986	0.7605	0.0334	0.0048	0.3338	0.9847		1.1651	0.9249	1.3403	0.9382	1.1393	0.99	0.9116	0.9508		100	100	100	100	100	100	100
	545			spermidine	LC/MS pos early	485	C00315	HMDB0001257	1102		36.73	25.65	1.47	1.03					2.38e-10	2.3137e-10	2.0012e-09	3.2363e-09	0.0565	0.9906	0.9429	1	0.2422	0.7605	6.358e-12	6.053e-12	0.1163	0.9847		2.5261	0.0838	2.5621	0.0999	1.331	2.49	0.0678	1.2789		100	100	100	100	100	100	100
	550			(N(1) + N(8))-acetylspermidine	LC/MS pos early	57814	C00612 C01029	HMDB0001276 HMDB0002189	123689;496		0.44	0.89	0.91	1.85					0.001	0.0002	0.4477	0.1049	0.9005	1	0.0694	0.8504	0.3383	0.7965	0.0036	0.0006	0.0315	0.9847		0.8936	1.3661	1.1598	1.2998	1.2298	0.6274	1.4324	1.0299		100	100	100	100	100	100	100
	552			spermine	LC/MS pos early	603	C00750	HMDB0001256	1103		9.53	16.02	1.67	2.81					1.9902e-06	5.857e-07	2.0897e-06	1.3495e-06	0.2299	0.9906	0.2387	0.9128	0.1768	0.7605	3.068e-08	1.0787e-08	0.9818	0.9949		3.8647	0.2843	5.7023	0.3559	3.0291	2.0272	0.2127	1.1199		100	94	100	100	100	100	88
	556			5-methylthioadenosine (MTA)	LC/MS pos early	1419	C00170	HMDB0001173	439176		10.55	9.32	1.31	1.16					2.3187e-09	1.5673e-09	3.3055e-09	4.9312e-09	0.1451	0.9906	0.244	0.9128	0.1112	0.7605	2.7723e-11	2.2094e-11	0.8033	0.9949		5.0429	0.5117	5.4136	0.5806	2.9971	4.6723	0.4427	2.5575		100	100	100	100	100	100	100
	560			4-acetamidobutanoate	LC/MS pos early	1558	C02946	HMDB0003681	18189		6.66	6.93	1.12	1.17					4.7917e-11	6.0969e-11	4.6268e-11	1.5205e-10	0.2182	0.9906	0.2022	0.8905	0.0932	0.7605	4.22e-13	5.75e-13	0.9741	0.9949		2.0803	0.3058	2.2391	0.3229	1.281	1.9214	0.2886	1.105		100	100	100	100	100	100	100
	562		Guanidino and Acetamido Metabolism	1-methylguanidine	LC/MS pos early	48114	C02294	HMDB0001522	10111		1.72	2.37	0.84	1.16					0.0023	0.0004	0.0005	0.0002	0.697	1	0.9176	1	0.8713	0.8672	4.8121e-05	9.824e-06	0.6097	0.9847		1.6166	0.8023	1.7338	0.7313	1.2325	1.4994	0.8732	1.1863		100	100	100	100	100	100	100
	563			4-guanidinobutanoate	LC/MS pos early	15681	C01035	HMDB0003464	500		1.92	1.83	1.02	0.97					0.0006	9.8363e-05	0.0006	0.0002	0.9613	1	0.9244	1	0.9305	0.8751	2.1478e-05	4.6031e-06	0.9684	0.9949		1.3454	0.7181	1.3277	0.7263	1.027	1.3631	0.7099	1.0365		100	100	100	100	100	100	100
	564			guanidinosuccinate	LC/MS polar	32446	C03139	HMDB0003157	439918		0.37	0.48	1.04	1.34					2.9552e-06	8.2748e-07	4.3119e-05	2.1168e-05	0.7652	1	0.126	0.8618	0.2772	0.7829	1.9509e-07	5.798e-08	0.2641	0.9847		0.5677	1.3362	0.6492	1.3596	1.0044	0.4862	1.3128	0.8995		69	100	88	100	94	50	100
	567		Glutathione Metabolism	glutathione, oxidized (GSSG)	LC/MS pos early	38783	D00031 C00127	HMDB0003337	65359		8.57	8.88	0.37	0.38					0.0015	0.0002	7.3505e-05	3.4671e-05	0.0091	0.9906	0.1067	0.8504	0.0192	0.7605	1.0074e-05	2.2962e-06	0.2793	0.9847		4.1169	0.4755	2.277	0.2563	1.2666	5.9569	0.6948	3.3258		100	100	100	100	100	100	100
	573			cysteine-glutathione disulfide	LC/MS pos early	35159	R00900	HMDB0000656	3080690		2.17	3.55	0.35	0.58					0.0645	0.0077	0.0003	0.0001	0.0074	0.9906	0.1778	0.8905	0.0308	0.7605	0.0003	5.279e-05	0.0707	0.9847		1.4821	0.5858	1.0832	0.3052	0.6942	1.8811	0.8663	1.3737		100	100	100	100	100	100	100
	574			S-methylglutathione	LC/MS neg	33944	C11347		115260		0.7	1.18	0.38	0.64					0.9191	0.0875	0.7759	0.1706	0.2439	0.9906	0.1799	0.8905	0.0804	0.7605	0.7847	0.0942	0.8969	0.9949		1.2134	1.4501	0.9496	0.8044	0.877	1.4772	2.0959	1.7865		88	100	88	100	94	88	100
	577			cysteinylglycine disulfide*	LC/MS pos early	62103		HMDB0000709	22833544		2.89	21.06	0.15	1.06					7.1616e-05	1.4649e-05	4.8584e-08	4.6668e-08	0.014	0.9906	0.9139	1	0.0866	0.7605	2.9787e-09	1.3353e-09	0.0637	0.9847		2.3337	0.449	2.4054	0.1142	1.2598	2.262	0.7839	1.523		100	88	100	75	88	100	100
	579			5-oxoproline	LC/MS neg	1494	C01879 C02237	HMDB0000267	439685;7405		2.44	2.44	1.22	1.22					3.5786e-06	9.8295e-07	3.7571e-06	2.2525e-06	0.4521	1	0.4599	0.9916	0.4369	0.8162	5.8555e-08	1.9035e-08	0.9825	0.9949		1.9301	0.7913	2.1219	0.8692	1.4956	1.7383	0.7134	1.2258		100	100	100	100	100	100	100
	580			2-aminobutyrate	LC/MS pos early	42374	C02356	HMDB0000452	80283		2.59	2.45	0.94	0.88					4.3152e-07	1.5597e-07	1.1489e-06	7.7852e-07	0.7633	1	0.4221	0.9916	0.5225	0.8354	9.5562e-09	3.8797e-09	0.6285	0.9847		1.6679	0.6614	1.5636	0.6395	1.1015	1.7723	0.6832	1.2277		100	100	100	100	100	100	100
	582			2-hydroxybutyrate/2-hydroxyisobutyrate	LC/MS polar	52281	C21297 C05984	HMDB0000729 HMDB00008	4277439;440864		1.38	1.38	1.14	1.14					0.0056	0.0008	0.0087	0.0028	0.3061	0.9906	0.3782	0.9916	0.288	0.7829	0.0005	9.5001e-05	0.8769	0.9949		1.2277	0.8927	1.3077	0.951	1.1293	1.1478	0.8345	0.9911		100	100	100	100	100	100	100
	584			ophthalmate	LC/MS pos early	34592		HMDB0005765	7018721		1.73	1.59	0.76	0.7					0.0126	0.0017	0.1159	0.0306	0.7343	1	0.1764	0.8905	0.2315	0.7605	0.0052	0.0008	0.4664	0.9847		1.5696	0.9386	1.2924	0.8119	1.0521	1.8469	1.0652	1.4561		100	100	100	100	100	100	100
	634	Peptide	Gamma-glutamyl Amino Acid	gamma-glutamylglutamate	LC/MS pos early	36738	C05282	HMDB0011737	92865		9.33	7.83	1	0.84					1.9252e-06	5.7234e-07	9.3654e-06	5.2241e-06	0.5384	1	0.781	0.9971	0.8294	0.8672	6.7603e-08	2.1776e-08	0.4821	0.9847		2.2326	0.2602	2.0368	0.26	1.1484	2.4285	0.2604	1.3445		100	100	100	100	100	100	100
	635			gamma-glutamylglutamine	LC/MS pos early	2730	C05283	HMDB0011738	150914		0.41	0.58	0.78	1.1					0.0254	0.0033	0.1678	0.0429	0.5575	1	0.7276	0.9971	0.8655	0.8672	0.0125	0.0019	0.5093	0.9847		0.8331	1.7196	0.8727	1.5049	1.1888	0.7936	1.9344	1.364		100	100	100	100	100	100	100
	636			gamma-glutamylglycine	LC/MS pos early	33949		HMDB0011667	100099		1.51	1.19	1.2	0.94					0.0451	0.0056	0.2054	0.0513	0.3843	0.9906	0.9834	1	0.5366	0.8381	0.0257	0.0038	0.5476	0.9847		1.3462	1.0074	1.3059	1.0971	1.2015	1.3864	0.9177	1.152		100	100	100	100	100	100	100
	637			gamma-glutamylhistidine	LC/MS pos early	18245		HMDB0029151	7017195		1.2	1.13	0.96	0.91					0.523	0.053	0.6496	0.1449	0.7955	1	0.6567	0.9916	0.6191	0.8575	0.4407	0.0554	0.8954	0.9949		1.0534	0.9007	1.001	0.8826	0.9418	1.1057	0.9188	1.0123		94	100	88	100	94	100	100
	638			gamma-glutamylisoleucine*	LC/MS pos early	34456		HMDB0011170	22885096		1.38	1.53	1.08	1.2					0.005	0.0007	0.0005	0.0002	0.8167	1	0.377	0.9916	0.5453	0.8381	7.0188e-05	1.3958e-05	0.4093	0.9847		1.3661	0.9372	1.4877	0.9751	1.2314	1.2445	0.8993	1.0719		100	100	100	100	100	100	100
	639			gamma-glutamylleucine	LC/MS pos early	18369		HMDB0011171	151023		1.46	2.1	0.95	1.36					0.0014	0.0002	2.327e-05	1.2071e-05	0.9398	1	0.2528	0.9189	0.5126	0.8354	4.6395e-06	1.1319e-06	0.1378	0.9847		1.6608	0.9385	1.9126	0.9122	1.4124	1.409	0.9648	1.1869		100	100	100	100	100	100	100
	640			gamma-glutamyl-alpha-lysine	LC/MS pos early	55015			65254		1.27	1.5	0.97	1.14					0.08	0.0094	0.0103	0.0033	0.9107	1	0.3044	0.9689	0.4192	0.8144	0.0032	0.0005	0.5148	0.9847		1.2535	0.9079	1.3368	0.8935	1.1152	1.1702	0.9223	1.0462		100	100	100	100	100	100	100
	642			gamma-glutamylmethionine	LC/MS pos early	44872		HMDB0029155	7009567		1.01	1.86	0.58	1.07					0.3461	0.0367	0.0203	0.0061	0.1766	0.9906	0.9091	1	0.3764	0.8083	0.0224	0.0033	0.2974	0.9847		1.1485	0.8706	1.1863	0.6364	0.9113	1.1108	1.1048	1.1078		100	100	100	100	100	100	100
	643			gamma-glutamylphenylalanine	LC/MS pos early	33422		HMDB0000594	111299		2.17	2.74	0.9	1.13					6.815e-06	1.7654e-06	9.7956e-07	6.8054e-07	0.888	1	0.3922	0.9916	0.6676	0.8602	3.8661e-08	1.3247e-08	0.3781	0.9847		1.487	0.6093	1.5805	0.5775	1.079	1.3934	0.6411	1.0173		100	100	100	100	100	100	100
	644			gamma-glutamylthreonine	LC/MS pos early	33364		HMDB0029159	76078708		1.3	1.13	0.96	0.83					0.3498	0.037	0.9182	0.1959	0.7599	1	0.3181	0.9845	0.4283	0.8144	0.4611	0.0577	0.5516	0.9847		1.0831	0.8918	0.9856	0.8756	0.9306	1.1806	0.908	1.0443		100	100	100	100	100	100	100
	645			gamma-glutamyltryptophan	LC/MS pos early	33947		HMDB0029160	3989307		3.01	4.65	0.7	1.08					4.841e-06	1.2809e-06	3.2146e-07	2.5458e-07	0.3619	0.9906	0.7161	0.9971	0.7517	0.8672	1.6921e-08	6.5017e-09	0.2057	0.9847		2.2651	0.6153	2.3511	0.506	1.4286	2.179	0.7245	1.4518		100	100	100	100	100	100	100
	646			gamma-glutamyltyrosine	LC/MS neg	2734		HMDB0011741	94340		2.6	2.89	0.9	1					8.9225e-07	3.0039e-07	2.4219e-07	2.0003e-07	0.547	1	0.9247	1	0.7667	0.8672	6.0661e-09	2.5494e-09	0.5105	0.9847		1.469	0.5364	1.4713	0.5084	0.9898	1.4667	0.5645	1.0156		100	100	100	100	100	100	100
	647			gamma-glutamylvaline	LC/MS pos early	43829		HMDB0011172	7015683		2.05	2.4	0.98	1.14					1.8177e-05	4.2277e-06	3.1461e-06	1.9221e-06	0.9517	1	0.4287	0.9916	0.6611	0.8595	1.2809e-07	3.8709e-08	0.4504	0.9847		1.2485	0.5615	1.3318	0.555	0.9434	1.1651	0.5681	0.8666		100	100	100	100	100	100	100
	648			gamma-glutamylserine	LC/MS pos early	54914		HMDB0029158	22844748		0.65	0.9	0.91	1.26					0.0326	0.0041	0.5231	0.1196	0.921	1	0.1442	0.8864	0.3299	0.7897	0.0501	0.007	0.2668	0.9847		0.881	1.1441	0.9829	1.0896	1.0363	0.7791	1.1986	0.9888		100	100	100	100	100	100	100
	649			gamma-glutamylcitrulline*	LC/MS pos early	62104					0.1	0.17	0.64	1.13					0.0007	0.0001	0.0101	0.0032	0.2468	0.9906	0.8607	1	0.4925	0.8291	0.0001	2.7141e-05	0.3482	0.9847		0.5839	4.6163	0.6184	3.6169	2.1176	0.5494	5.6156	3.0825		81	100	88	100	94	75	100
	650			gamma-glutamyl-2-aminobutyrate	LC/MS pos early	37092					1.91	1.46	0.62	0.47					0.0108	0.0015	0.3107	0.0754	0.2286	0.9906	0.0069	0.7158	0.0177	0.7605	0.0136	0.0021	0.2037	0.9847		1.5497	0.891	0.9954	0.6815	0.8385	2.1041	1.1004	1.6023		81	94	63	88	75	100	100
	652		Dipeptide Derivative	isoleucylhydroxyproline*	LC/MS pos early	63051		HMDB0028908	61158802		10.4	10.11	1.06	1.03					1.54e-13	5.56e-13	1.85e-13	1.548e-12	0.5656	1	0.7888	0.9971	0.5983	0.8575	1e-15	4e-15	0.8031	0.9949		2.3976	0.2338	2.4324	0.2405	1.3365	2.3627	0.2271	1.2949		100	100	100	100	100	100	100
	653			leucylhydroxyproline*	LC/MS pos early	63052		HMDB0028930	20847829		4.2	3.96	1.18	1.11					1.1475e-09	8.7862e-10	1.8865e-09	3.0821e-09	0.1482	0.9906	0.3057	0.9689	0.1355	0.7605	1.4401e-11	1.2199e-11	0.716	0.9847		2.3057	0.5663	2.4289	0.6127	1.5208	2.1825	0.5199	1.3512		100	100	100	100	100	100	100
	819		Dipeptide	glycylleucine	LC/MS pos early	34398	C02155	HMDB0000759	92843		1.77	5.98	1.14	3.85					0.9842	0.0931	0.0008	0.0003	0.7338	1	0.0275	0.7158	0.1655	0.7605	0.009	0.0014	0.0095	0.9847		1.3623	0.3397	2.1631	0.3617	1.2624	0.5615	0.3178	0.4396		38	44	63	38	50	13	50
	829			glycylvaline	LC/MS pos early	18357		HMDB0028854	2724807		0.59	1.25	1.72	3.62					0.002	0.0003	0.5433	0.1239	0.5253	1	0.0567	0.8504	0.1783	0.7605	0.0075	0.0012	0.0417	0.9847		1.6119	1.6047	2.5268	2.0287	2.2777	0.6971	1.1807	0.9389		63	100	75	100	88	50	100
	933			phenylalanylhydroxyproline*	LC/MS neg	63039		HMDB0011176	53480675		5.16	5.06	1.15	1.13					2.6833e-10	2.5797e-10	2.4269e-10	5.6956e-10	0.2862	0.9906	0.252	0.9189	0.213	0.7605	2.379e-12	2.534e-12	0.934	0.9949		2.7195	0.5325	2.8844	0.5697	1.7271	2.5546	0.4952	1.5249		100	100	100	100	100	100	100
	947			prolylglycine	LC/MS pos early	40703		HMDB0011178	6426709		1.36	1.71	1.02	1.28					0.2073	0.0228	0.0052	0.0017	0.802	1	0.0562	0.8504	0.1236	0.7605	0.0049	0.0008	0.2291	0.9847		1.1897	0.7754	1.337	0.7824	1.0597	1.0424	0.7684	0.9054		94	100	100	100	100	88	100
	1136		Polypeptide	glu-gly-asn-val**	LC/MS pos early	62917					0.28	0.2	2.28	1.65					0.0548	0.0067	0.0029	0.001	0.0456	0.9906	0.387	0.9916	0.0896	0.7605	0.0012	0.0002	0.3052	0.9847		0.4908	2.1811	0.6118	3.0337	1.8227	0.3698	1.3285	0.8491		19	88	38	100	69	0	75
	1184		Acetylated Peptides	phenylacetylcarnitine	LC/MS pos early	48425			101724840		0.67	0.9	1.05	1.41					0.0285	0.0037	0.956	0.2026	0.7566	1	0.0508	0.8504	0.2654	0.7673	0.1139	0.0154	0.0992	0.9847		0.9559	1.2122	1.1198	1.2442	1.182	0.7921	1.1801	0.9861		81	100	100	100	100	63	100
	1187			phenylacetylglutamine	LC/MS neg	35126	C04148	HMDB0006344	92258		0.25	0.33	1.06	1.42					8.6304e-07	2.9412e-07	8.038e-06	4.5558e-06	0.831	1	0.1539	0.8864	0.3107	0.7893	3.9122e-08	1.3362e-08	0.3131	0.9847		0.3801	1.315	0.4463	1.3535	0.8999	0.3139	1.2764	0.7952		63	100	75	100	88	50	100
	1190			phenylacetylglycine	LC/MS neg	33945	C05598	HMDB0000821	68144		0.62	0.67	1.14	1.23					0.0018	0.0003	0.0051	0.0017	0.3947	0.9906	0.1974	0.8905	0.183	0.7605	0.0002	3.3175e-05	0.7204	0.9847		0.7478	1.1514	0.8257	1.226	1.0258	0.6698	1.0769	0.8734		100	100	100	100	100	100	100
	1197			phenylacetyltaurine	LC/MS neg	63154			2179693		0.24	0.26	1.31	1.4					1.5279e-07	6.0364e-08	1.2602e-06	8.5092e-07	0.4122	0.9906	0.114	0.8504	0.0925	0.7605	5.2667e-10	2.8763e-10	0.5766	0.9847		0.5923	2.3675	0.6913	2.6861	1.6887	0.4932	2.0488	1.271		94	100	100	100	100	88	100
	1219		Modified Peptides	N,N-dimethyl-pro-pro	LC/MS pos early	64571					4.13	3.29	1.27	1.02					3.26e-13	1.008e-12	1.9128e-11	8.1674e-11	0.0552	0.9906	0.9675	1	0.1767	0.7605	0	2e-15	0.1598	0.9847		1.6549	0.4523	1.6675	0.5069	1.0872	1.6422	0.3977	1.0199		100	100	100	100	100	100	100
	1220	Carbohydrate	Glycolysis, Gluconeogenesis, and Pyruvate Metabolism	1,5-anhydroglucitol (1,5-AG)	LC/MS neg	20675	C07326	HMDB0002712	64960		0.8	0.85	0.98	1.04					0.0245	0.0032	0.0332	0.0096	0.6533	1	0.7071	0.9969	0.6629	0.8595	0.0039	0.0006	0.9126	0.9949		0.9389	1.14	0.9567	1.1262	1.0415	0.9211	1.1537	1.0374		100	100	100	100	100	100	100
	1223			glucose	LC/MS polar	20488	C00031	HMDB0000122	5793		0.1	0.11	1.01	1.02					8.9523e-08	3.7969e-08	4.7995e-08	4.6494e-08	0.9805	1	0.652	0.9916	0.7782	0.8672	7.5782e-10	3.8278e-10	0.7214	0.9847		0.2437	2.3304	0.2461	2.3423	1.2942	0.2412	2.3185	1.2799		100	100	100	100	100	100	100
	1232			dihydroxyacetone phosphate (DHAP)	LC/MS pos early	15522	C00111	HMDB0001473	668		6.13	4.18	1	0.68					2.4874e-05	5.6047e-06	0.0001	5.6873e-05	0.83	1	0.3797	0.9916	0.5264	0.8354	1.2728e-06	3.3481e-07	0.5216	0.9847		3.1348	0.608	2.545	0.6082	1.5766	3.7245	0.6078	2.1661		100	100	100	100	100	100	100
	1237			3-phosphoglycerate	LC/MS pos early	1414	C00597	HMDB0000807	724		5.34	4.96	0.92	0.85					0.0004	7.6355e-05	0.0005	0.0002	0.6403	1	0.6138	0.9916	0.5156	0.8354	1.5076e-05	3.3305e-06	0.978	0.9949		2.9156	0.5651	2.6854	0.5409	1.6131	3.1459	0.5893	1.8676		100	100	100	100	100	100	100
	1238			phosphoenolpyruvate (PEP)	LC/MS neg	597	C00074	HMDB0000263	1005		7.14	8.22	0.74	0.85					3.6444e-05	7.883e-06	4.2685e-05	2.1009e-05	0.4707	1	0.4367	0.9916	0.2915	0.7844	1.7354e-07	5.172e-08	0.9677	0.9949		2.7233	0.3584	2.5074	0.3051	1.4062	2.9392	0.4118	1.6755		100	100	100	100	100	100	100
	1239			pyruvate	LC/MS polar	48990	C00022	HMDB0000243	1060		0.6	0.96	0.88	1.41					0.0026	0.0004	0.4587	0.1067	0.4013	0.9906	0.0987	0.8504	0.5499	0.8381	0.0077	0.0012	0.081	0.9847		0.8928	1.1608	1.0458	1.0881	1.067	0.7397	1.2335	0.9866		100	100	100	100	100	100	100
	1240			lactate	LC/MS polar	527	C00186	HMDB0000190	612		2.67	2.63	1.06	1.04					5.9304e-10	5.0305e-10	8.9691e-10	1.7125e-09	0.6823	1	0.8154	1	0.6497	0.8595	2.76e-13	4.13e-13	0.9007	0.9949		1.6083	0.6068	1.6408	0.6245	1.1326	1.5758	0.5892	1.0825		100	100	100	100	100	100	100
	1243			glycerate	LC/MS polar	1572	C00258	HMDB0006372 HMDB0000139	752;439194		3.16	3.07	1.66	1.61					3.851e-09	2.4144e-09	6.6667e-09	8.5531e-09	0.1443	0.9906	0.1926	0.8905	0.1584	0.7605	5.1835e-11	3.6932e-11	0.7114	0.9847		1.9076	0.615	2.3547	0.7671	1.5609	1.4606	0.4629	0.9617		100	100	100	100	100	100	100
	1255		Pentose Phosphate Pathway	ribose 1-phosphate	LC/MS polar	1763	C00620	HMDB0001489	439236		2.99	7	0.33	0.77					0.0011	0.0002	9.7425e-05	4.4747e-05	0.0452	0.9906	0.3732	0.9916	0.0635	0.7605	9.9162e-06	2.2651e-06	0.3865	0.9847		1.7033	0.4283	1.478	0.211	0.8445	1.9286	0.6455	1.287		100	88	100	100	100	100	75
	1257			sedoheptulose-7-phosphate	LC/MS neg	35649	C05382	HMDB0001068	616		3.99	3.6	0.67	0.6					0.0035	0.0005	0.0754	0.0206	0.7957	1	0.0943	0.8504	0.2086	0.7605	0.0018	0.0003	0.2794	0.9847		1.6734	0.4365	1.2581	0.3492	0.8036	2.0888	0.5238	1.3063		88	69	75	63	69	100	75
	1261		Pentose Metabolism	ribose	LC/MS polar	1471	C00121	HMDB0000283	5779		6.65	4.91	1.24	0.92					1.1027e-06	3.5867e-07	1.0228e-05	5.6853e-06	0.3622	0.9906	0.6936	0.9947	0.7352	0.8672	5.1171e-08	1.6888e-08	0.3203	0.9847		2.7103	0.4766	2.5915	0.5276	1.5595	2.8292	0.4256	1.6274		100	100	100	100	100	100	100
	1262			ribitol	LC/MS polar	15772	C00532 C01904 C00474 C00379	HMDB0002917 HMDB0000508 HMDB0001851 HMDB0000568	6912		8.38	6.49	1.39	1.07					3.7966e-10	3.352e-10	1.1657e-09	2.1571e-09	0.1354	0.9906	0.6472	0.9916	0.2269	0.7605	6.297e-12	6.049e-12	0.3919	0.9847		2.0936	0.2874	2.1692	0.3342	1.2517	2.018	0.2407	1.1293		100	100	100	100	100	100	100
	1263			ribonate	LC/MS polar	27731	C01685	HMDB0000867	5460677		1.9	2.16	1.03	1.18					5.4329e-05	1.1382e-05	9.2768e-06	5.1898e-06	0.8301	1	0.2217	0.8905	0.3234	0.7893	4.3831e-07	1.2345e-07	0.4712	0.9847		1.3966	0.6875	1.5102	0.6993	1.1047	1.2829	0.6757	0.9793		100	100	100	100	100	100	100
	1264			ribulose/xylulose	LC/MS polar	54671		HMDB0000621 HMDB0000751 HMDB0001644 HMDB0003371	151261;5289590		1.13	0.8	1.44	1.02					0.5605	0.0563	0.5446	0.1239	0.3107	0.9906	0.9536	1	0.5176	0.8354	0.9864	0.116	0.4039	0.9847		1.0967	1.1717	1.1056	1.3815	1.2436	1.0877	0.9618	1.0248		75	69	75	75	75	75	63
	1267			xylose	LC/MS polar	15581	C00181	HMDB0000098	135191		1.07	0.92	1.18	1.02					0.6995	0.0683	0.9988	0.2098	0.8768	1	0.8183	1	0.9578	0.8794	0.784	0.0942	0.7856	0.9914		0.9268	0.9333	0.9341	1.0113	0.9727	0.9194	0.8554	0.8874		81	100	88	100	94	75	100
	1269			arabinose	LC/MS polar	575	C00216	HMDB0029942	66308		4.99	2.77	1.56	0.87					3.7353e-05	8.0395e-06	0.0012	0.0004	0.427	0.9989	0.6411	0.9916	0.8146	0.8672	1.7633e-06	4.5384e-07	0.3741	0.9847		1.676	0.4607	1.5568	0.5619	1.0593	1.7953	0.3595	1.0774		100	81	100	88	94	100	75
	1277			arabitol/xylitol	LC/MS polar	48885	C00542 C01904 C00379	HMDB0002917 HMDB0001851 HMDB0000568	6912;94154		4.57	4.2	1.26	1.16					3.0536e-10	2.7811e-10	8.3588e-10	1.6249e-09	0.0479	0.9906	0.2856	0.9624	0.0658	0.7605	4.755e-12	4.737e-12	0.4327	0.9847		1.981	0.4539	2.1275	0.5067	1.3171	1.8344	0.401	1.1177		100	100	100	100	100	100	100
	1283			arabonate/xylonate	LC/MS polar	48255	C00502 C05411	HMDB0000539	122045;6602431		0.85	0.86	1.1	1.11					0.1565	0.0175	0.274	0.0671	0.7404	1	0.5551	0.9916	0.5932	0.856	0.0835	0.0115	0.8035	0.9949		1.0161	1.1874	1.0708	1.2424	1.1566	0.9614	1.1323	1.0469		100	100	100	100	100	100	100
	1288			sedoheptulose	LC/MS polar	53237	C02076	HMDB0003219	5459879		11.54	4.62	2.58	1.03					5.6624e-08	2.5922e-08	1.066e-06	7.2744e-07	0.0594	0.9906	0.9094	1	0.218	0.7605	2.8911e-09	1.3069e-09	0.136	0.9847		1.5635	0.2387	1.5879	0.344	0.966	1.5391	0.1334	0.8363		100	100	100	100	100	100	100
	1290			lyxonate	LC/MS polar	61858		HMDB0060255			0.68	0.38	1.9	1.06					0.0656	0.0078	0.0014	0.0005	0.0629	0.9906	0.8087	1	0.1882	0.7605	0.0009	0.0002	0.1879	0.9847		0.9285	1.9177	0.9542	2.5123	1.7332	0.9028	1.3231	1.1129		100	100	100	100	100	100	100
	1295		Glycogen Metabolism	maltotetraose	LC/MS polar	15910	C02052	HMDB0001296	439639		3.94	8.34	0.51	1.08					0.0018	0.0003	0.0013	0.0005	0.9877	1	0.8843	1	0.9283	0.8751	6.9442e-05	1.3835e-05	0.909	0.9949		2.2551	0.4156	2.3435	0.281	1.3123	2.1667	0.5502	1.3585		100	75	100	88	94	100	63
	1300			maltose	LC/MS polar	15586	C00208	HMDB0000163	10991489		1427.54	215.15	2.54	0.38					2.4055e-08	1.2243e-08	6.0698e-07	4.4566e-07	0.3553	0.9906	0.1218	0.8618	0.6545	0.8595	1.3351e-09	6.4411e-10	0.0905	0.9847		2.3692	0.0042	1.3124	0.0061	0.6592	3.4261	0.0024	1.7142		100	31	100	50	75	100	13
	1326		Disaccharides and Oligosaccharides	sucrose	LC/MS polar	1519	C00089	HMDB0000258	5988		1.27	7.87	0.51	3.14					0.3274	0.0349	0.0259	0.0077	0.5929	1	0.4218	0.9916	0.8475	0.8672	0.025	0.0037	0.3458	0.9847		2.0592	0.5896	3.1241	0.3968	1.7605	0.9944	0.7823	0.8883		88	38	88	38	63	88	38
	1347		Fructose, Mannose and Galactose Metabolism	fructose	LC/MS polar	577	C00095	HMDB0000660	2723872		0.92	1.06	0.96	1.11					0.4246	0.0441	0.8659	0.1872	0.7328	1	0.6059	0.9916	0.912	0.8721	0.6526	0.0795	0.4934	0.9847		1.0042	1.0188	1.0547	0.9973	1.026	0.9538	1.0403	0.9971		100	100	100	100	100	100	100
	1352			mannitol/sorbitol	LC/MS polar	46142	C00392 C00794	HMDB0000247 HMDB0000765	6251;5780		1.24	1.05	1.23	1.04					0.1084	0.0124	0.5212	0.1193	0.3265	0.9906	0.8327	1	0.486	0.8263	0.1155	0.0157	0.4672	0.9847		1.1955	1.0505	1.2194	1.1569	1.1882	1.1716	0.944	1.0578		100	100	100	100	100	100	100
	1353			mannose	LC/MS polar	584	C00159 C02209 C00936	HMDB0000169	185698;82308;18950;439680		1.1	1.19	1.08	1.17					0.3677	0.0387	0.2651	0.0651	0.4387	1	0.3244	0.9916	0.2489	0.7605	0.1612	0.0214	0.8731	0.9949		1.1212	0.9791	1.2108	1.0175	1.1142	1.0315	0.9407	0.9861		100	100	100	100	100	100	100
	1369			2-ketogulonate	LC/MS polar	15306	C15673	HMDB0011732	102424		1.67	1.5	1.24	1.12					4.5113e-05	9.6139e-06	0.0008	0.0003	0.0494	0.9906	0.4676	0.9916	0.0992	0.7605	5.0579e-06	1.2229e-06	0.2965	0.9847		1.1794	0.7477	1.2455	0.8278	1.0367	1.1133	0.6675	0.8904		100	100	100	100	100	100	100
	1373			galactonate	LC/MS polar	27719	C15930 C00880	HMDB0000565	12310779;128869		8.3	7.61	1.17	1.08					1.0437e-11	1.8813e-11	1.9523e-11	8.1674e-11	0.2338	0.9906	0.7098	0.9969	0.3087	0.7893	1.25e-13	2.24e-13	0.5321	0.9847		2.2261	0.2808	2.3086	0.3033	1.3059	2.1436	0.2583	1.2009		100	100	100	100	100	100	100
	1392		Nucleotide Sugar	UDP-N-acetylglucosamine/galactosamine	LC/MS polar	46148	C00203 C00043	HMDB0000304 HMDB0000290	44576;1167		97.34	53.77	1	0.55					2.32e-05	5.2409e-06	0.0011	0.0004	1	1	0.0732	0.8504	0.2057	0.7605	2.9553e-06	7.4289e-07	0.2057	0.9847		1.2542	0.0166	0.8926	0.0166	0.4546	1.6158	0.0166	0.8162		88	0	88	0	44	88	0
	1393			cytidine 5'-monophospho-N-acetylneuraminic acid	LC/MS polar	36831	C00128	HMDB0001176	448209		2.2	2.01	1	0.91					0.0007	0.0001	0.0039	0.0013	1	1	0.423	0.9916	0.5729	0.8439	6.1341e-05	1.2312e-05	0.5729	0.9847		1.2112	0.5754	1.155	0.5754	0.8652	1.2673	0.5754	0.9213		100	0	100	0	50	100	0
	1407		Aminosugar Metabolism	glucuronate	LC/MS polar	15443	C16245	HMDB0000127	441478;94715;23677976;65041;444791		2.87	3.12	0.88	0.96					2.8674e-06	8.0812e-07	3.9414e-06	2.3556e-06	0.9123	1	0.771	0.9971	0.7996	0.8672	5.3154e-08	1.7435e-08	0.8852	0.9949		1.6008	0.536	1.5662	0.5018	1.034	1.6355	0.5703	1.1029		100	100	100	100	100	100	100
	1412			N-acetylglucosamine 6-phosphate	LC/MS polar	15107	C00357	HMDB0002817	439219		6.46	6.06	0.94	0.88					2.0592e-05	4.7134e-06	0.0002	0.0001	0.9592	1	0.2115	0.8905	0.4072	0.8097	1.6179e-06	4.1952e-07	0.3437	0.9847		3.2498	0.5188	3.0499	0.5036	1.7767	3.4498	0.534	1.9919		94	100	88	100	94	100	100
	1413			N-acetyl-glucosamine 1-phosphate	LC/MS polar	15741	C04256	HMDB0001367	440364		9.2	14.4	0.7	1.1					1.02e-05	2.4931e-06	2.7454e-06	1.7043e-06	0.2219	0.9906	0.6335	0.9916	0.2743	0.7829	8.6846e-08	2.7331e-08	0.5633	0.9847		5.9309	0.5228	6.2107	0.4313	3.321	5.6511	0.6142	3.1327		100	100	100	100	100	100	100
	1419			N-acetylneuraminate	LC/MS polar	32377	C00270	HMDB0000230	439197		3.93	3.55	1.22	1.1					1.8057e-08	9.4688e-09	4.4801e-08	4.4214e-08	0.1932	0.9906	0.5675	0.9916	0.2161	0.7605	3.131e-10	1.8307e-10	0.5848	0.9847		1.6611	0.4461	1.7417	0.4902	1.1159	1.5804	0.4021	0.9912		100	100	100	100	100	100	100
	1431			N-acetylglucosaminylasparagine	LC/MS pos early	48149	C04540	HMDB0000489	123826		7.38	5.56	0.88	0.66					9.7907e-07	3.2333e-07	2.7853e-05	1.4332e-05	0.4858	1	0.1407	0.8807	0.259	0.7622	7.9737e-08	2.5306e-08	0.1521	0.9847		4.5917	0.7031	3.6516	0.6566	2.1541	5.5319	0.7497	3.1408		100	88	100	75	88	100	100
	1432			erythronate*	LC/MS polar	42420		HMDB0000613	2781043		4.23	2.26	2.16	1.15					7.7522e-06	1.9903e-06	0.0002	6.7884e-05	0.0422	0.9906	0.5997	0.9916	0.1017	0.7605	6.9366e-07	1.8846e-07	0.2386	0.9847		1.1973	0.4155	1.2834	0.5683	0.9258	1.1113	0.2627	0.687		100	100	100	100	100	100	100
	1434			N-acetylglucosamine/N-acetylgalactosamine	LC/MS pos early	46539	C01074	HMDB0000212 HMDB0000215	84265;439174		2.31	2.42	1.2	1.25					0.0009	0.0002	0.0005	0.0002	0.5185	1	0.3695	0.9916	0.3704	0.8083	2.4589e-05	5.2178e-06	0.8099	0.9949		1.9363	0.8176	2.1511	0.8907	1.5209	1.7215	0.7444	1.2329		100	100	100	100	100	100	100
	1435			N-glycolylneuraminate	LC/MS polar	37123	C03410	HMDB0000833	123802		1.3	0.74	2.27	1.3					0.3718	0.039	0.6947	0.1539	0.2432	0.9906	0.4714	0.9916	0.2372	0.7605	0.3653	0.0465	0.7176	0.9847		1.4743	1.6187	1.6647	2.2474	1.956	1.284	0.99	1.137		100	100	100	100	100	100	100
	1440	Energy	TCA Cycle	citrate	LC/MS neg	1564	C00158	HMDB0000094	311		0.69	0.64	1.16	1.08					0.009	0.0013	0.0047	0.0016	0.5018	1	0.6979	0.9963	0.5011	0.8351	0.0005	8.6682e-05	0.822	0.9949		0.8052	1.2206	0.8358	1.3118	1.0738	0.7746	1.1294	0.952		100	100	100	100	100	100	100
	1442			aconitate [cis or trans]	LC/MS neg	46173	C02341 C004174	HMDB0000958 HMDB000072	643757;444212		0.67	0.6	0.98	0.87					0.0028	0.0004	0.0002	8.6154e-05	0.8806	1	0.2589	0.9217	0.3643	0.8083	1.09e-05	2.4689e-06	0.485	0.9847		0.7869	1.2373	0.7327	1.2267	0.9797	0.8412	1.2478	1.0445		100	100	100	100	100	100	100
	1445			isocitric lactone	LC/MS polar	54724			98259		2.51	2.63	1.07	1.12					1.3864e-07	5.5534e-08	1.0012e-07	9.0459e-08	0.6268	1	0.542	0.9916	0.4395	0.8162	1.0668e-10	6.8724e-11	0.9298	0.9949		1.5553	0.6045	1.6406	0.6242	1.1324	1.47	0.5848	1.0274		100	100	100	100	100	100	100
	1446			alpha-ketoglutarate	LC/MS polar	528	C00026	HMDB0000208	51		0.77	0.85	0.79	0.89					0.1469	0.0166	0.5121	0.1173	0.1998	0.9906	0.6314	0.9916	0.214	0.7605	0.1386	0.0186	0.5629	0.9847		0.9303	1.1556	0.8736	1.0234	0.9485	0.987	1.2877	1.1373		100	100	100	100	100	100	100
	1448			succinylcarnitine (C4-DC)	LC/MS pos early	37058		HMDB0061717	71464481		4.12	2.36	1.78	1.02					6.0549e-06	1.578e-06	0.0003	0.0001	0.0616	0.9906	0.9368	1	0.2281	0.7605	8.4183e-07	2.2699e-07	0.1345	0.9847		1.7578	0.5876	1.777	0.7529	1.265	1.7387	0.4222	1.0804		100	94	100	100	100	100	88
	1449			succinate	LC/MS polar	1437	C00042	HMDB0000254	1110		0.78	0.82	1.06	1.11					0.0831	0.0097	0.17	0.0434	0.7704	1	0.4915	0.9916	0.5109	0.8354	0.0344	0.005	0.771	0.9847		0.9607	1.2002	1.0125	1.2368	1.1247	0.909	1.1636	1.0363		100	100	100	100	100	100	100
	1450			fumarate	LC/MS polar	1643	C00122	HMDB0000134	444972		2.11	1.38	1.25	0.82					0.0074	0.001	0.2007	0.0504	0.5833	1	0.2511	0.9189	0.6786	0.8628	0.0069	0.0011	0.2276	0.9847		1.4432	0.847	1.3014	0.9411	1.1213	1.5849	0.7529	1.1689		100	100	100	100	100	100	100
	1452			malate	LC/MS polar	1303	C00497 C00149 C00711	HMDB0000744 HMDB0031518 HMDB0000156	525		1.84	1.53	1.15	0.95					0.0034	0.0005	0.0164	0.0051	0.6834	1	0.7618	0.9971	0.9462	0.8792	0.0006	0.0001	0.5802	0.9847		1.4086	0.8423	1.373	0.8998	1.1364	1.4443	0.7847	1.1145		100	100	100	100	100	100	100
	1457			tricarballylate	LC/MS polar	15729	C19806	HMDB0031193	14925		0.31	0.52	0.7	1.18					0.0035	0.0005	0.1449	0.0375	0.2966	0.9906	0.5799	0.9916	0.7598	0.8672	0.0031	0.0005	0.1874	0.9847		0.6577	1.6492	0.7127	1.3604	1.0365	0.6028	1.938	1.2704		100	100	100	100	100	100	100
	1461			2-methylcitrate/homocitrate	LC/MS neg	52282	C01251	HMDB0003518 HMDB0000379	515;439459		1.15	0.71	1.43	0.88					0.5566	0.056	0.5442	0.1239	0.4618	1	0.6471	0.9916	0.8426	0.8672	0.9895	0.1162	0.3999	0.9847		1.1586	1.3031	1.0825	1.5329	1.3077	1.2348	1.0734	1.1541		81	100	75	100	88	88	100
	1463			citraconate/glutaconate	LC/MS polar	47076	C02226 C02214	HMDB0000620 HMDB0000634	643798;5280498		1.95	2.15	1.04	1.15					0.0068	0.001	0.0143	0.0045	0.8728	1	0.8882	1	0.9906	0.8878	0.0009	0.0002	0.7926	0.9919		1.6447	0.8019	1.7559	0.8163	1.2861	1.5335	0.7876	1.1605		100	100	100	100	100	100	100
	1467		Oxidative Phosphorylation	acetylphosphate	LC/MS polar	15488	C00227	HMDB0001494	186		4.17	3.45	0.83	0.69					0.0002	3.4081e-05	0.0016	0.0006	0.6425	1	0.1564	0.8905	0.2465	0.7605	1.8857e-05	4.0739e-06	0.4257	0.9847		1.7176	0.4472	1.3983	0.4057	0.902	2.037	0.4887	1.2628		100	94	100	100	100	100	88
	1469			phosphate	LC/MS pos early	42109	C00009	HMDB0001429	1061		2.92	2.48	1	0.85					0.0012	0.0002	0.0012	0.0004	0.6211	1	0.6025	0.9916	0.4849	0.8263	5.2076e-05	1.0571e-05	0.9849	0.9949		1.7907	0.6637	1.6467	0.6651	1.1559	1.9347	0.6623	1.2985		100	100	100	100	100	100	100
	1473	Lipid	Fatty Acid Synthesis	malonate	LC/MS polar	15872	C00383	HMDB0000691	867		0.88	0.77	1.27	1.11					0.2736	0.0297	0.0568	0.0158	0.1638	0.9906	0.5381	0.9916	0.2152	0.7605	0.0392	0.0056	0.5185	0.9847		0.9989	1.2264	1.052	1.3728	1.2124	0.9457	1.0799	1.0128		100	100	100	100	100	100	100
	1488		Short Chain Fatty Acid	butyrate/isobutyrate (4:0)	LC/MS neg	40605	C00246	HMDB0000039	264		0.92	1.38	1.09	1.64					0.6643	0.0654	0.0596	0.0165	0.888	1	0.0195	0.7158	0.1014	0.7605	0.2751	0.0354	0.0998	0.9847		1.1121	0.9597	1.383	1.0016	1.1923	0.8411	0.9177	0.8794		94	100	100	100	100	88	100
	1489			valerate (5:0)	LC/MS neg	33443	C00803	HMDB0000892	7991		0.45	0.7	1.27	1.95					0.0264	0.0034	0.3279	0.0794	0.6519	1	0.1097	0.8504	0.2158	0.7605	0.0269	0.0039	0.3171	0.9847		0.5861	0.9962	0.7743	1.1129	0.9436	0.3979	0.8795	0.6387		31	75	63	75	69	0	75
	1490		Medium Chain Fatty Acid	caproate (6:0)	LC/MS neg	32489	C01585	HMDB0000535	8892		0.66	0.98	1.42	2.13					0.025	0.0032	0.2999	0.073	0.0984	0.9906	0.005	0.7158	0.0068	0.7605	0.0238	0.0035	0.328	0.9847		1.0558	1.2471	1.4363	1.4635	1.4499	0.6754	1.0306	0.853		100	100	100	100	100	100	100
	1491			heptanoate (7:0)	LC/MS neg	1644	C17714	HMDB0000666	8094		1.42	0.78	1.82	1					0.2043	0.0226	0.2658	0.0652	0.0283	0.9906	0.9031	1	0.1328	0.7605	0.9084	0.1078	0.0961	0.9847		1.1166	1.1058	1.1165	1.4266	1.2716	1.1167	0.7851	0.9509		100	100	100	100	100	100	100
	1496			cis-4-decenoate (10:1n6)*	LC/MS neg	62873		HMDB0004980	5282726		0.04	0.05	1.18	1.42					3.5e-14	1.53e-13	4.1e-14	4.88e-13	0.5144	1	0.4667	0.9916	0.3312	0.7897	0	0	0.9566	0.9949		0.0564	1.3188	0.0662	1.4262	0.7462	0.0466	1.2115	0.6291		50	100	63	100	81	38	100
	1501			10-undecenoate (11:1n1)	LC/MS neg	32497	C13910	HMDB0033724	14891		0.28	0.29	1.03	1.06					5.9244e-08	2.6837e-08	4.1103e-08	4.0984e-08	0.7298	1	0.943	1	0.7886	0.8672	5.626e-10	3.0264e-10	0.8312	0.9949		0.4616	1.6297	0.4754	1.6556	1.0655	0.4479	1.6037	1.0258		100	100	100	100	100	100	100
	1503			laurate (12:0)	LC/MS neg	1645	C02679	HMDB0000638	3893		0.49	0.28	1.12	0.65					0.0005	9.2444e-05	2.4923e-05	1.2859e-05	0.6742	1	0.245	0.9128	0.6112	0.8575	2.7921e-06	7.0682e-07	0.2553	0.9847		0.5169	1.3531	0.4067	1.4303	0.9185	0.627	1.2758	0.9514		100	100	100	100	100	100	100
	1508		Long Chain Saturated Fatty Acid	myristate (14:0)	LC/MS neg	1365	C06424	HMDB0000806	11005		0.22	0.24	1.03	1.11					1.6791e-07	6.544e-08	2.9123e-07	2.3549e-07	0.8979	1	0.8875	1	0.9941	0.8878	2.7633e-09	1.2598e-09	0.77	0.9847		0.4115	1.8106	0.4328	1.8406	1.1367	0.3901	1.7805	1.0853		100	100	100	100	100	100	100
	1510			pentadecanoate (15:0)	LC/MS neg	1361	C16537	HMDB0000826	13849		0.46	0.38	1.24	1.05					0.0017	0.0003	0.0001	5.1521e-05	0.2186	0.9906	0.9936	1	0.4335	0.8144	1.4604e-05	3.2396e-06	0.3318	0.9847		0.7123	1.7124	0.7288	1.8958	1.3123	0.6957	1.529	1.1124		100	94	100	100	100	100	88
	1511			palmitate (16:0)	LC/MS neg	1336	C00249	HMDB0000220	985		0.36	0.36	1	0.99					6.7234e-08	2.9529e-08	4.9015e-08	4.6697e-08	0.9938	1	0.8599	1	0.9229	0.8749	6.6025e-10	3.4316e-10	0.8551	0.9949		0.5456	1.5083	0.5428	1.511	1.0269	0.5484	1.5056	1.027		100	100	100	100	100	100	100
	1513			margarate (17:0)	LC/MS neg	1121		HMDB0002259	10465		0.35	0.35	0.97	0.97					5.7809e-08	2.6325e-08	4.8743e-08	4.6668e-08	0.919	1	0.8482	1	0.8704	0.8672	6.0819e-10	3.2233e-10	0.9211	0.9949		0.5888	1.7032	0.5809	1.6775	1.1292	0.5968	1.7288	1.1628		100	100	100	100	100	100	100
	1515			stearate (18:0)	LC/MS neg	1358	C01530	HMDB0000827	5281		0.58	0.57	1.03	1.01					8.555e-05	1.7185e-05	6.7251e-05	3.1799e-05	0.876	1	0.973	1	0.9018	0.8721	1.8288e-06	4.6958e-07	0.9254	0.9949		0.6623	1.1548	0.6662	1.1736	0.9199	0.6585	1.136	0.8972		100	100	100	100	100	100	100
	1517			nonadecanoate (19:0)	LC/MS neg	1356	C16535	HMDB0000772	12591		0.2	0.23	0.95	1.1					4.08e-09	2.5215e-09	1.1017e-08	1.3334e-08	0.6823	1	0.695	0.9947	0.9914	0.8878	6.8964e-11	4.6664e-11	0.513	0.9847		0.463	2.1745	0.4847	2.1239	1.3043	0.4413	2.2251	1.3332		100	100	100	100	100	100	100
	1518			arachidate (20:0)	LC/MS neg	1118	C06425	HMDB0002212	10467		0.73	0.75	0.87	0.9					0.002	0.0003	0.0034	0.0011	0.3912	0.9906	0.4937	0.9916	0.3895	0.8091	0.0001	2.7141e-05	0.8504	0.9949		0.8451	1.1416	0.8024	1.0628	0.9326	0.8878	1.2204	1.0541		100	100	100	100	100	100	100
	1527		Long Chain Monounsaturated Fatty Acid	myristoleate (14:1n5)	LC/MS neg	32418	C08322	HMDB0002000	5281119		0.11	0.11	1.17	1.16					4.9522e-09	3.0388e-09	4.6252e-09	6.497e-09	0.5123	1	0.5488	0.9916	0.4384	0.8162	4.8974e-11	3.6089e-11	0.963	0.9949		0.2903	2.5933	0.3121	2.8015	1.5568	0.2684	2.385	1.3267		100	100	100	100	100	100	100
	1530			palmitoleate (16:1n7)	LC/MS neg	33447	C08362	HMDB0003229	445638		0.15	0.16	0.91	1.01					1.9603e-08	1.0096e-08	2.1667e-08	2.3295e-08	0.6901	1	0.7397	0.9971	0.6678	0.8602	2.2479e-10	1.3511e-10	0.9507	0.9949		0.3697	2.3963	0.371	2.2887	1.3299	0.3685	2.5038	1.4361		100	100	100	100	100	100	100
	1532			10-heptadecenoate (17:1n7)	LC/MS neg	33971		HMDB0060038	5312435		0.13	0.15	0.89	0.98					3.7547e-08	1.8564e-08	2.4001e-08	2.566e-08	0.8756	1	0.6542	0.9916	0.722	0.8672	3.3311e-10	1.9268e-10	0.7878	0.9917		0.3756	2.6939	0.3719	2.5375	1.4547	0.3794	2.8502	1.6148		100	100	100	100	100	100	100
	1534			oleate/vaccenate (18:1)	LC/MS neg	52285	C01712 C08367 C00712 C21944	HMDB0000207 HMDB0000573 HMDB0003231 HMDB0240219	637517;445639;5281127;5282761		0.11	0.14	0.89	1.13					2.9573e-09	1.9533e-09	5.3677e-09	7.1736e-09	0.701	1	0.9018	1	0.8696	0.8672	4.0362e-11	3.0156e-11	0.6832	0.9847		0.3121	2.5415	0.3308	2.3954	1.3631	0.2933	2.6876	1.4904		100	100	100	100	100	100	100
	1541			10-nonadecenoate (19:1n9)	LC/MS neg	33972		HMDB0013622	5312513		0.13	0.14	0.93	1.01					2.9201e-10	2.7167e-10	3.5144e-10	7.7738e-10	0.8471	1	0.9692	1	0.8938	0.8721	3.003e-12	3.107e-12	0.8804	0.9949		0.3507	2.5836	0.3531	2.4865	1.4198	0.3483	2.6807	1.5145		100	100	100	100	100	100	100
	1544			eicosenoate (20:1)	LC/MS neg	33587	C16526	HMDB0002231 HMDB0062436	5282769;5282768;94159		0.13	0.16	0.82	1.02					1.7735e-09	1.2475e-09	4.6865e-09	6.5193e-09	0.393	0.9906	0.9353	1	0.5728	0.8439	2.8711e-11	2.2547e-11	0.499	0.9847		0.4022	2.7543	0.4059	2.4897	1.4478	0.3985	3.0188	1.7086		100	100	100	100	100	100	100
	1548			erucate (22:1n9)	LC/MS neg	1552	C08316	HMDB0002068	8216;5281116		0.38	0.5	0.77	1.02					2.5503e-05	5.687e-06	0.0004	0.0001	0.2263	0.9906	0.9966	1	0.4536	0.8213	2.3255e-06	5.9429e-07	0.3135	0.9847		0.6564	1.5215	0.6617	1.3192	0.9905	0.651	1.7238	1.1874		100	100	100	100	100	100	100
	1551		Long Chain Polyunsaturated Fatty Acid (n3 and n6)	tetradecadienoate (14:2)*	LC/MS neg	62850		HMDB0000560	5312409		0.06	0.06	1.24	1.14					7.35e-13	1.817e-12	3.52e-13	2.606e-12	0.2042	0.9906	0.7735	0.9971	0.3609	0.8083	4e-15	1.2e-14	0.3585	0.9847		0.1593	2.5694	0.1696	2.8437	1.5066	0.149	2.2952	1.2221		100	100	100	100	100	100	100
	1558			stearidonate (18:4n3)	LC/MS neg	33969	C16300	HMDB0006547	5312508		0.07	0.09	0.73	0.99					1.0064e-08	5.6912e-09	1.2354e-08	1.4497e-08	0.7169	1	0.8303	1	0.7299	0.8672	1.1816e-10	7.5224e-11	0.8953	0.9949		0.3175	3.9571	0.3155	3.3285	1.822	0.3195	4.5858	2.4526		100	100	100	100	100	100	100
	1561			eicosapentaenoate (EPA; 20:5n3)	LC/MS neg	18467	C06428	HMDB0001999	446284		0.1	0.18	0.64	1.2					2.0386e-05	4.6787e-06	6.2685e-05	3.0009e-05	0.8988	1	0.6661	0.9916	0.8481	0.8672	7.5715e-07	2.0519e-07	0.6525	0.9847		0.5525	4.206	0.602	3.2945	1.9482	0.5031	5.1175	2.8103		100	100	100	100	100	100	100
	1562			heneicosapentaenoate (21:5n3)	LC/MS neg	57658			11998573		0.07	0.11	0.73	1.13					3.9723e-10	3.4717e-10	4.9988e-09	6.7272e-09	0.7698	1	0.4434	0.9916	0.7358	0.8672	5.74e-13	7.63e-13	0.4543	0.9847		0.2295	2.5447	0.2439	2.151	1.1975	0.2151	2.9384	1.5768		94	100	100	100	100	88	100
	1563			docosapentaenoate (n3 DPA; 22:5n3)	LC/MS neg	32504	C16513	HMDB0001976 HMDB0006528	6441454		0.07	0.14	0.55	1.04					1.3511e-08	7.2636e-09	6.7964e-08	6.3491e-08	0.6532	1	0.8538	1	0.8509	0.8672	2.0812e-11	1.7358e-11	0.6543	0.9847		0.4263	4.356	0.4347	3.0978	1.7663	0.4178	5.6141	3.016		100	100	100	100	100	100	100
	1564			docosahexaenoate (DHA; 22:6n3)	LC/MS neg	44675	C06429	HMDB0002183	445580		0.3	0.48	0.79	1.27					5.9936e-05	1.2406e-05	0.0028	0.001	0.8375	1	0.2291	0.9123	0.4757	0.8263	4.63e-06	1.1319e-06	0.3184	0.9847		0.6877	1.8209	0.7701	1.6023	1.1862	0.6053	2.0395	1.3224		100	100	100	100	100	100	100
	1565			docosatrienoate (22:3n3)	LC/MS neg	32417	C16534	HMDB0002823	5312556		0.37	0.69	0.76	1.42					0.0021	0.0003	0.1811	0.0459	0.2916	0.9906	0.3436	0.9916	0.9447	0.8792	0.0026	0.0004	0.1163	0.9847		0.6574	1.2974	0.7707	1.1194	0.945	0.5441	1.4753	1.0097		75	94	88	88	88	63	100
	1566			nisinate (24:6n3)	LC/MS neg	57810		HMDB0013025	11792612		0.19	0.41	0.49	1.09					0.0002	3.4811e-05	0.0025	0.0009	0.4088	0.9906	0.882	1	0.6301	0.8575	9.3763e-06	2.1509e-06	0.4904	0.9847		0.6536	2.4918	0.6815	1.644	1.1628	0.6257	3.3396	1.9827		100	100	100	100	100	100	100
	1567			hexadecadienoate (16:2n6)	LC/MS neg	57652		HMDB0000477	13932172		0.07	0.07	0.87	0.88					1.4027e-09	1.0462e-09	7.3736e-10	1.5206e-09	0.9833	1	0.5901	0.9916	0.7423	0.8672	9.823e-12	8.917e-12	0.6302	0.9847		0.2713	4.0813	0.2537	3.8055	2.0296	0.2889	4.3571	2.323		100	100	100	100	100	100	100
	1568			linoleate (18:2n6)	LC/MS neg	1105	C01595	HMDB0000673 HMDB0006270	5280450		0.06	0.09	0.85	1.16					6.145e-10	5.1123e-10	1.4208e-09	2.5347e-09	0.713	1	0.6625	0.9916	0.9649	0.8829	8.979e-12	8.256e-12	0.5293	0.9847		0.2457	3.2722	0.2639	3.0074	1.6356	0.2276	3.537	1.8823		100	100	100	100	100	100	100
	1570			linolenate [alpha or gamma; (18:3n3 or 6)]	LC/MS neg	34035	C06426 C06427	HMDB0001388 HMDB0003073	5280933;5280934		0.04	0.06	0.68	1.05					1.1212e-09	8.6612e-10	2.0502e-09	3.2608e-09	0.5768	1	0.9499	1	0.7103	0.8672	1.4839e-11	1.2473e-11	0.6597	0.9847		0.2311	4.8094	0.2364	3.9063	2.0714	0.2258	5.7126	2.9692		100	100	100	100	100	100	100
	1571			dihomo-linoleate (20:2n6)	LC/MS neg	17805	C16525	HMDB0005060	6439848		0.2	0.25	0.81	1.03					1.0568e-07	4.4387e-08	2.6312e-07	2.1548e-07	0.5469	1	0.9876	1	0.7097	0.8672	2.0354e-09	9.5212e-10	0.6231	0.9847		0.4775	2.1479	0.4843	1.9215	1.2029	0.4707	2.3743	1.4225		100	100	100	100	100	100	100
	1573			dihomo-linolenate (20:3n3 or n6)	LC/MS neg	35718	C03242	HMDB0002925	5280581		0.2	0.33	0.71	1.19					4.5548e-06	1.2126e-06	2.8512e-05	1.4632e-05	0.6888	1	0.5729	0.9916	0.9178	0.8721	2.0267e-07	6.0069e-08	0.4399	0.9847		0.5054	2.0073	0.5498	1.6707	1.1102	0.461	2.3439	1.4024		100	100	100	100	100	100	100
	1574			arachidonate (20:4n6)	LC/MS neg	1110	C00219	HMDB0001043	444899		0.18	0.36	0.7	1.36					1.6977e-05	3.9916e-06	0.0004	0.0002	0.9437	1	0.2931	0.9624	0.4853	0.8263	4.6065e-07	1.294e-07	0.4259	0.9847		0.5819	2.2793	0.6714	1.8787	1.275	0.4924	2.6799	1.5861		100	100	100	100	100	100	100
	1575			docosatrienoate (22:3n6)*	LC/MS neg	57467			75955220		0.54	0.76	0.69	0.98					0.4141	0.0432	0.3866	0.0922	0.9307	1	0.891	1	0.8742	0.8672	0.2371	0.0309	0.9717	0.9949		1.1105	1.7693	1.0983	1.4508	1.2746	1.1226	2.0879	1.6052		100	100	100	100	100	100	100
	1576			adrenate (22:4n6)	LC/MS neg	32980	C16527	HMDB0002226	5497181;5282844		0.18	0.27	0.68	0.99					8.9701e-06	2.2366e-06	2.2549e-05	1.1824e-05	0.5912	1	0.8385	1	0.6006	0.8575	4.4579e-08	1.4895e-08	0.813	0.9949		0.5725	2.6076	0.5705	2.1054	1.338	0.5744	3.1097	1.8421		100	100	100	100	100	100	100
	1577			docosapentaenoate (n6 DPA; 22:5n6)	LC/MS neg	37478	C16513	HMDB0001976	6441454		0.2	0.35	0.67	1.16					1.6598e-05	3.9238e-06	0.0003	0.0001	0.5672	1	0.63	0.9916	0.9486	0.8792	3.8715e-07	1.0961e-07	0.4572	0.9847		0.6091	2.3033	0.6533	1.8462	1.2498	0.5649	2.7604	1.6627		100	100	100	100	100	100	100
	1578			docosadienoate (22:2n6)	LC/MS neg	32415	C16533	HMDB0061714	5282807		0.54	0.62	0.89	1.03					0.0004	6.9919e-05	0.001	0.0004	0.6622	1	0.9818	1	0.7736	0.8672	2.2654e-05	4.8359e-06	0.7366	0.9847		0.7982	1.3754	0.8091	1.2949	1.052	0.7873	1.4559	1.1216		100	100	100	100	100	100	100
	1580			mead acid (20:3n9)	LC/MS neg	35174		HMDB0010378	5312531		0.17	0.31	0.63	1.19					0.0002	3.5795e-05	0.0005	0.0002	0.8739	1	0.7633	0.9971	0.9255	0.8751	9.3974e-06	2.1511e-06	0.7281	0.9847		0.6098	2.7286	0.6625	2.1076	1.3851	0.5571	3.3496	1.9533		100	100	100	100	100	100	100
	1631		Fatty Acid, Branched	citronellic acid	LC/MS neg	64173	C16462	HMDB35837	10402		0.31	0.3	1.22	1.22					2.4635e-09	1.6523e-09	2.346e-09	3.6705e-09	0.0767	0.9906	0.0834	0.8504	0.0388	0.7605	2.3978e-11	1.9397e-11	0.9723	0.9949		0.5004	1.6415	0.5496	1.8057	1.1776	0.4513	1.4772	0.9643		94	100	100	100	100	88	100
	1638			(12 or 13)-methylmyristate (a15:0 or i15:0)	LC/MS neg	38293		HMDB0061707	151014		0.15	0.28	0.34	0.64					0.0001	2.5934e-05	0.0005	0.0002	0.3386	0.9906	0.6397	0.9916	0.4128	0.8132	7.6647e-06	1.7734e-06	0.6298	0.9847		0.5872	3.2492	0.4576	1.635	1.0463	0.7169	4.8633	2.7901		94	100	88	100	94	100	100
	1643			(14 or 15)-methylpalmitate (a17:0 or i17:0)	LC/MS neg	38768	C16995	HMDB0061859	8181;17903417		0.3	0.24	0.94	0.75					1.7659e-06	5.3989e-07	4.9905e-07	3.7369e-07	0.7795	1	0.3427	0.9916	0.4678	0.8256	1.2989e-08	5.1377e-09	0.5402	0.9847		0.4699	1.7479	0.402	1.6947	1.0483	0.5378	1.8012	1.1695		100	100	100	100	100	100	100
	1649			(16 or 17)-methylstearate (a19:0 or i19:0)	LC/MS neg	38296		HMDB0037397	3083779		0.32	0.36	0.98	1.12					3.8108e-07	1.3912e-07	2.6471e-06	1.654e-06	0.9411	1	0.5202	0.9916	0.6866	0.8637	1.4778e-09	7.0662e-10	0.6118	0.9847		0.4786	1.4118	0.5053	1.3991	0.9522	0.4519	1.4245	0.9382		94	100	88	100	94	100	100
	1660		Fatty Acid, Dicarboxylate	glutarate (C5-DC)	LC/MS polar	396	C00489	HMDB0000661	743;4418048		2.49	2.68	1.3	1.4					0.0002	3.1498e-05	1.5131e-05	8.0886e-06	0.5755	1	0.1619	0.8905	0.1676	0.7605	2.3722e-07	6.9541e-08	0.5433	0.9847		1.4594	0.5621	1.7003	0.6349	1.1676	1.2185	0.4894	0.8539		100	100	100	100	100	100	100
	1663			3-methylglutarate/2-methylglutarate	LC/MS polar	54676		HMDB0000752 HMDB0000422	12046;12284		1.27	1.1	1.11	0.96					0.1448	0.0164	0.6189	0.1385	0.4685	1	0.7952	0.9971	0.7406	0.8672	0.1677	0.0222	0.4867	0.9847		1.1463	0.971	1.1234	1.0204	1.0719	1.1693	0.9216	1.0455		100	100	100	100	100	100	100
	1664			2-hydroxyglutarate	LC/MS pos early	37253	C02630	HMDB0059655	43		2.29	2.13	1.19	1.1					4.5365e-08	2.1567e-08	1.3223e-07	1.1567e-07	0.3734	0.9906	0.6845	0.9947	0.4813	0.8263	8.9858e-10	4.4757e-10	0.5465	0.9847		1.4391	0.6533	1.5093	0.7097	1.1095	1.369	0.5969	0.983		100	100	100	100	100	100	100
	1666			adipate (C6-DC)	LC/MS polar	21134	C06104	HMDB0000448	196		1.88	1.07	1.13	0.65					0.2128	0.0234	0.8408	0.1824	0.7182	1	0.3646	0.9916	0.7318	0.8672	0.4494	0.0563	0.3037	0.9847		1.489	1.0266	1.1696	1.0913	1.1304	1.8085	0.9619	1.3852		100	100	100	100	100	100	100
	1668			2-hydroxyadipate	LC/MS polar	31934	C02360	HMDB0000321	193530		6.12	7.11	1.34	1.55					3.5097e-10	3.1305e-10	7.0926e-11	1.9782e-10	0.2308	0.9906	0.0625	0.8504	0.0334	0.7605	4.9e-14	9.7e-14	0.617	0.9847		2.526	0.3779	3.0743	0.4326	1.7535	1.9777	0.3231	1.1504		100	100	100	100	100	100	100
	1669			3-hydroxyadipate	LC/MS polar	62069		HMDB0000345	151913		0.23	0.22	1.6	1.5					0.0003	5.8174e-05	0.0004	0.0002	0.4695	1	0.3907	0.9916	0.3537	0.8083	1.249e-05	2.8171e-06	0.9002	0.9949		0.751	3.3351	0.9009	4.1036	2.5023	0.6011	2.5666	1.5838		100	100	100	100	100	100	100
	1670			3-methyladipate	LC/MS polar	36749		HMDB0000555	12292		0.4	0.34	1.13	0.96					0.0009	0.0002	0.0001	4.7457e-05	0.5497	1	0.8505	1	0.7711	0.8672	2.9639e-06	7.433e-07	0.5781	0.9847		0.4012	1.0975	0.394	1.1629	0.7784	0.4083	1.0321	0.7202		25	88	13	88	50	38	88
	1672			maleate	LC/MS polar	20676	C01384	HMDB0000176	444266		1.72	1.66	1.12	1.09					0.0003	4.9695e-05	0.0011	0.0004	0.3826	0.9906	0.7236	0.9971	0.3864	0.8083	6.7854e-06	1.587e-06	0.7107	0.9847		1.3645	0.8082	1.4235	0.8552	1.1393	1.3055	0.7611	1.0333		100	100	100	100	100	100	100
	1674			pimelate (C7-DC)	LC/MS polar	15704	C02656	HMDB0000857	385		2.56	1.58	1.17	0.72					0.0759	0.009	0.9314	0.1978	0.8427	1	0.262	0.9266	0.5868	0.8558	0.1782	0.0235	0.2168	0.9847		1.7825	0.8778	1.4946	0.9476	1.2211	2.0704	0.8079	1.4391		69	88	50	88	69	88	88
	1675			heptenedioate (C7:1-DC)*	LC/MS polar	61866					0.29	0.37	1.04	1.33					8.6823e-06	2.1774e-06	3.8649e-05	1.9369e-05	0.7456	1	0.3343	0.9916	0.4542	0.8213	3.498e-07	1.0009e-07	0.5377	0.9847		0.54	1.6329	0.6167	1.6645	1.1406	0.4634	1.6013	1.0324		69	100	75	100	88	63	100
	1677			suberate (C8-DC)	LC/MS polar	15730	C08278	HMDB0000893	10457		2.84	1.64	1.34	0.78					0.0224	0.0029	0.442	0.1037	0.4694	1	0.4885	0.9916	0.9849	0.8878	0.0325	0.0047	0.2302	0.9847		2.2802	1.0582	1.994	1.2136	1.6038	2.5664	0.9027	1.7345		100	100	100	100	100	100	100
	1680			azelate (C9-DC)	LC/MS neg	18362	C08261	HMDB0000784	2266		5.33	3.56	0.92	0.61					0.0014	0.0002	0.0229	0.0069	0.8823	1	0.2074	0.8905	0.395	0.8091	0.0004	7.2336e-05	0.3311	0.9847		3.5263	0.787	2.6836	0.7546	1.7191	4.369	0.8194	2.5942		100	100	100	100	100	100	100
	1682			sebacate (C10-DC)	LC/MS neg	32398	C08277	HMDB0000792	5192		2.05	1.38	1.15	0.77					0.0293	0.0037	0.3919	0.0933	0.538	1	0.4794	0.9916	0.9536	0.8794	0.0346	0.005	0.2935	0.9847		1.7742	1.05	1.5442	1.1213	1.3328	2.0041	0.9788	1.4914		100	100	100	100	100	100	100
	1683			decadienedioic acid (C10:2-DC)**	LC/MS polar	63685			17789717		0.19	0.22	1.26	1.47					6.7022e-10	5.5228e-10	8.9875e-10	1.7125e-09	0.2479	0.9906	0.2052	0.8905	0.2124	0.7605	7.455e-12	6.915e-12	0.8225	0.9949		0.6499	3.2099	0.7729	3.5791	2.176	0.527	2.8407	1.6838		94	100	100	100	100	88	100
	1684			undecanedioate (C11-DC)	LC/MS neg	42395		HMDB0000888	15816		6.26	4	1.29	0.82					0.0002	3.8971e-05	0.0021	0.0007	0.4304	0.9989	0.8112	1	0.7287	0.8672	2.4131e-05	5.1308e-06	0.4091	0.9847		3.1233	0.6266	2.8236	0.7065	1.7651	3.423	0.5467	1.9849		100	75	100	100	100	100	50
	1687			dodecanedioate (C12-DC)	LC/MS neg	32388	C02678	HMDB0000623	12736		1.33	0.83	1.5	0.94					0.1515	0.017	0.0552	0.0154	0.0464	0.9906	0.5227	0.9916	0.4031	0.8097	0.6908	0.0837	0.023	0.9847		1.1203	1.0848	1.0844	1.3003	1.1924	1.1561	0.8693	1.0127		100	100	100	100	100	100	100
	1689			dodecenedioate (C12:1-DC)*	LC/MS neg	61864		HMDB0000933	5283028		2.94	1.68	1.2	0.69					2.5206e-05	5.6493e-06	0.0308	0.009	0.3269	0.9906	0.1264	0.8618	0.742	0.8672	3.0089e-05	6.2858e-06	0.019	0.9847		1.7003	0.7558	1.3828	0.8255	1.1041	2.0178	0.686	1.3519		100	94	100	100	100	100	88
	1690			dodecadienoate (12:2)*	LC/MS neg	62276			25480		0.14	0.13	1.19	1.1					3.9e-13	1.162e-12	9.4e-14	9.54e-13	0.3172	0.9906	0.8039	0.9993	0.3772	0.8083	0	0	0.5915	0.9847		0.255	1.9148	0.2667	2.0847	1.1757	0.2433	1.7449	0.9941		100	100	100	100	100	100	100
	1692			tetradecanedioate (C14-DC)	LC/MS neg	35669		HMDB0000872	13185		0.61	0.28	2.3	1.06					0.1224	0.0139	0.0056	0.0018	0.1108	0.9906	0.8705	1	0.255	0.7622	0.0037	0.0006	0.2699	0.9847		0.7599	1.9903	0.7837	2.776	1.7798	0.7362	1.2045	0.9704		94	100	88	100	94	100	100
	1695			tetradecadienedioate (C14:2-DC)*	LC/MS neg	62918			86018718		0.22	0.07	1.69	0.51					7.1879e-05	1.4668e-05	6.0905e-07	4.4566e-07	0.1562	0.9906	0.4883	0.9916	0.6649	0.8595	9.5449e-08	2.9765e-08	0.0507	0.9847		0.1937	1.5725	0.1305	1.9743	1.0524	0.257	1.1707	0.7138		56	94	38	100	69	75	88
	1696			hexadecanedioate (C16-DC)	LC/MS neg	35678	C19615	HMDB0000672	10459		0.27	0.17	1.71	1.11					2.0135e-05	4.6456e-06	1.6056e-06	1.0561e-06	0.1159	0.9906	0.7836	0.9971	0.2565	0.7622	9.0868e-08	2.8419e-08	0.2744	0.9847		0.5787	2.7929	0.6081	3.5213	2.0647	0.5494	2.0645	1.307		100	100	100	100	100	100	100
	1698			heptadecanedioate (C17-DC)	LC/MS neg	62869			3083765		0.76	0.47	1.23	0.76					0.1583	0.0177	0.0023	0.0008	0.3718	0.9906	0.326	0.9916	0.9486	0.8792	0.002	0.0003	0.1882	0.9847		0.7307	1.2184	0.6307	1.343	0.9868	0.8308	1.0938	0.9623		88	100	88	100	94	88	100
	1699			octadecanedioate (C18-DC)	LC/MS neg	36754		HMDB0000782	70095		0.24	0.18	1.24	0.94					1.91e-07	7.3448e-08	4.8077e-08	4.6494e-08	0.4876	1	0.9189	1	0.7307	0.8672	1.1191e-09	5.523e-10	0.4446	0.9847		0.3621	1.7157	0.3511	1.9005	1.1258	0.3731	1.5309	0.952		94	100	100	100	100	88	100
	1700			octadecenedioate (C18:1-DC)	LC/MS neg	61861			9543674		0.26	0.2	1.32	1.05					1.1758e-06	3.8102e-07	3.6263e-07	2.814e-07	0.5919	1	0.9556	1	0.7821	0.8672	8.7777e-09	3.5772e-09	0.5601	0.9847		0.4527	2.0038	0.4643	2.2805	1.3724	0.4411	1.7271	1.0841		100	100	100	100	100	100	100
	1702			nonadecanedioate (C19-DC)	LC/MS neg	62867			12572015		0.56	0.46	1	0.82					0.001	0.0002	0.0002	7.4666e-05	0.7967	1	0.3692	0.9916	0.414	0.8132	4.5084e-06	1.1052e-06	0.6481	0.9847		0.5218	1.0225	0.4715	1.0232	0.7474	0.572	1.0217	0.7969		13	94	0	100	50	25	88
	1703			eicosanedioate (C20-DC)	LC/MS neg	39831			75502		0.3	0.38	0.86	1.08					9.1881e-07	3.0813e-07	5.6164e-06	3.2753e-06	0.3538	0.9906	0.9194	1	0.6032	0.8575	3.3679e-08	1.1651e-08	0.4067	0.9847		0.4628	1.3719	0.4798	1.2657	0.8728	0.4457	1.4782	0.9619		88	100	88	100	94	88	100
	1704			eicosenedioate (C20:1-DC)*	LC/MS neg	62923					0.37	0.72	0.86	1.67					0.0009	0.0002	0.192	0.0483	0.2521	0.9906	0.3844	0.9916	0.8687	0.8672	0.0015	0.0003	0.0672	0.9847		0.5107	0.9552	0.6392	0.8822	0.7607	0.3823	1.0281	0.7052		44	69	50	50	50	38	88
	1705			docosadioate (C22-DC)	LC/MS neg	39837	C14240		7641		0.37	0.47	0.66	0.84					0.0019	0.0003	0.0268	0.0079	0.0756	0.9906	0.5879	0.9916	0.1222	0.7605	0.0006	9.8993e-05	0.3604	0.9847		0.5155	1.2603	0.4713	1.0001	0.7357	0.5596	1.5204	1.04		50	88	50	75	63	50	100
	1706			3-carboxy-4-methyl-5-propyl-2-furanpropanoate (CMPF)	LC/MS neg	31787		HMDB0061112	123979		1.03	0.98	1.29	1.23					0.8243	0.0791	0.4613	0.1072	0.4656	1	0.2677	0.9394	0.2889	0.7829	0.4981	0.0619	0.7128	0.9847		1.0566	1.0506	1.1642	1.1829	1.1735	0.949	0.9182	0.9336		100	100	100	100	100	100	100
	1708			3-carboxy-4-methyl-5-pentyl-2-furanpropionate (3-CMPFP)**	LC/MS neg	61871		HMDB0061643	194501		1.19	1.27	1.06	1.13					0.2208	0.0242	0.1167	0.0308	0.7481	1	0.5009	0.9916	0.5197	0.8354	0.0555	0.0078	0.7864	0.9914		1.1031	0.8972	1.1712	0.9251	1.0482	1.035	0.8694	0.9522		100	100	100	100	100	100	100
	1710			2-hydroxysebacate	LC/MS neg	63357		HMDB0000424	128458		0.75	0.89	0.91	1.08					0.0411	0.0051	0.115	0.0304	0.6097	1	0.876	1	0.7109	0.8672	0.0148	0.0022	0.6937	0.9847		1.4065	1.7291	1.4614	1.6448	1.5531	1.3515	1.8134	1.5825		94	100	88	100	94	100	100
	1751		Fatty Acid, Amino	2-aminoheptanoate	LC/MS pos early	43761		HMDB0094649	227939		3.67	4.52	0.85	1.05					4.689e-08	2.217e-08	8.2694e-09	1.0334e-08	0.4289	0.9989	0.6729	0.9942	0.8228	0.8672	2.0896e-10	1.2701e-10	0.2925	0.9847		1.9633	0.4838	2.0112	0.4451	1.2282	1.9154	0.5224	1.2189		100	100	100	100	100	100	100
	1756			2-aminooctanoate	LC/MS neg	43343		HMDB0000991	69522		3.22	3.85	0.91	1.09					1.3754e-08	7.3009e-09	2.0434e-09	3.2608e-09	0.3243	0.9906	0.5114	0.9916	0.8293	0.8672	5.2811e-11	3.738e-11	0.2116	0.9847		1.8386	0.5216	1.9197	0.4982	1.2089	1.7574	0.5451	1.1513		100	100	100	100	100	100	100
	1757			N-acetyl-2-aminooctanoate*	LC/MS neg	62059		HMDB0059745	95555		0.29	0.29	1.14	1.14					1.6337e-10	1.7238e-10	1.1505e-10	2.952e-10	0.3287	0.9906	0.4527	0.9916	0.3541	0.8083	1.257e-12	1.395e-12	0.7632	0.9847		0.5802	2.0154	0.6182	2.147	1.3826	0.5421	1.8837	1.2129		100	100	100	100	100	100	100
	1769		Fatty Acid Metabolism (also BCAA Metabolism)	butyrylcarnitine (C4)	LC/MS pos early	32412	C02862	HMDB0002013	439829		1.01	0.99	1.03	1.01					0.6009	0.0596	0.9128	0.1955	0.731	1	0.8882	1	0.9047	0.8721	0.7689	0.0926	0.6545	0.9847		1.0547	1.0559	1.0606	1.0708	1.0657	1.0487	1.0411	1.0449		100	100	100	100	100	100	100
	1770			butyrylglycine	LC/MS neg	31850		HMDB0000808	88412		0.17	0.18	1.3	1.4					6.2893e-08	2.805e-08	4.5466e-08	4.4641e-08	0.3192	0.9906	0.3991	0.9916	0.3176	0.7893	6.1254e-10	3.2305e-10	0.8506	0.9949		0.5307	2.9681	0.6195	3.3501	1.9848	0.4418	2.5861	1.514		100	100	100	100	100	100	100
	1772			propionylcarnitine (C3)	LC/MS pos early	32452	C03017	HMDB0000824	107738		0.6	0.52	1.03	0.89					0.0047	0.0007	0.0012	0.0004	0.9034	1	0.524	0.9916	0.5915	0.856	5.9806e-05	1.2027e-05	0.7144	0.9847		0.771	1.3733	0.7279	1.3965	1.0622	0.8142	1.35	1.0821		100	100	100	100	100	100	100
	1773			propionylglycine	LC/MS neg	31932		HMDB0000783	98681		0.72	0.7	1.23	1.19					0.0329	0.0041	0.1969	0.0495	0.6995	1	0.2076	0.8905	0.2973	0.7893	0.0197	0.0029	0.4861	0.9847		0.8726	1.2339	0.9482	1.3634	1.1558	0.797	1.1044	0.9507		94	100	100	100	100	88	100
	1802		Fatty Acid Metabolism (Acyl Glycine)	isocaproylglycine	LC/MS neg	61789			28777652		0.56	0.56	1.5	1.5					0.001	0.0002	0.0003	0.0001	0.1829	0.9906	0.2988	0.9661	0.2123	0.7605	1.7838e-05	3.8771e-06	0.6503	0.9847		0.875	1.5626	1.0502	1.8772	1.4637	0.6999	1.248	0.974		100	100	100	100	100	100	100
	1804			valerylglycine	LC/MS neg	36768		HMDB0000927	4737557		0.3	0.29	1.43	1.39					2.2082e-06	6.4113e-07	4.1089e-06	2.4405e-06	0.3292	0.9906	0.2186	0.8905	0.2211	0.7605	4.6983e-08	1.5601e-08	0.777	0.9862		0.6015	2.0776	0.6992	2.4475	1.5733	0.5039	1.7078	1.1058		100	100	100	100	100	100	100
	1806			hexanoylglycine	LC/MS neg	35436		HMDB0000701	99463		0.41	0.44	1.61	1.72					1.8522e-06	5.6229e-07	9.8647e-07	6.8288e-07	0.1623	0.9906	0.2104	0.8905	0.1734	0.7605	1.9502e-08	7.3108e-09	0.7638	0.9847		0.8131	1.908	1.0292	2.3562	1.6927	0.597	1.4599	1.0284		100	100	100	100	100	100	100
	1810			4-methylhexanoylglycine	LC/MS neg	62736					0.45	0.43	1.53	1.45					2.3218e-06	6.674e-07	6.6224e-07	4.8093e-07	0.3099	0.9906	0.4648	0.9916	0.3694	0.8083	1.7588e-08	6.6865e-09	0.5495	0.9847		0.7996	1.8205	0.9473	2.2011	1.5742	0.6519	1.4399	1.0459		100	100	100	100	100	100	100
	1812			trans-2-hexenoylglycine	LC/MS neg	61798					0.22	0.26	1.74	2.1					2.8782e-06	8.0853e-07	2.4922e-06	1.5674e-06	0.1531	0.9906	0.166	0.8905	0.1388	0.7605	4.1391e-08	1.3916e-08	0.9472	0.9949		0.4499	1.8398	0.6091	2.337	1.473	0.2907	1.3427	0.8167		69	100	75	100	88	63	100
	1813			heptanoyl glycine	LC/MS neg	42629		HMDB0013010	10932172		0.09	0.08	1.65	1.42					2.2705e-09	1.5468e-09	8.0744e-10	1.5856e-09	0.221	0.9906	0.5569	0.9916	0.3205	0.7893	1.3123e-11	1.1386e-11	0.4504	0.9847		0.1309	1.5228	0.1538	1.8954	1.0246	0.1081	1.1502	0.6291		31	100	25	100	63	38	100
	1816			trans-3,4-methyleneheptanoylglycine	LC/MS neg	55012			129822188		0.09	0.15	1.32	2.21					1.9047e-08	9.868e-09	7.8969e-08	7.2453e-08	0.4669	1	0.1336	0.8618	0.212	0.7605	4.2958e-10	2.4197e-10	0.4051	0.9847		0.1728	1.3932	0.238	1.5832	0.9106	0.1077	1.2033	0.6555		56	100	63	100	81	50	100
	1818			N-octanoylglycine	LC/MS neg	43502		HMDB0000832	84290		0.04	0.04	1.7	1.78					3.848e-12	7.928e-12	3.542e-12	1.7478e-11	0.0546	0.9906	0.0632	0.8504	0.0454	0.7605	3.2e-14	6.7e-14	0.9271	0.9949		0.1037	2.7148	0.1327	3.4219	1.7773	0.0747	2.0077	1.0412		75	100	88	100	94	63	100
	1819			3-hydroxyoctanoylglycine	LC/MS neg	64388					0.41	0.43	1.63	1.71					2.8035e-05	6.1409e-06	1.2198e-05	6.6501e-06	0.1837	0.9906	0.2515	0.9189	0.2006	0.7605	3.5742e-07	1.0193e-07	0.7303	0.9847		0.8293	1.9753	1.0476	2.4489	1.7483	0.6109	1.5017	1.0563		100	100	100	100	100	100	100
	1829			2-butenoylglycine	LC/MS neg	61785			6303498		0.25	0.26	1.63	1.65					8.5604e-05	1.7185e-05	1.1879e-05	6.4945e-06	0.1658	0.9906	0.3909	0.9916	0.2355	0.7605	6.5213e-07	1.7807e-07	0.4293	0.9847		0.6979	2.7496	0.8699	3.4083	2.1391	0.5259	2.0909	1.3084		100	100	100	100	100	100	100
	1832			3-hydroxybutyroylglycine**	LC/MS pos early	62064					0.21	0.21	1.61	1.68					0.0002	4.1928e-05	9.1092e-05	4.2039e-05	0.2997	0.9906	0.4279	0.9916	0.3293	0.7897	3.8421e-06	9.5027e-07	0.7338	0.9847		0.8185	3.8833	1.0263	4.7959	2.9111	0.6108	2.9707	1.7907		94	100	100	100	100	88	100
	1838			picolinoylglycine	LC/MS neg	63057		HMDB0059766	11788622		0.81	1.33	0.97	1.6					0.206	0.0227	0.6603	0.1467	0.8969	1	0.2357	0.9128	0.5304	0.8354	0.545	0.0674	0.2299	0.9847		1.1587	1.0887	1.4263	1.0709	1.2486	0.891	1.1065	0.9987		100	100	100	100	100	100	100
	1841		Fatty Acid Metabolism (Acyl Carnitine, Short Chain)	acetylcarnitine (C2)	LC/MS pos early	32198	C02571	HMDB0000201	7045767		0.77	0.67	0.94	0.82					0.1025	0.0118	0.0179	0.0055	0.9045	1	0.3744	0.9916	0.5351	0.8373	0.0073	0.0011	0.5193	0.9847		0.8287	1.1505	0.7446	1.1139	0.9293	0.9128	1.1872	1.05		100	100	100	100	100	100	100
	1842			valerylcarnitine (C5)	LC/MS pos early	34406		HMDB0013128	6426903		0.48	0.28	1.17	0.67					0.0067	0.0009	0.0012	0.0004	0.6945	1	0.2931	0.9624	0.308	0.7893	7.7861e-05	1.537e-05	0.6371	0.9847		0.5065	1.3585	0.4067	1.4651	0.9359	0.6063	1.2518	0.9291		25	100	13	100	56	38	100
	1845		Fatty Acid Metabolism (Acyl Carnitine, Medium Chain)	hexanoylcarnitine (C6)	LC/MS pos early	32328		HMDB0000756	6426853		0.71	0.74	1.21	1.26					0.0585	0.0071	0.0397	0.0113	0.3408	0.9906	0.4172	0.9916	0.3169	0.7893	0.0085	0.0013	0.8851	0.9949		0.9659	1.3356	1.0768	1.4604	1.2686	0.855	1.2109	1.033		100	100	100	100	100	100	100
	1853			octanoylcarnitine (C8)	LC/MS pos late	33936	C02838	HMDB0000791	11953814;123701		0.58	0.63	1.2	1.3					0.0004	7.3309e-05	0.0004	0.0002	0.1995	0.9906	0.2107	0.8905	0.1488	0.7605	1.2891e-05	2.8954e-06	0.975	0.9949		0.8103	1.3364	0.915	1.4585	1.1867	0.7056	1.2144	0.96		100	100	100	100	100	100	100
	1857			cis-3,4-methyleneheptanoylcarnitine	LC/MS pos late	64389					0.39	0.66	0.99	1.67					5.3649e-05	1.1294e-05	0.0089	0.0028	0.8736	1	0.0112	0.7158	0.0714	0.7605	2.3665e-05	5.0417e-06	0.0793	0.9847		0.7429	1.4109	0.9302	1.4065	1.1683	0.5557	1.4153	0.9855		94	100	100	100	100	88	100
	1858			nonanoylcarnitine (C9)	LC/MS pos late	61775		HMDB0013288	91825642		2.6	1.9	1.26	0.92					0.0057	0.0008	0.1135	0.0301	0.4832	1	0.4665	0.9916	0.9857	0.8878	0.0035	0.0006	0.285	0.9847		1.9132	0.8652	1.8381	0.9658	1.402	1.9882	0.7645	1.3764		100	100	100	100	100	100	100
	1861			decanoylcarnitine (C10)	LC/MS pos late	33941		HMDB0000651	10245190		0.31	0.29	1.15	1.07					1.226e-07	5.0511e-08	4.6357e-08	4.5285e-08	0.3546	0.9906	0.756	0.9971	0.4607	0.8237	8.7465e-10	4.3768e-10	0.5825	0.9847		0.5828	1.9364	0.6027	2.0747	1.3387	0.5629	1.7981	1.1805		100	100	100	100	100	100	100
	1862			laurylcarnitine (C12)	LC/MS pos late	34534		HMDB000225	168381		0.29	0.29	1.12	1.12					3.9465e-08	1.9292e-08	2.165e-08	2.3295e-08	0.3386	0.9906	0.6023	0.9916	0.3609	0.8083	3.2348e-10	1.8812e-10	0.7178	0.9847		0.5996	2.0857	0.6325	2.2046	1.4185	0.5667	1.9668	1.2667		100	100	100	100	100	100	100
	1863		Fatty Acid Metabolism (Acyl Carnitine, Long Chain Saturated)	myristoylcarnitine (C14)	LC/MS pos late	33952		HMDB0005066	6426854		0.41	0.39	1.29	1.25					1.3612e-07	5.4778e-08	5.487e-08	5.1762e-08	0.0828	0.9906	0.1593	0.8905	0.0295	0.7605	7.325e-11	4.8972e-11	0.8047	0.9949		0.6284	1.5737	0.6974	1.7716	1.2345	0.5594	1.3758	0.9676		100	100	100	100	100	100	100
	1864			pentadecanoylcarnitine (C15)*	LC/MS pos late	57522		HMDB0062517	123132011		0.93	0.79	1.21	1.04					0.5479	0.0553	0.1477	0.0382	0.3723	0.9906	0.9792	1	0.5148	0.8354	0.1493	0.0199	0.5386	0.9847		0.9661	1.1322	0.983	1.2383	1.1107	0.9491	1.026	0.9876		100	100	100	100	100	100	100
	1865			palmitoylcarnitine (C16)	LC/MS pos late	44681	C02990	HMDB0000222	461		0.53	0.52	1.15	1.11					4.7969e-05	1.0173e-05	1.461e-05	7.8537e-06	0.3509	0.9906	0.6115	0.9916	0.31	0.7893	1.0165e-07	3.1607e-08	0.7607	0.9847		0.7288	1.3876	0.7673	1.4817	1.1245	0.6903	1.2936	0.9919		100	100	100	100	100	100	100
	1866			margaroylcarnitine (C17)*	LC/MS pos late	57512		HMDB0006210	53477803		0.58	0.64	1.1	1.21					0.0004	8.0473e-05	0.0011	0.0004	0.4578	1	0.241	0.9128	0.2151	0.7605	2.7136e-05	5.7245e-06	0.7409	0.9847		0.8001	1.3039	0.8777	1.3635	1.1206	0.7226	1.2442	0.9834		100	100	100	100	100	100	100
	1867			stearoylcarnitine (C18)	LC/MS pos late	34409		HMDB0000848	3006797		0.8	1	1	1.25					0.2123	0.0233	0.7554	0.1665	0.8648	1	0.2915	0.9624	0.4275	0.8144	0.2699	0.0349	0.4957	0.9847		0.9677	1.0708	1.0764	1.0733	1.0749	0.859	1.0682	0.9636		100	100	100	100	100	100	100
	1868			arachidoylcarnitine (C20)*	LC/MS pos late	57513		HMDB0006460	53477833		1.94	2.84	0.88	1.3					0.0008	0.0001	4.039e-05	2.0085e-05	0.6185	1	0.3681	0.9916	0.7976	0.8672	4.8854e-06	1.1865e-06	0.2686	0.9847		1.5295	0.6474	1.7263	0.6071	1.1667	1.3328	0.6877	1.0103		100	100	100	100	100	100	100
	1869			behenoylcarnitine (C22)*	LC/MS pos late	57514		HMDB0062468	71464577		2.4	3.69	0.82	1.26					0.0021	0.0003	0.0001	5.1211e-05	0.45	1	0.7416	0.9971	0.7617	0.8672	5.9406e-06	1.4171e-06	0.4436	0.9847		1.7392	0.5832	1.9415	0.5266	1.234	1.5369	0.6398	1.0883		100	50	100	38	69	100	63
	1870			lignoceroylcarnitine (C24)*	LC/MS pos late	57515		HMDB0240665			1	1.47	0.86	1.27					0.9779	0.0926	0.1171	0.0308	0.3379	0.9906	0.5084	0.9916	0.8308	0.8672	0.2708	0.035	0.2546	0.9847		1.1819	0.9744	1.3215	0.902	1.1117	1.0423	1.0469	1.0446		100	100	100	100	100	100	100
	1881		Fatty Acid Metabolism (Acyl Carnitine, Monounsaturated)	cis-4-decenoylcarnitine (C10:1)	LC/MS pos late	38178		HMDB0013205	57357170		0.21	0.26	1.07	1.36					1.4009e-09	1.0462e-09	8.7142e-09	1.075e-08	0.6919	1	0.0857	0.8504	0.2137	0.7605	3.4333e-11	2.6384e-11	0.2181	0.9847		0.4238	1.7905	0.4887	1.8512	1.1699	0.3589	1.7299	1.0444		100	100	100	100	100	100	100
	1882			undecenoylcarnitine (C11:1)	LC/MS pos late	63613					0.19	0.29	0.81	1.22					8.8511e-07	2.9915e-07	1.3934e-05	7.5112e-06	0.486	1	0.4899	0.9916	0.997	0.8878	5.2705e-08	1.7341e-08	0.2238	0.9847		0.5515	2.3297	0.6059	2.0812	1.3435	0.497	2.5783	1.5377		94	100	100	100	100	88	100
	1883			5-dodecenoylcarnitine (C12:1)	LC/MS pos late	61769		HMDB13326	91825571		0.39	0.45	1.07	1.25					3.0339e-06	8.4406e-07	1.7868e-05	9.4988e-06	0.6776	1	0.2769	0.95	0.4054	0.8097	1.2425e-07	3.7655e-08	0.4449	0.9847		0.6217	1.4665	0.6901	1.5175	1.1038	0.5533	1.4154	0.9844		100	100	100	100	100	100	100
	1885			myristoleoylcarnitine (C14:1)*	LC/MS pos late	48182		HMDB0240588	129691961		0.3	0.35	1.14	1.33					1.023e-07	4.3176e-08	3.707e-07	2.865e-07	0.3239	0.9906	0.0844	0.8504	0.1118	0.7605	2.3858e-09	1.0969e-09	0.4938	0.9847		0.6029	1.8422	0.688	1.9606	1.3243	0.5177	1.7238	1.1208		100	100	100	100	100	100	100
	1886			palmitoleoylcarnitine (C16:1)*	LC/MS pos late	53223		HMDB0013207	71464547		0.82	0.84	1.25	1.28					0.1746	0.0194	0.2501	0.0617	0.2189	0.9906	0.1512	0.8864	0.0873	0.7605	0.0841	0.0116	0.8729	0.9949		0.913	1.0979	1.025	1.2186	1.1218	0.801	0.9771	0.8891		100	100	100	100	100	100	100
	1887			oleoylcarnitine (C18:1)	LC/MS pos late	35160		HMDB0005065	6441392		0.61	0.64	1.16	1.22					0.0042	0.0006	0.0079	0.0026	0.386	0.9906	0.2451	0.9128	0.1788	0.7605	0.0004	7.4942e-05	0.8257	0.9949		0.7864	1.2519	0.8646	1.3453	1.1049	0.7082	1.1585	0.9334		100	100	100	100	100	100	100
	1888			eicosenoylcarnitine (C20:1)*	LC/MS pos late	57519					1.25	1.48	1.22	1.45					0.2042	0.0226	0.0969	0.026	0.4102	0.9906	0.2328	0.9128	0.216	0.7605	0.0451	0.0064	0.7565	0.9847		1.2484	0.908	1.4773	0.9981	1.2377	1.0196	0.8178	0.9187		100	100	100	100	100	100	100
	1890			nervonoylcarnitine (C24:1)*	LC/MS pos late	57531		HMDB0006509			1.62	1.96	0.93	1.12					0.0018	0.0003	0.0003	0.0001	0.6648	1	0.6579	0.9916	0.9949	0.8878	2.6374e-05	5.5748e-06	0.5114	0.9847		1.1316	0.6343	1.1975	0.6117	0.9046	1.0656	0.6569	0.8613		100	31	100	13	56	100	50
	1892		Fatty Acid Metabolism (Acyl Carnitine, Polyunsaturated)	linoleoylcarnitine (C18:2)*	LC/MS pos late	46223		HMDB0006469	6450015		0.61	0.79	1.11	1.45					0.013	0.0018	0.153	0.0393	0.6484	1	0.1114	0.8504	0.1479	0.7605	0.0069	0.0011	0.41	0.9847		0.9062	1.2922	1.0714	1.3616	1.2165	0.741	1.2229	0.9819		100	100	100	100	100	100	100
	1893			linolenoylcarnitine (C18:3)*	LC/MS pos late	57511					0.43	0.65	1.08	1.64					0.0001	2.0243e-05	0.0284	0.0083	0.7	1	0.0147	0.7158	0.0436	0.7605	4.3942e-05	8.9878e-06	0.1294	0.9847		0.7472	1.3754	0.9277	1.4288	1.1782	0.5668	1.3219	0.9444		100	100	100	100	100	100	100
	1894			dihomo-linoleoylcarnitine (C20:2)*	LC/MS pos late	57520					1.31	1.76	1.18	1.58					0.1502	0.0169	0.0106	0.0033	0.5457	1	0.0906	0.8504	0.1708	0.7605	0.007	0.0011	0.331	0.9847		1.3946	0.8968	1.7075	0.9703	1.3389	1.0817	0.8232	0.9524		100	100	100	100	100	100	100
	1895			arachidonoylcarnitine (C20:4)	LC/MS pos late	57518		HMDB0006455	136212424		0.79	1.06	1.02	1.38					0.1086	0.0124	0.719	0.1589	0.7436	1	0.0904	0.8504	0.248	0.7605	0.357	0.0455	0.1633	0.9847		1.0469	1.1302	1.2144	1.1422	1.1783	0.8795	1.1182	0.9988		100	100	100	100	100	100	100
	1896			dihomo-linolenoylcarnitine (C20:3n3 or 6)*	LC/MS pos late	57521					1	1.76	1.02	1.78					0.9045	0.0863	0.0236	0.007	0.9586	1	0.0262	0.7158	0.15	0.7605	0.1095	0.0149	0.0808	0.9847		1.1399	0.8236	1.46	0.8298	1.1449	0.8199	0.8174	0.8186		81	100	88	100	94	75	100
	1900			adrenoylcarnitine (C22:4)*	LC/MS pos late	57528					3.82	3.89	1.42	1.44					5.4066e-05	1.1354e-05	9.0235e-05	4.1743e-05	0.2471	0.9906	0.3534	0.9916	0.2093	0.7605	1.6584e-06	4.2787e-07	0.8416	0.9949		2.8121	0.7281	3.323	0.8544	2.0887	2.3013	0.6019	1.4516		100	94	100	100	100	100	88
	1901			docosapentaenoylcarnitine (C22:5n3)*	LC/MS pos late	57529			71464594		1.94	2.9	1.09	1.62					0.0149	0.002	0.0003	0.0001	0.7783	1	0.0587	0.8504	0.1706	0.7605	0.0001	2.239e-05	0.1962	0.9847		1.8038	0.7398	2.2321	0.7706	1.5014	1.3756	0.7089	1.0422		94	100	100	100	100	88	100
	1903			docosahexaenoylcarnitine (C22:6)*	LC/MS pos late	57523					0.63	0.93	1.02	1.51					0.0243	0.0031	0.372	0.0893	0.8059	1	0.096	0.8504	0.1744	0.7605	0.0275	0.004	0.306	0.9847		0.898	1.1491	1.0801	1.1628	1.1214	0.716	1.1353	0.9257		100	100	100	100	100	100	100
	1908		Fatty Acid Metabolism (Acyl Carnitine, Dicarboxylate)	adipoylcarnitine (C6-DC)	LC/MS pos early	52988		HMDB0061677	71296139		0.53	0.46	1.33	1.16					0.0026	0.0004	0.0003	0.0001	0.1836	0.9906	0.5379	0.9916	0.2756	0.7829	3.4482e-05	7.1481e-06	0.4417	0.9847		0.7427	1.5196	0.797	1.7337	1.2653	0.6885	1.3055	0.997		100	100	100	100	100	100	100
	1915			pimeloylcarnitine/3-methyladipoylcarnitine (C7-DC)	LC/MS pos early	53224					0.28	0.3	1.13	1.22					1.0218e-06	3.3615e-07	8.7584e-07	6.1515e-07	0.5712	1	0.6288	0.9916	0.5338	0.8369	1.3262e-08	5.1883e-09	0.9401	0.9949		0.4653	1.6134	0.5107	1.7127	1.1117	0.42	1.514	0.967		88	100	88	100	94	88	100
	1916			suberoylcarnitine (C8-DC)	LC/MS pos early	52990					1.42	1.43	1.14	1.15					0.0464	0.0057	0.0182	0.0055	0.7008	1	0.4238	0.9916	0.4584	0.8213	0.004	0.0006	0.736	0.9847		1.1887	0.8345	1.2718	0.8905	1.0811	1.1057	0.7785	0.9421		100	94	100	100	100	100	88
	1918			octadecanedioylcarnitine (C18-DC)*	LC/MS pos late	61867					0.91	0.89	1.09	1.07					0.9327	0.0887	0.8397	0.1824	0.6648	1	0.7499	0.9971	0.6107	0.8575	0.8393	0.1007	0.9335	0.9949		1.052	1.1749	1.087	1.2273	1.1571	1.0171	1.1225	1.0698		100	100	100	100	100	100	100
	1919			octadecenedioylcarnitine (C18:1-DC)*	LC/MS pos late	61865					1.32	2.31	0.69	1.2					0.0138	0.0019	0.0008	0.0003	0.5416	1	0.4154	0.9916	0.8863	0.8696	0.0002	3.5644e-05	0.3179	0.9847		1.2982	0.7537	1.4165	0.6137	1.0151	1.1799	0.8937	1.0368		100	100	100	100	100	100	100
	1920		Fatty Acid Metabolism (Acyl Carnitine, Hydroxy)	(R)-3-hydroxybutyrylcarnitine	LC/MS pos early	43264		HMDB0013127	53481617		0.27	0.31	1.27	1.44					6.5526e-05	1.3499e-05	3.0384e-05	1.5551e-05	0.3719	0.9906	0.522	0.9916	0.4029	0.8097	9.825e-07	2.6229e-07	0.76	0.9847		0.809	2.7352	0.9561	3.0621	2.0091	0.6618	2.4083	1.5351		100	100	100	100	100	100	100
	1921			(S)-3-hydroxybutyrylcarnitine	LC/MS pos early	52984		HMDB0013127	71464477		2.09	1.88	1.05	0.94					0.0029	0.0004	0.0135	0.0042	0.7576	1	0.7389	0.9971	0.9879	0.8878	0.0005	8.2549e-05	0.5918	0.9847		1.5339	0.7726	1.4902	0.7917	1.141	1.5776	0.7535	1.1655		100	100	100	100	100	100	100
	1922			3-hydroxyhexanoylcarnitine (1)	LC/MS pos early	62557					1.5	1.52	1.16	1.17					0.0654	0.0078	0.1503	0.0388	0.422	0.9989	0.7081	0.9969	0.447	0.8213	0.026	0.0038	0.7406	0.9847		1.3754	0.909	1.4857	0.9759	1.2308	1.2652	0.8422	1.0537		100	100	100	100	100	100	100
	1925			3-hydroxyoctanoylcarnitine (1)	LC/MS pos early	64393					0.7	0.99	1.11	1.57					0.0313	0.004	0.3853	0.092	0.5702	1	0.1015	0.8504	0.1993	0.7605	0.0356	0.0051	0.308	0.9847		0.9198	1.0813	1.1229	1.1389	1.1309	0.7168	1.0238	0.8703		100	100	100	100	100	100	100
	1926			3-hydroxyoctanoylcarnitine (2)	LC/MS pos early	64394					0.57	1.1	0.85	1.64					0.0132	0.0018	0.9112	0.1955	0.5331	1	0.0922	0.8504	0.5066	0.8354	0.0747	0.0104	0.0557	0.9847		1.0177	1.2454	1.2657	1.146	1.2059	0.7697	1.3448	1.0572		94	100	100	100	100	88	100
	1928			3-hydroxydecanoylcarnitine	LC/MS pos late	63358		HMDB0061636	121454166		0.62	0.51	1.31	1.09					0.0114	0.0016	0.0008	0.0003	0.1813	0.9906	0.9238	1	0.3455	0.8003	0.0002	3.1571e-05	0.35	0.9847		0.6945	1.2408	0.7233	1.4094	1.0663	0.6658	1.0722	0.869		100	100	100	100	100	100	100
	1929			3-hydroxypalmitoylcarnitine	LC/MS pos late	61839		HMDB0013336	126456228		0.51	0.46	1.38	1.25					0.0029	0.0004	0.0003	0.0001	0.112	0.9906	0.4562	0.9916	0.1013	0.7605	1.4574e-05	3.2396e-06	0.5364	0.9847		0.7697	1.5944	0.855	1.8476	1.3513	0.6844	1.3411	1.0128		100	100	100	100	100	100	100
	1930			3-hydroxyoleoylcarnitine	LC/MS pos late	61840			129637446		0.65	0.61	1.34	1.26					0.0779	0.0092	0.0218	0.0065	0.1294	0.9906	0.38	0.9916	0.1082	0.7605	0.0068	0.0011	0.6387	0.9847		0.7898	1.2668	0.8793	1.4509	1.1651	0.7003	1.0827	0.8915		100	100	100	100	100	100	100
	1932		Carnitine Metabolism	deoxycarnitine	LC/MS pos early	36747	C01181	HMDB0001161	22620		1.62	1.68	0.96	1					0.0007	0.0001	0.0007	0.0003	0.9042	1	0.9068	1	0.8667	0.8672	8.9784e-06	2.064e-06	0.9981	0.9973		1.2108	0.7323	1.2106	0.7193	0.9649	1.211	0.7454	0.9782		100	100	100	100	100	100	100
	1933			carnitine	LC/MS pos early	15500	C00487 C00308	HMDB0000062	288		1.02	1.12	0.97	1.06					0.7957	0.0765	0.4575	0.1066	0.8418	1	0.7735	0.9971	0.9502	0.8792	0.4789	0.0597	0.7305	0.9847		1.0818	1.0136	1.1122	0.9966	1.0544	1.0515	1.0306	1.041		100	100	100	100	100	100	100
	1939		Ketone Bodies	3-hydroxybutyrate (BHBA)	LC/MS polar	542	C03197 C01089	HMDB0000011 HMDB0000357 HMDB0000442	441;94318;92135		0.35	0.39	1.34	1.47					1.7865e-07	6.9006e-08	1.8085e-07	1.54e-07	0.3804	0.9906	0.3791	0.9916	0.3726	0.8083	2.2201e-09	1.0295e-09	0.9947	0.9973		0.6283	1.6914	0.7475	1.9344	1.341	0.5091	1.4484	0.9787		100	100	100	100	100	100	100
	1944		Fatty Acid Metabolism (Acyl Choline)	palmitoylcholine	LC/MS pos late	52944		HMDB0240592	151731		0.32	0.53	1.47	2.38					0.009	0.0013	0.1785	0.0453	0.8201	1	0.1085	0.8504	0.1928	0.7605	0.0062	0.001	0.3211	0.9847		0.8486	1.9134	1.1953	2.2756	1.7354	0.502	1.5513	1.0266		94	100	100	100	100	88	100
	1945			oleoylcholine	LC/MS pos late	53260		HMDB0240596	59040790		0.8	1.25	1.74	2.71					0.5613	0.0563	0.2455	0.0608	0.7339	1	0.0432	0.8504	0.0928	0.7605	0.6755	0.0819	0.22	0.9847		1.0708	0.9859	1.5648	1.2519	1.4083	0.5768	0.7199	0.6483		88	75	100	63	81	75	88
	1949			linoleoylcholine*	LC/MS pos late	57463		HMDB0013213	53481656		0.19	0.29	1.6	2.44					0.001	0.0002	0.0393	0.0112	0.8432	1	0.0523	0.8504	0.1449	0.7605	0.0005	8.3965e-05	0.2084	0.9847		0.5509	2.1924	0.7812	2.6961	1.7386	0.3207	1.6887	1.0047		75	100	88	100	94	63	100
	1951			stearoylcholine*	LC/MS pos late	57464		HMDB0240648	90111		0.31	0.44	1.83	2.59					0.0088	0.0012	0.1765	0.0449	0.5424	1	0.0501	0.8504	0.07	0.7605	0.006	0.001	0.3205	0.9847		0.7578	1.9141	1.0939	2.4765	1.7852	0.4217	1.3518	0.8867		63	100	75	100	88	50	100
	1952			docosahexaenoylcholine	LC/MS pos late	53263		HMDB0240647			0.14	0.21	1.46	2.31					0.0002	2.99e-05	0.0047	0.0016	0.7266	1	0.0601	0.8504	0.1529	0.7605	3.2583e-05	6.7805e-06	0.2317	0.9847		0.4273	2.3497	0.5965	2.7892	1.6928	0.2582	1.9102	1.0842		75	100	88	100	94	63	100
	1953			arachidonoylcholine	LC/MS pos late	53261		HMDB0240583	122198216		0.19	0.26	1.77	2.39					0.0007	0.0001	0.0182	0.0055	0.7386	1	0.0817	0.8504	0.183	0.7605	0.0002	4.1689e-05	0.2721	0.9847		0.4525	1.918	0.6384	2.4507	1.5446	0.2667	1.3853	0.826		69	100	88	100	94	50	100
	1958		Fatty Acid, Monohydroxy	4-hydroxybutyrate (GHB)	LC/MS pos early	34585	C00989	HMDB0000710	10413		1.76	2.18	1.1	1.36					0.0006	0.0001	6.3607e-05	3.0299e-05	0.7089	1	0.2423	0.9128	0.3844	0.8083	5.5501e-06	1.3269e-06	0.4003	0.9847		1.4568	0.7353	1.6799	0.7695	1.2247	1.2337	0.7012	0.9674		100	100	100	100	100	100	100
	1961			2-hydroxyoctanoate	LC/MS neg	22036		HMDB0002264	5312860;6995013;94180		0.54	0.6	0.93	1.04					1.5173e-05	3.6166e-06	0.0001	5.3934e-05	0.4239	0.9989	0.9148	1	0.6802	0.8628	9.1509e-07	2.4613e-07	0.4127	0.9847		0.7813	1.3673	0.7951	1.3153	1.0552	0.7674	1.4193	1.0934		100	100	100	100	100	100	100
	1963			2-hydroxydecanoate	LC/MS neg	42489		HMDB0094656	21488		0.14	0.14	0.92	0.9					6.6504e-08	2.9357e-08	5.8961e-08	5.535e-08	0.6633	1	0.5986	0.9916	0.5297	0.8354	7.2429e-10	3.6757e-10	0.9448	0.9949		0.224	1.6415	0.2126	1.574	0.8933	0.2354	1.7089	0.9722		88	100	88	100	94	88	100
	1969			2-hydroxypalmitate	LC/MS neg	35675		HMDB0031057	12575964;92836;11065598		1.16	1.17	1.14	1.14					0.4884	0.0499	0.5492	0.1246	0.5018	1	0.5606	0.9916	0.4115	0.8132	0.3645	0.0464	0.9459	0.9949		1.1182	0.9604	1.1925	1.0219	1.1072	1.0439	0.8989	0.9714		100	94	100	100	100	100	88
	1972			2-hydroxystearate	LC/MS neg	17945	C03045 C03042	HMDB0062549	69417;439885;439887		0.63	0.57	1.2	1.07					0.0022	0.0003	0.0001	5.7701e-05	0.1299	0.9906	0.6281	0.9916	0.1583	0.7605	6.8334e-06	1.5948e-06	0.4554	0.9847		0.7652	1.2812	0.7919	1.3974	1.0946	0.7385	1.1649	0.9517		100	100	100	100	100	100	100
	1974			2-hydroxyarachidate*	LC/MS neg	61700			5225199		0.74	0.8	0.92	1					0.0026	0.0004	0.0386	0.0111	0.2108	0.9906	1	1	0.3779	0.8083	0.0008	0.0001	0.3779	0.9847		0.734	0.9569	0.734	0.9192	0.8266	0.734	0.9945	0.8643		0	75	0	63	31	0	88
	1975			2-hydroxybehenate	LC/MS neg	57663		HMDB0061660	193484		0.61	0.66	1.21	1.31					0.0607	0.0073	0.0301	0.0088	0.2853	0.9906	0.463	0.9916	0.2449	0.7605	0.0071	0.0011	0.7959	0.9938		0.6289	0.9859	0.7137	1.0794	0.8966	0.544	0.8923	0.7182		75	94	75	100	88	75	88
	1980			3-hydroxyhexanoate	LC/MS neg	53230		HMDB0061652 HMDB0010718	151492		0.87	0.86	1.4	1.38					0.0947	0.011	0.034	0.0098	0.063	0.9906	0.0989	0.8504	0.0696	0.7605	0.011	0.0017	0.6997	0.9847		0.937	1.083	1.0875	1.2649	1.1762	0.7865	0.9011	0.8438		100	100	100	100	100	100	100
	1981			3-hydroxyoctanoate	LC/MS neg	22001	C20793	HMDB0001954	26613		0.2	0.2	1.33	1.35					5.9566e-09	3.579e-09	4.1439e-09	6.0876e-09	0.0989	0.9906	0.166	0.8905	0.0759	0.7605	5.086e-11	3.6479e-11	0.8062	0.9949		0.4022	2.0165	0.4625	2.2985	1.3805	0.3419	1.7344	1.0382		100	100	100	100	100	100	100
	1982			3-hydroxysuberate	LC/MS polar	31936		HMDB0000325	22328017		3.73	3.69	1.2	1.19					1.859e-06	5.6238e-07	1.5865e-06	1.0492e-06	0.4982	1	0.4375	0.9916	0.3394	0.7965	2.5409e-08	9.2667e-09	0.9405	0.9949		1.5972	0.4305	1.733	0.4691	1.101	1.4614	0.392	0.9267		100	100	100	100	100	100	100
	1985			3-hydroxysebacate	LC/MS neg	31943		HMDB0000350	3017884		0.83	0.63	1.62	1.22					0.5857	0.0586	0.1177	0.031	0.0806	0.9906	0.423	0.9916	0.1097	0.7605	0.138	0.0185	0.446	0.9847		1.0254	1.4546	1.1253	1.7967	1.461	0.9256	1.1124	1.019		100	100	100	100	100	100	100
	1986			3-hydroxylaurate	LC/MS neg	32457		HMDB0000387	94216		0.21	0.15	1.29	0.93					3.0595e-07	1.1361e-07	3.9639e-08	3.9939e-08	0.2256	0.9906	0.7946	0.9971	0.5308	0.8354	1.2732e-09	6.2068e-10	0.2671	0.9847		0.4285	2.3942	0.4123	2.6948	1.5536	0.4448	2.0937	1.2692		100	100	100	100	100	100	100
	1990			3-hydroxystearate	LC/MS neg	52938		HMDB10737	5282907		0.16	0.18	0.89	1.04					4.7174e-07	1.6728e-07	2.1551e-07	1.8032e-07	0.7936	1	0.9733	1	0.8717	0.8672	3.5849e-10	2.0516e-10	0.8347	0.9949		0.5039	2.9756	0.5129	2.8077	1.6603	0.4949	3.1434	1.8191		100	94	100	100	100	100	88
	1991			3-hydroxyoleate*	LC/MS neg	61843					0.38	0.27	1.28	0.92					0.0011	0.0002	4.4068e-05	2.1563e-05	0.1592	0.9906	0.8732	1	0.4071	0.8097	6.0772e-06	1.4401e-06	0.2425	0.9847		0.5681	1.7672	0.5437	1.9843	1.264	0.5925	1.55	1.0712		100	94	100	100	100	100	88
	1996			5-hydroxyhexanoate	LC/MS neg	31938		HMDB0000525 HMDB0000409	170748		1.53	1.22	1.34	1.07					0.0174	0.0023	0.1509	0.0388	0.1915	0.9906	0.7091	0.9969	0.3093	0.7893	0.0099	0.0015	0.4193	0.9847		1.1769	0.8697	1.2166	0.9968	1.1067	1.1372	0.7427	0.9399		100	100	100	100	100	100	100
	2011			16-hydroxypalmitate	LC/MS neg	39609	C18218	HMDB0006294	10466		0.7	0.58	1.08	0.9					0.0233	0.003	0.0008	0.0003	0.4971	1	0.5145	0.9916	0.9845	0.8878	0.0002	3.119e-05	0.3485	0.9847		0.8063	1.2698	0.7649	1.3212	1.043	0.8477	1.2183	1.033		100	100	100	100	100	100	100
	2015			13-HODE + 9-HODE	LC/MS neg	37752	C14767 C14762	HMDB0004667 HMDB0004670	5312830;1424;5282947;5282944;5282945		0.12	0.09	1.5	1.19					4.438e-07	1.5933e-07	3.4117e-07	2.6799e-07	0.452	1	0.5065	0.9916	0.4558	0.8213	5.0751e-09	2.1582e-09	0.8925	0.9949		0.4449	4.3133	0.4837	5.1749	2.8293	0.406	3.4518	1.9289		100	100	100	100	100	100	100
	2031		Fatty Acid, Dihydroxy	12,13-DiHOME	LC/MS neg	38395	C14829	HMDB0004705	10236635		0.04	0.04	0.92	0.89					1.1553e-10	1.2523e-10	1.1155e-10	2.9407e-10	0.8175	1	0.7846	0.9971	0.7299	0.8672	1.038e-12	1.188e-12	0.9756	0.9949		0.0541	1.355	0.051	1.2967	0.6738	0.0573	1.4133	0.7353		50	100	50	100	75	50	100
	2032			9,10-DiHOME	LC/MS neg	38399	C14828	HMDB0004704	9966640		0.05	0.05	0.94	0.87					6.2278e-09	3.7161e-09	4.8249e-09	6.5853e-09	0.9011	1	0.7204	0.9971	0.7459	0.8672	5.6367e-11	3.9636e-11	0.8638	0.9949		0.0846	1.6665	0.0787	1.6114	0.8451	0.0904	1.7216	0.906		63	100	50	100	75	75	100
	2034			2S,3R-dihydroxybutyrate	LC/MS polar	62950		HMDB0002453	10964471		1.12	1.07	1.32	1.26					0.21	0.0231	0.2522	0.0621	0.1318	0.9906	0.1476	0.8864	0.1164	0.7605	0.0979	0.0133	0.9338	0.9949		1.0702	0.9826	1.1924	1.1195	1.1559	0.948	0.8456	0.8968		100	100	100	100	100	100	100
	2035			2R,3R-dihydroxybutyrate	LC/MS polar	63109		HMDB0000498	13120901		1.81	1.7	1.04	0.98					1.9364e-06	5.7234e-07	8.049e-06	4.5558e-06	0.804	1	0.785	0.9971	0.9861	0.8878	8.4091e-09	3.4531e-09	0.7128	0.9847		1.3008	0.7403	1.2869	0.7556	1.0213	1.3147	0.7249	1.0198		100	100	100	100	100	100	100
	2038			3,4-dihydroxybutyrate	LC/MS polar	62952		HMDB0000337	150929		1.48	1.43	1.28	1.23					0.0008	0.0001	0.0018	0.0007	0.0332	0.9906	0.071	0.8504	0.0211	0.7605	5.3376e-05	1.0815e-05	0.7665	0.9847		1.2683	0.8744	1.4013	0.9805	1.1909	1.1352	0.7682	0.9517		100	100	100	100	100	100	100
	2067		Docosanoid	14-HDoHE/17-HDoHE	LC/MS neg	53034		HMDB0010213 HMDB0060044	11566378;6439179		0.05	0.12	0.73	1.69					6.0871e-11	7.5239e-11	1.3515e-09	2.4771e-09	0.9976	1	0.1847	0.8905	0.4848	0.8263	2.468e-12	2.578e-12	0.0214	0.9847		0.3315	4.1891	0.4169	3.5331	1.975	0.2461	4.8451	2.5456		100	100	100	100	100	100	100
	2081		Eicosanoid	thromboxane B2	LC/MS neg	17807	C05963	HMDB0003252	5283137		0.81	2.71	0.37	1.24					0.4396	0.0455	0.0008	0.0003	0.0313	0.9906	0.4863	0.9916	0.2791	0.7829	0.0033	0.0005	0.0447	0.9847		1.3691	1.0366	1.518	0.5594	1.0387	1.2202	1.5137	1.367		100	100	100	100	100	100	100
	2133			12-HEPE	LC/MS neg	46293		HMDB0010202	10041593		0.03	0.08	0.39	1.05					9.1513e-10	7.2641e-10	1.1813e-08	1.4208e-08	0.3364	0.9906	0.6125	0.9916	0.7998	0.8672	3.1366e-11	2.4454e-11	0.0913	0.9847		0.2283	5.3689	0.2339	3.0137	1.6238	0.2228	7.7241	3.9735		100	100	100	100	100	100	100
	2136			5-HETE	LC/MS neg	37372	C04805	HMDB0011134	5280733		2.05	0.53	11.36	2.91					0.6768	0.0663	0.7057	0.1561	0.1592	0.9906	0.3473	0.9916	0.1996	0.7605	0.9776	0.1154	0.5754	0.9847		2.0382	3.1397	3.034	5.7712	4.4026	1.0424	0.5082	0.7753		75	44	75	50	63	75	38
	2142			12-HETE	LC/MS neg	37536	C14777	HMDB0006111	5283155		0.1	0.33	0.33	1.14					7.9973e-06	2.0411e-06	0.0004	0.0002	0.3634	0.9906	0.6139	0.9916	0.8179	0.8672	1.1674e-06	3.0858e-07	0.1387	0.9847		0.5215	3.3916	0.5566	1.6948	1.1257	0.4865	5.0883	2.7874		100	100	100	100	100	100	100
	2149			12-HHTrE	LC/MS neg	57393	C20388	HMDB0012535	5283141		0.55	2	0.35	1.26					0.4899	0.05	0.0251	0.0074	0.3062	0.9906	0.5052	0.9916	0.807	0.8672	0.0392	0.0056	0.224	0.9847		1.3723	1.4934	1.5302	0.767	1.1486	1.2144	2.2198	1.7171		100	100	100	100	100	100	100
	2160		Endocannabinoid	oleoyl ethanolamide	LC/MS neg	38102		HMDB0002088	5283454		0.9	0.9	1.09	1.09					0.2951	0.0318	0.2882	0.0703	0.4751	1	0.4847	0.9916	0.3199	0.7893	0.1397	0.0187	0.9912	0.9958		0.957	1.0623	0.9998	1.1069	1.0533	0.9143	1.0178	0.966		100	100	100	100	100	100	100
	2163			palmitoyl ethanolamide	LC/MS neg	38165	C16512	HMDB0002100	4671		0.93	0.9	1.15	1.12					0.4022	0.042	0.2813	0.0687	0.3382	0.9906	0.4721	0.9916	0.2671	0.7696	0.1823	0.024	0.8585	0.9949		1.0104	1.1039	1.0665	1.1817	1.1241	0.9543	1.0261	0.9902		100	100	100	100	100	100	100
	2164			stearoyl ethanolamide	LC/MS pos late	38625		HMDB0013078	27902		1.18	1.17	1.1	1.09					0.2879	0.0311	0.3802	0.0909	0.4854	1	0.6105	0.9916	0.3949	0.8091	0.1735	0.023	0.8931	0.9949		1.1219	0.9546	1.1716	1.0001	1.0859	1.0721	0.909	0.9906		100	100	100	100	100	100	100
	2168			arachidonoyl ethanolamide	LC/MS pos late	32463	C11695	HMDB0004080	5281969		1.1	1.38	1.27	1.59					0.6812	0.0667	0.5627	0.1273	0.2881	0.9906	0.2361	0.9128	0.1972	0.7605	0.4859	0.0605	0.9042	0.9949		1.3361	1.0598	1.6415	1.1853	1.4134	1.0308	0.9344	0.9826		94	100	100	100	100	88	100
	2171			N-myristoyltaurine*	LC/MS neg	61825			3810823		2.96	3.92	1	1.33					7.2935e-07	2.5042e-07	1.217e-08	1.4482e-08	1	1	0.0146	0.7158	0.0834	0.7605	5.1978e-10	2.8531e-10	0.0834	0.9847		0.9929	0.2884	1.1319	0.2884	0.7101	0.854	0.2884	0.5712		94	6	100	13	56	88	0
	2173			N-oleoyltaurine	LC/MS neg	39732			6437033		3.01	3.52	0.94	1.11					2.1857e-05	4.9767e-06	2.215e-06	1.4162e-06	0.4673	1	0.4929	0.9916	0.9768	0.8878	1.1484e-07	3.5102e-08	0.3258	0.9847		2.0216	0.6203	2.1234	0.6025	1.3629	1.9199	0.6382	1.279		100	94	100	88	94	100	100
	2174			N-stearoyltaurine	LC/MS neg	39730			168274		2.91	3.01	1.03	1.07					3.0926e-07	1.1386e-07	2.2616e-07	1.876e-07	0.9257	1	0.7466	0.9971	0.775	0.8672	3.3523e-09	1.4842e-09	0.8693	0.9949		1.952	0.6588	2.0166	0.6701	1.3434	1.8873	0.6475	1.2674		100	100	100	100	100	100	100
	2175			N-palmitoyltaurine	LC/MS neg	39835			14504290		1.82	1.59	1.25	1.09					4.8892e-05	1.0343e-05	0.0006	0.0002	0.1405	0.9906	0.5728	0.9916	0.1511	0.7605	1.3669e-06	3.5868e-07	0.5089	0.9847		1.2176	0.7179	1.2727	0.7983	1.0355	1.1626	0.6376	0.9001		100	94	100	100	100	100	88
	2177			N-palmitoleoyltaurine*	LC/MS neg	61824					2.29	3.73	0.66	1.08					2.6681e-05	5.889e-06	3.3189e-06	2.0149e-06	0.6295	1	0.7835	0.9971	0.8828	0.8672	2.5857e-08	9.3982e-09	0.5927	0.9847		0.9542	0.3335	0.9894	0.2649	0.6272	0.9189	0.402	0.6605		100	19	100	25	63	100	13
	2178			N-linoleoyltaurine*	LC/MS neg	61826			52922081		0.77	0.9	0.95	1.11					0.5982	0.0594	0.8385	0.1823	0.8429	1	0.6021	0.9916	0.611	0.8575	0.6056	0.0742	0.8186	0.9949		1.0184	1.2214	1.0706	1.1889	1.1297	0.9661	1.2538	1.11		100	100	100	100	100	100	100
	2181			hexanoyltaurine	LC/MS neg	63224			2245940		1.36	1.26	1.59	1.47					0.3275	0.0349	0.2487	0.0615	0.4717	1	0.5881	0.9916	0.3741	0.8083	0.1354	0.0182	0.8987	0.9949		1.7286	1.3284	2.0565	1.6302	1.8434	1.4007	1.0266	1.2137		88	100	75	100	88	100	100
	2183			linoleoyl ethanolamide	LC/MS neg	52608		HMDB0012252	5283446		0.41	0.65	0.86	1.37					2.9509e-05	6.4313e-06	0.003	0.001	0.5454	1	0.1142	0.8504	0.5178	0.8354	8.4375e-06	1.948e-06	0.1012	0.9847		0.6353	1.2264	0.734	1.1354	0.9347	0.5366	1.3173	0.927		81	100	88	100	94	75	100
	2202		Inositol Metabolism	myo-inositol	LC/MS polar	1124	C00137	HMDB0000211	892		7.98	7.04	1.1	0.97					1.1579e-10	1.2523e-10	2.867e-10	6.4911e-10	0.5282	1	0.7407	0.9971	0.8481	0.8672	1.672e-12	1.836e-12	0.4488	0.9847		2.4432	0.3264	2.4069	0.3421	1.3745	2.4795	0.3106	1.3951		100	100	100	100	100	100	100
	2203			chiro-inositol	LC/MS polar	37112	C19891	HMDB0240209			2.4	3.47	0.69	1					0.0001	2.1799e-05	6.8615e-06	3.9773e-06	0.3585	0.9906	0.8354	1	0.6815	0.8628	5.3701e-07	1.4891e-07	0.2675	0.9847		1.8741	0.6598	1.8771	0.5405	1.2088	1.8711	0.7792	1.3251		100	100	100	100	100	100	100
	2233		Phospholipid Metabolism	choline	LC/MS pos early	15506	C00114	HMDB0000097	305		3.06	2.54	1.16	0.97					4.4903e-07	1.6025e-07	2.9643e-06	1.8338e-06	0.3228	0.9906	0.882	1	0.5917	0.856	1.6007e-08	6.1727e-09	0.3696	0.9847		1.5931	0.5732	1.5678	0.6168	1.0923	1.6183	0.5295	1.0739		100	100	100	100	100	100	100
	2234			choline phosphate	LC/MS pos early	34396	C00588	HMDB0001565	1014		4.64	3.55	0.63	0.48					0.0107	0.0015	0.0224	0.0067	0.121	0.9906	0.0786	0.8504	0.0742	0.7605	0.0016	0.0003	0.7933	0.9919		3.0284	0.7177	1.9707	0.5551	1.2629	4.086	0.8802	2.4831		100	100	100	100	100	100	100
	2235			cytidine 5'-diphosphocholine	LC/MS pos early	34418	C00307	HMDB0001413	13804		2.78	1.79	1	0.64					0.0012	0.0002	0.1038	0.0277	1	1	0.0388	0.8503	0.1439	0.7605	0.001	0.0002	0.1438	0.9847		1.1006	0.4811	0.8621	0.4811	0.6716	1.339	0.4811	0.91		75	0	63	0	31	88	0
	2237			glycerophosphorylcholine (GPC)	LC/MS pos early	15990	C00670	HMDB0000086	71920		1.1	1	1.17	1.07					0.3509	0.0371	0.8831	0.1901	0.1547	0.9906	0.7175	0.9971	0.2067	0.7605	0.576	0.0709	0.4444	0.9847		1.0321	0.9885	1.0662	1.0672	1.0667	0.998	0.9098	0.9539		100	100	100	100	100	100	100
	2239			phosphoethanolamine	LC/MS pos early	1600	C00346	HMDB0000224	1015		5.06	4.37	0.67	0.58					0.0202	0.0026	0.0271	0.008	0.1306	0.9906	0.1106	0.8504	0.0935	0.7605	0.0029	0.0005	0.9159	0.9949		2.9517	0.6169	2.1629	0.4953	1.3291	3.7404	0.7386	2.2395		100	94	100	88	94	100	100
	2241			glycerophosphoethanolamine	LC/MS polar	37455	C01233	HMDB0000114	123874		4.53	3.66	1.16	0.93					4.6806e-11	6.0445e-11	1.5369e-09	2.6888e-09	0.3106	0.9906	0.6148	0.9916	0.714	0.8672	8.5e-14	1.58e-13	0.285	0.9847		2.1637	0.5329	2.0908	0.572	1.3314	2.2367	0.4938	1.3652		100	100	100	100	100	100	100
	2242			glycerophosphoserine*	LC/MS pos early	57404			3081457		2.77	1.9	1.01	0.69					8.0422e-05	1.6258e-05	0.0086	0.0028	0.8362	1	0.1265	0.8618	0.3422	0.7994	1.3675e-05	3.0588e-06	0.2176	0.9847		1.8052	0.7733	1.48	0.7775	1.1288	2.1304	0.769	1.4497		100	100	100	100	100	100	100
	2243			glycerophosphoinositol*	LC/MS polar	47155			167572		6.52	5.18	1.11	0.89					2e-14	9.3e-14	5.09e-13	3.277e-12	0.3708	0.9906	0.3928	0.9916	0.9767	0.8878	0	0	0.2192	0.9847		2.8491	0.49	2.6785	0.5166	1.5976	3.0197	0.4634	1.7416		100	100	100	100	100	100	100
	2244			trimethylamine N-oxide	LC/MS pos early	40406	C01104	HMDB0000925	1145		1.01	0.94	1.1	1.02					0.7219	0.0703	0.429	0.101	0.7444	1	0.918	1	0.8192	0.8672	0.4189	0.053	0.7543	0.9847		1.008	1.0349	1.0165	1.0841	1.0503	0.9996	0.9857	0.9927		100	100	100	100	100	100	100
	2263		Phosphatidylcholine (PC)	1-myristoyl-2-palmitoyl-GPC (14:0/16:0)	LC/MS pos late	19258		HMDB0007869	129657		29.48	36.28	0.73	0.9					1.1397e-11	1.9721e-11	7.956e-12	3.5605e-11	0.247	0.9906	0.5088	0.9916	0.228	0.7605	8.3e-14	1.57e-13	0.711	0.9847		2.8804	0.0891	2.7245	0.0751	1.3998	3.0363	0.103	1.5697		100	100	100	100	100	100	100
	2267			1-myristoyl-2-arachidonoyl-GPC (14:0/20:4)*	LC/MS pos late	53195		HMDB0007883	24778634		4.9	7.44	0.61	0.92					9.7507e-07	3.2332e-07	8.4339e-09	1.0471e-08	0.0421	0.9906	0.7794	0.9971	0.099	0.7605	7.3284e-11	4.8972e-11	0.202	0.9847		2.3787	0.4061	2.2838	0.3069	1.2954	2.4737	0.5052	1.4895		100	100	100	100	100	100	100
	2279			1,2-dipalmitoyl-GPC (16:0/16:0)	LC/MS pos late	19130	D03585	HMDB0000564	452110		4.02	4.98	0.75	0.93					7.4385e-08	3.202e-08	4.9813e-08	4.7223e-08	0.3416	0.9906	0.5087	0.9916	0.3074	0.7893	7.0209e-10	3.5799e-10	0.8175	0.9949		1.6318	0.3682	1.5729	0.3157	0.9443	1.6907	0.4206	1.0556		100	100	100	100	100	100	100
	2280			1-palmitoyl-2-palmitoleoyl-GPC (16:0/16:1)*	LC/MS pos late	52470		HMDB0007969	6443788		19.43	21.11	0.84	0.91					0	3e-15	0	5e-15	0.3529	0.9906	0.5424	0.9916	0.279	0.7829	0	0	0.8182	0.9949		2.983	0.1477	2.8439	0.1347	1.4893	3.1222	0.1607	1.6414		100	100	100	100	100	100	100
	2282			1-palmitoyl-2-stearoyl-GPC (16:0/18:0)	LC/MS pos late	52616	C03889	HMDB0007970	24778686		3.5	5.24	0.67	1					2.2082e-06	6.4113e-07	4.2828e-07	3.2707e-07	0.1998	0.9906	0.856	1	0.3159	0.7893	1.3381e-08	5.2162e-09	0.4296	0.9847		1.5141	0.361	1.5125	0.2888	0.9006	1.5157	0.4332	0.9744		100	100	100	100	100	100	100
	2284			1-palmitoyl-2-oleoyl-GPC (16:0/18:1)	LC/MS pos late	52461	C13875	HMDB0007972	6436017		2.64	2.64	0.99	0.99					1.8556e-09	1.2948e-09	1.5272e-09	2.6888e-09	0.8248	1	0.8886	1	0.7983	0.8672	7.2e-13	9.22e-13	0.9541	0.9949		1.6702	0.6321	1.6608	0.6291	1.145	1.6795	0.635	1.1573		100	100	100	100	100	100	100
	2287			1-palmitoyl-2-linoleoyl-GPC (16:0/18:2)	LC/MS pos late	42446		HMDB0007973	5287971		1.09	1.24	0.88	1.01					0.4158	0.0433	0.096	0.0258	0.2797	0.9906	0.8645	1	0.3902	0.8091	0.0848	0.0117	0.5144	0.9847		1.1174	0.9665	1.1207	0.9073	1.014	1.1142	1.0256	1.0699		100	100	100	100	100	100	100
	2290			1-palmitoyl-2-gamma-linolenoyl-GPC (16:0/18:3n6)*	LC/MS pos late	54812		HMDB0007974	24778699		1.58	2.25	0.68	0.97					0.0123	0.0017	0.0004	0.0002	0.1166	0.9906	0.7956	0.9971	0.1943	0.7605	5.5419e-05	1.1207e-05	0.3452	0.9847		1.4999	0.8091	1.4756	0.6547	1.0651	1.5243	0.9635	1.2439		100	100	100	100	100	100	100
	2294			1-palmitoyl-2-dihomo-linolenoyl-GPC (16:0/20:3n3 or 6)*	LC/MS pos late	52454					2.73	3.05	0.94	1.05					5.2858e-06	1.3901e-06	1.3785e-06	9.2432e-07	0.5964	1	0.7912	0.9971	0.864	0.8672	4.1183e-08	1.389e-08	0.5396	0.9847		1.7352	0.6018	1.7772	0.5823	1.1798	1.6932	0.6212	1.1572		100	100	100	100	100	100	100
	2298			1-palmitoyl-2-arachidonoyl-GPC (16:0/20:4n6)	LC/MS pos late	52462	C05208	HMDB0007982	10747814		0.95	1.11	0.9	1.06					0.6654	0.0654	0.4954	0.1136	0.403	0.9906	0.7826	0.9971	0.6897	0.8637	0.8589	0.1028	0.4319	0.9847		0.9885	0.9618	1.0164	0.9118	0.9641	0.9606	1.0117	0.9862		100	100	100	100	100	100	100
	2304			1-palmitoyl-2-docosahexaenoyl-GPC (16:0/22:6)	LC/MS pos late	52610		HMDB0007991	6441886		0.82	0.9	0.96	1.04					0.0315	0.004	0.1754	0.0448	0.6189	1	0.7131	0.9969	0.9266	0.8751	0.0153	0.0023	0.5413	0.9847		0.9268	1.0787	0.9447	1.0551	0.9999	0.9088	1.1022	1.0055		100	100	100	100	100	100	100
	2310			1-palmitoleoyl-2-linoleoyl-GPC (16:1/18:2)*	LC/MS pos late	52683		HMDB0008006	24778768		2.18	3.41	0.73	1.15					6.4672e-05	1.3355e-05	1.0167e-07	9.1426e-08	0.1039	0.9906	0.475	0.9916	0.5042	0.8354	4.5689e-09	1.9741e-09	0.1001	0.9847		1.6386	0.6061	1.7523	0.5135	1.1329	1.5249	0.6987	1.1118		100	100	100	100	100	100	100
	2322			1,2-distearoyl-GPC (18:0/18:0)	LC/MS pos late	19132		HMDB0008036	94190		4	17.56	0.33	1.44					0.0715	0.0085	8.667e-05	4.0191e-05	0.2355	0.9906	0.1455	0.8864	0.8418	0.8672	9.0971e-05	1.7795e-05	0.0656	0.9847		0.979	0.1332	1.157	0.0659	0.6114	0.8011	0.2005	0.5008		75	38	88	25	56	63	50
	2323			1-stearoyl-2-oleoyl-GPC (18:0/18:1)	LC/MS pos late	52438		HMDB0008038	24778825		2.73	2.84	1.01	1.06					4.9276e-07	1.7331e-07	8.5576e-08	7.805e-08	0.7331	1	0.7468	0.9971	0.9897	0.8878	2.0797e-10	1.2701e-10	0.6391	0.9847		1.4627	0.5253	1.5021	0.5287	1.0154	1.4234	0.5219	0.9726		100	100	100	100	100	100	100
	2326			1-stearoyl-2-linoleoyl-GPC (18:0/18:2)*	LC/MS pos late	52452		HMDB0008039	6441487		0.94	1.03	0.96	1.06					0.4634	0.0478	0.8188	0.1791	0.5942	1	0.6664	0.9916	0.9423	0.8792	0.7199	0.087	0.4964	0.9847		1.0574	1.0737	1.0894	1.0539	1.0717	1.0253	1.0934	1.0594		100	100	100	100	100	100	100
	2334			1-stearoyl-2-arachidonoyl-GPC (18:0/20:4)	LC/MS pos late	42450		HMDB0008048	16219824		0.72	0.81	0.97	1.09					0.0139	0.0019	0.0942	0.0254	0.747	1	0.551	0.9916	0.858	0.8672	0.0057	0.0009	0.4846	0.9847		0.8732	1.1416	0.9109	1.1248	1.0179	0.8354	1.1583	0.9969		100	100	100	100	100	100	100
	2340			1-stearoyl-2-docosahexaenoyl-GPC (18:0/22:6)	LC/MS pos late	52611		HMDB0008057	24778876		0.83	0.87	1.02	1.07					0.049	0.006	0.1297	0.034	0.7925	1	0.4316	0.9916	0.4741	0.8263	0.0186	0.0028	0.7057	0.9847		0.9542	1.1185	0.9884	1.1318	1.0601	0.92	1.1052	1.0126		100	100	100	100	100	100	100
	2349			1-oleoyl-2-linoleoyl-GPC (18:1/18:2)*	LC/MS pos late	52453		HMDB0008105	24778939		1.02	1.08	1.04	1.09					0.9448	0.0895	0.5934	0.1332	0.7034	1	0.402	0.9916	0.4059	0.8097	0.6693	0.0814	0.7415	0.9847		1.0997	1.0446	1.149	1.0643	1.1066	1.0505	1.025	1.0377		100	100	100	100	100	100	100
	2359			1-oleoyl-2-docosahexaenoyl-GPC (18:1/22:6)*	LC/MS pos late	52697		HMDB0008123	24778955		1.35	1.44	1.02	1.08					0.0164	0.0022	0.0028	0.001	0.9535	1	0.4404	0.9916	0.5566	0.8381	0.0003	5.5484e-05	0.6128	0.9847		1.1343	0.812	1.1796	0.8199	0.9998	1.089	0.8041	0.9465		100	100	100	100	100	100	100
	2360			1,2-dilinoleoyl-GPC (18:2/18:2)	LC/MS pos late	52603		HMDB0008138	5288075		0.87	1.23	0.78	1.1					0.6248	0.0617	0.142	0.0369	0.1299	0.9906	0.6595	0.9916	0.4371	0.8162	0.4783	0.0597	0.1672	0.9847		0.9921	0.9636	1.0401	0.8461	0.9431	0.944	1.0811	1.0126		100	100	100	100	100	100	100
	2361			1-linoleoyl-2-linolenoyl-GPC (18:2/18:3)*	LC/MS pos late	53176		HMDB0008141	52922731		0.63	1.04	0.73	1.19					0.0386	0.0048	0.8368	0.1822	0.1536	0.9906	0.3694	0.9916	0.698	0.8672	0.1761	0.0232	0.1037	0.9847		0.99	1.2322	1.0754	1.0372	1.0563	0.9046	1.4272	1.1659		100	100	100	100	100	100	100
	2366			1-linoleoyl-2-arachidonoyl-GPC (18:2/20:4n6)*	LC/MS pos late	52710	C05208	HMDB0008147	24778979		1.83	2.08	0.88	1					0.0076	0.0011	0.0006	0.0002	0.2227	0.9906	0.9927	1	0.4049	0.8097	0.0001	2.124e-05	0.3803	0.9847		1.3575	0.6975	1.3597	0.6537	1.0067	1.3554	0.7414	1.0484		100	100	100	100	100	100	100
	2405		Phosphatidylethanolamine (PE)	1,2-dipalmitoyl-GPE (16:0/16:0)*	LC/MS pos late	57341		HMDB0008923	445468		0.71	1.78	0.38	0.94					0.4662	0.048	0.0393	0.0112	0.0835	0.9906	0.7532	0.9971	0.1689	0.7605	0.0507	0.0071	0.2995	0.9847		1.2761	1.2766	1.2392	0.6975	0.9684	1.313	1.8558	1.5844		100	100	100	100	100	100	100
	2409			1-palmitoyl-2-oleoyl-GPE (16:0/18:1)	LC/MS pos late	19263		HMDB0005320	5283496		2.57	4.1	0.46	0.73					0.0007	0.0001	0.0002	8.406e-05	0.121	0.9906	0.3461	0.9916	0.0961	0.7605	1.1596e-05	2.6211e-06	0.6529	0.9847		1.9671	0.6443	1.6615	0.4054	1.0334	2.2726	0.8833	1.578		100	100	100	100	100	100	100
	2411			1-palmitoyl-2-linoleoyl-GPE (16:0/18:2)	LC/MS pos late	42449		HMDB0005322	9546747		0.89	0.96	0.73	0.78					0.2925	0.0315	0.8283	0.1806	0.0716	0.9906	0.2982	0.9661	0.0713	0.7605	0.3683	0.0468	0.5471	0.9847		1.0664	1.1583	0.9378	0.9808	0.9593	1.195	1.3357	1.2653		100	100	100	100	100	100	100
	2417			1-palmitoyl-2-arachidonoyl-GPE (16:0/20:4)*	LC/MS pos late	52464	C05210	HMDB0005323	9546800		0.48	0.53	0.78	0.85					0.0006	0.0001	0.005	0.0017	0.1031	0.9906	0.3926	0.9916	0.0818	0.7605	3.7737e-05	7.7779e-06	0.5682	0.9847		0.8707	1.7264	0.8013	1.5103	1.1558	0.94	1.9425	1.4413		100	100	100	100	100	100	100
	2419			1-palmitoyl-2-docosahexaenoyl-GPE (16:0/22:6)*	LC/MS pos late	52465		HMDB0008946	9546799		0.42	0.5	0.85	1.01					9.0983e-06	2.2621e-06	0.0001	4.8928e-05	0.2006	0.9906	0.9051	1	0.3918	0.8091	6.3005e-07	1.7248e-07	0.3245	0.9847		0.7803	1.7244	0.785	1.5836	1.1843	0.7757	1.8653	1.3205		100	100	100	100	100	100	100
	2426			1-stearoyl-2-oleoyl-GPE (18:0/18:1)	LC/MS pos late	42448		HMDB0008993	9546742		2.26	3.03	0.57	0.76					0.0024	0.0004	0.0002	0.0001	0.0317	0.9906	0.2826	0.9622	0.0328	0.7605	2.9522e-05	6.2035e-06	0.4225	0.9847		1.6617	0.655	1.4404	0.475	0.9577	1.883	0.8349	1.3589		100	100	100	100	100	100	100
	2430			1-stearoyl-2-linoleoyl-GPE (18:0/18:2)*	LC/MS pos late	52446		HMDB0008994	9546749		0.42	0.51	0.71	0.86					2.0705e-05	4.7268e-06	0.0006	0.0002	0.0173	0.9906	0.406	0.9916	0.0453	0.7605	2.7217e-06	6.9061e-07	0.2066	0.9847		0.8124	1.7678	0.7521	1.4647	1.1084	0.8727	2.0709	1.4718		100	100	100	100	100	100	100
	2439			1-stearoyl-2-arachidonoyl-GPE (18:0/20:4)	LC/MS pos late	52447	C05210	HMDB0009003	5289133		0.31	0.36	0.83	0.95					1.0064e-05	2.4668e-06	5.5591e-05	2.6679e-05	0.1744	0.9906	0.665	0.9916	0.2378	0.7605	4.6597e-07	1.3021e-07	0.4868	0.9847		0.7022	2.1106	0.6828	1.9205	1.3017	0.7216	2.3006	1.5111		100	100	100	100	100	100	100
	2443			1-stearoyl-2-docosahexaenoyl-GPE (18:0/22:6)*	LC/MS pos late	52466		HMDB0009012	9546798		0.3	0.33	0.91	0.98					2.9415e-07	1.097e-07	7.8681e-07	5.608e-07	0.3676	0.9906	0.741	0.9971	0.4575	0.8213	6.3318e-09	2.6404e-09	0.6191	0.9847		0.5505	1.7544	0.545	1.674	1.1095	0.5559	1.8348	1.1953		100	100	100	100	100	100	100
	2445			1-oleoyl-2-linoleoyl-GPE (18:1/18:2)*	LC/MS pos late	52687		HMDB0005349	9546753		0.92	0.92	0.61	0.62					0.3125	0.0335	0.3441	0.0829	0.1168	0.9906	0.1296	0.8618	0.0688	0.7605	0.1737	0.023	0.962	0.9949		1.186	1.2906	0.9077	0.9828	0.9452	1.4643	1.5983	1.5313		100	100	100	100	100	100	100
	2448			1-oleoyl-2-arachidonoyl-GPE (18:1/20:4)*	LC/MS pos late	55041		HMDB0009069	348281223		0.86	0.81	0.67	0.63					0.3539	0.0373	0.4089	0.0969	0.1431	0.9906	0.1718	0.8905	0.0491	0.7605	0.2183	0.0285	0.9418	0.9949		1.0566	1.2586	0.8173	1.0085	0.9129	1.296	1.5087	1.4024		100	100	100	100	100	100	100
	2452			1-oleoyl-2-docosahexaenoyl-GPE (18:1/22:6)*	LC/MS pos late	53209		HMDB0009078	52922113		0.75	0.72	0.84	0.81					0.0453	0.0056	0.0736	0.0201	0.2309	0.9906	0.3314	0.9916	0.1288	0.7605	0.0092	0.0014	0.8685	0.9949		0.9061	1.2275	0.8094	1.1171	0.9632	1.0028	1.3378	1.1703		100	100	100	100	100	100	100
	2453			1,2-dilinoleoyl-GPE (18:2/18:2)*	LC/MS pos late	53174		HMDB0009093	9546812		0.38	0.38	0.5	0.5					9.652e-05	1.9198e-05	0.0005	0.0002	0.1119	0.9906	0.2982	0.9661	0.1393	0.7605	6.0619e-06	1.4397e-06	0.5622	0.9847		0.515	1.3598	0.343	0.9015	0.6223	0.6871	1.8182	1.2526		38	94	50	100	75	25	88
	2455			1-linoleoyl-2-arachidonoyl-GPE (18:2/20:4)*	LC/MS pos late	53189		HMDB0009102	348279332		0.92	1.25	0.49	0.67					0.7856	0.0757	0.4638	0.1077	0.0963	0.9906	0.2135	0.8905	0.0644	0.7605	0.4782	0.0597	0.7414	0.9847		1.1981	1.1641	0.9641	0.7686	0.8663	1.4321	1.5596	1.4958		94	88	88	75	81	100	100
	2509		Phosphatidylserine (PS)	1-stearoyl-2-arachidonoyl-GPS (18:0/20:4)	LC/MS pos late	52235		HMDB0012383	24779545		1.29	1.61	0.53	0.66					0.1493	0.0168	0.1355	0.0353	0.2694	0.9906	0.2912	0.9624	0.1828	0.7605	0.0452	0.0064	0.9676	0.9949		1.8462	1.3186	1.4733	0.9133	1.1933	2.2191	1.7239	1.9715		100	100	100	100	100	100	100
	2535		Phosphatidylinositol (PI)	1-palmitoyl-2-oleoyl-GPI (16:0/18:1)*	LC/MS pos late	52669		HMDB0009783	71296232		5.36	8.33	0.64	1					3.0082e-08	1.4959e-08	1.8898e-09	3.0821e-09	0.1631	0.9906	0.7638	0.9971	0.2299	0.7605	3.983e-12	4.042e-12	0.4314	0.9847		1.2602	0.1933	1.2593	0.1511	0.7052	1.2611	0.2354	0.7482		100	50	100	38	69	100	63
	2537			1-palmitoyl-2-linoleoyl-GPI (16:0/18:2)	LC/MS pos late	52450		HMDB0009784	46891795		0.54	0.73	0.85	1.14					0.0018	0.0003	0.0882	0.0239	0.3018	0.9906	0.5023	0.9916	0.8176	0.8672	0.0013	0.0002	0.1759	0.9847		0.7897	1.2532	0.8423	1.1515	0.9969	0.7371	1.3549	1.046		88	100	100	100	100	75	100
	2540			1-palmitoyl-2-arachidonoyl-GPI (16:0/20:4)*	LC/MS pos late	52467		HMDB0009789			1.51	1.34	0.93	0.82					0.0172	0.0023	0.0645	0.0177	0.5575	1	0.3175	0.9845	0.3827	0.8083	0.005	0.0008	0.6315	0.9847		1.3338	0.9336	1.2056	0.9017	1.0537	1.462	0.9655	1.2138		100	100	100	100	100	100	100
	2544			1-stearoyl-2-linoleoyl-GPI (18:0/18:2)	LC/MS pos late	52468		HMDB0009809			0.45	0.53	0.78	0.93					0.0002	4.1928e-05	0.0047	0.0016	0.229	0.9906	0.9459	1	0.3665	0.8083	1.7663e-05	3.8468e-06	0.4185	0.9847		0.7409	1.53	0.7137	1.3383	1.026	0.7681	1.7217	1.2449		100	100	100	100	100	100	100
	2557			1-stearoyl-2-arachidonoyl-GPI (18:0/20:4)	LC/MS pos late	52449		HMDB0009815			0.68	0.7	0.96	0.99					0.0058	0.0008	0.0103	0.0032	0.8032	1	0.9974	1	0.8735	0.8672	0.0006	0.0001	0.8435	0.9949		0.8093	1.1766	0.8057	1.1556	0.9806	0.8129	1.1976	1.0052		100	100	100	100	100	100	100
	2562			1-oleoyl-2-arachidonoyl-GPI (18:1/20:4)*	LC/MS pos late	54994					4.23	3.55	0.98	0.83					2.6293e-05	5.8482e-06	8.2783e-05	3.8668e-05	0.9719	1	0.496	0.9916	0.6161	0.8575	1.0223e-06	2.7158e-07	0.6506	0.9847		2.5228	0.6475	2.2837	0.6426	1.4631	2.7619	0.6524	1.7072		100	94	100	100	100	100	88
	2588		Lysophospholipid	1-linoleoyl-GPA (18:2)*	LC/MS polar	52690		HMDB0007856			0.28	0.59	1.47	3.11					0.0154	0.0021	0.1908	0.048	0.4586	1	0.0663	0.8504	0.1186	0.7605	0.0112	0.0017	0.3452	0.9847		1.0581	2.2732	1.6016	2.7032	2.1524	0.5146	1.8431	1.1789		38	100	63	100	81	13	100
	2593			1-arachidonoyl-GPA (20:4)	LC/MS polar	46325		HMDB0062312	42607498		0.57	1.19	1.8	3.76					0.4524	0.0468	0.4724	0.1091	0.5676	1	0.0479	0.8504	0.0717	0.7605	0.9812	0.1156	0.3009	0.9847		1.3284	1.3706	2.0992	1.7634	1.9313	0.5576	0.9777	0.7676		56	75	75	75	75	38	75
	2601			1-palmitoyl-GPC (16:0)	LC/MS pos late	33955	C04102	HMDB0010382	86554		0.39	0.5	1.02	1.31					3.3618e-11	4.617e-11	1.2191e-08	1.4482e-08	0.8473	1	0.0105	0.7158	0.047	0.7605	2.11e-13	3.5e-13	0.0821	0.9847		0.528	1.1915	0.5979	1.2013	0.8996	0.4581	1.1818	0.8199		100	100	100	100	100	100	100
	2602			2-palmitoyl-GPC (16:0)*	LC/MS neg	35253		HMDB0061702	15061532		0.24	0.33	0.98	1.32					7.2e-13	1.817e-12	1.7149e-10	4.1253e-10	0.8447	1	0.0215	0.7158	0.1248	0.7605	2e-15	7e-15	0.0731	0.9847		0.4277	1.5043	0.4867	1.4872	0.987	0.3686	1.5213	0.945		100	100	100	100	100	100	100
	2603			1-palmitoleoyl-GPC (16:1)*	LC/MS pos late	33230		HMDB0010383	24779461		1.74	2.31	0.97	1.29					0.004	0.0006	8.9647e-06	5.0298e-06	0.8538	1	0.0457	0.8504	0.1887	0.7605	1.6182e-06	4.1952e-07	0.1186	0.9847		1.6749	0.8301	1.8882	0.8179	1.353	1.4617	0.8423	1.152		100	100	100	100	100	100	100
	2604			2-palmitoleoyl-GPC (16:1)*	LC/MS neg	47118		HMDB10383	122164832		1.81	3.19	0.72	1.27					0.0041	0.0006	4.9188e-06	2.9037e-06	0.1258	0.9906	0.1872	0.8905	0.8927	0.8721	2.9765e-06	7.4473e-07	0.0195	0.9847		1.488	0.6242	1.6629	0.5218	1.0924	1.3131	0.7265	1.0198		100	75	100	63	81	100	88
	2612			1-stearoyl-GPC (18:0)	LC/MS pos late	33961		HMDB0010384	497300		0.27	0.38	0.98	1.34					5.019e-12	1.0099e-11	1.0972e-09	2.05e-09	0.8848	1	0.0281	0.7158	0.1363	0.7605	1.9e-14	4.2e-14	0.0927	0.9847		0.4353	1.3418	0.4986	1.3281	0.9133	0.372	1.3556	0.8638		100	100	100	100	100	100	100
	2614			1-oleoyl-GPC (18:1)	LC/MS pos late	48258	C03916	HMDB0002815	16081932		1.11	1.51	1.04	1.41					0.7518	0.0731	0.0066	0.0021	0.8515	1	0.0091	0.7158	0.0433	0.7605	0.029	0.0042	0.075	0.9847		1.2693	0.9659	1.4864	0.987	1.2367	1.0522	0.9449	0.9986		100	100	100	100	100	100	100
	2617			1-linoleoyl-GPC (18:2)	LC/MS pos late	34419	C04100	HMDB0010386	11988421		0.38	0.54	0.98	1.42					4.331e-06	1.171e-06	0.0037	0.0013	0.8699	1	0.0259	0.7158	0.1331	0.7605	9.2709e-07	2.4874e-07	0.0858	0.9847		0.6131	1.3363	0.7192	1.3236	1.0214	0.507	1.3489	0.9279		100	100	100	100	100	100	100
	2619			1-linolenoyl-GPC (18:3)*	LC/MS pos late	45951	C04100	HMDB0010388			0.51	0.74	0.89	1.28					0.0005	9.6572e-05	0.0995	0.0266	0.582	1	0.1118	0.8504	0.4493	0.8213	0.0005	8.3091e-05	0.1312	0.9847		0.7547	1.2207	0.8473	1.149	0.9982	0.6621	1.2925	0.9773		100	100	100	100	100	100	100
	2636			1-arachidonoyl-GPC (20:4n6)*	LC/MS pos late	33228	C05208	HMDB0010395	24779476		0.83	1.08	1.01	1.33					0.1032	0.0119	0.9238	0.1964	0.9851	1	0.0827	0.8504	0.209	0.7605	0.2711	0.035	0.2183	0.9847		1.0508	1.1028	1.198	1.1104	1.1542	0.9037	1.0952	0.9995		100	100	100	100	100	100	100
	2650			1-lignoceroyl-GPC (24:0)	LC/MS pos late	49617		HMDB0010405	24779481		6.53	7.67	0.89	1.05					3.0285e-09	1.9851e-09	9.3816e-10	1.77e-09	0.5774	1	0.9451	1	0.6577	0.8595	7.17e-13	9.22e-13	0.7293	0.9847		3.7119	0.5254	3.8027	0.4961	2.1494	3.6211	0.5547	2.0879		100	100	100	100	100	100	100
	2663			1-palmitoyl-GPE (16:0)	LC/MS pos late	35631		HMDB0011503	9547069		0.25	0.37	0.83	1.23					8.0581e-09	4.6792e-09	2.198e-07	1.8311e-07	0.2728	0.9906	0.1854	0.8905	0.8805	0.8672	4.3475e-10	2.4361e-10	0.0666	0.9847		0.462	1.5303	0.5103	1.3919	0.9511	0.4138	1.6686	1.0412		100	100	100	100	100	100	100
	2670			1-stearoyl-GPE (18:0)	LC/MS pos late	42398		HMDB0011130	9547068		0.32	0.43	0.85	1.13					1.8324e-10	1.8875e-10	2.8968e-08	3.0134e-08	0.2114	0.9906	0.4054	0.9916	0.7611	0.8672	9.48e-13	1.123e-12	0.1444	0.9847		0.5815	1.5589	0.6162	1.4303	1.0232	0.5469	1.6875	1.1172		100	100	100	100	100	100	100
	2671			2-stearoyl-GPE (18:0)*	LC/MS neg	41220		HMDB0011129	90658453;53480667		0.28	0.38	0.79	1.04					6.0054e-11	7.5239e-11	4.5457e-09	6.4323e-09	0.0848	0.9906	0.9268	1	0.2411	0.7605	1.77e-13	2.98e-13	0.1946	0.9847		0.5168	1.5904	0.5273	1.3997	0.9635	0.5064	1.7812	1.1438		100	100	100	100	100	100	100
	2672			1-oleoyl-GPE (18:1)	LC/MS pos late	35628		HMDB0011506	9547071		0.94	1.63	0.64	1.11					0.4681	0.0482	0.0094	0.003	0.122	0.9906	0.6415	0.9916	0.4734	0.8263	0.0188	0.0028	0.1319	0.9847		1.2196	1.0057	1.2815	0.7847	1.0331	1.1578	1.2267	1.1923		100	100	100	100	100	100	100
	2674			1-linoleoyl-GPE (18:2)*	LC/MS pos late	36600		HMDB0011507	52925130		0.34	0.5	0.85	1.27					2.6623e-07	1.0015e-07	0.0002	9.0152e-05	0.3674	0.9906	0.1326	0.8618	0.658	0.8595	1.8403e-08	6.9717e-09	0.0923	0.9847		0.7295	1.7571	0.8154	1.6147	1.2151	0.6435	1.8996	1.2716		100	100	100	100	100	100	100
	2687			1-arachidonoyl-GPE (20:4n6)*	LC/MS pos late	35186		HMDB0011517	42607465		0.65	0.75	0.99	1.16					0.0074	0.001	0.1352	0.0353	0.8846	1	0.2399	0.9128	0.4622	0.8244	0.0041	0.0007	0.349	0.9847		0.9014	1.2893	0.9677	1.284	1.1259	0.8351	1.2945	1.0648		100	100	100	100	100	100	100
	2702			1-palmitoyl-GPS (16:0)*	LC/MS neg	46130			9547100		0.64	3.51	0.17	0.93					0.0362	0.0045	0.0076	0.0025	0.5214	1	0.8901	1	0.6636	0.8595	0.0018	0.0003	0.5807	0.9847		1.8607	1.7714	1.7909	0.5108	1.1509	1.9305	3.0321	2.4813		94	44	88	50	69	100	38
	2703			1-stearoyl-GPS (18:0)*	LC/MS neg	45966		HMDB0061698	74819135		0.3	2.47	0.1	0.81					0.1091	0.0125	0.3099	0.0753	0.9712	1	0.6291	0.9916	0.7675	0.8672	0.0709	0.0099	0.6491	0.9847		1.2926	2.5815	1.1536	0.4668	0.8102	1.4316	4.6962	3.0639		75	31	75	50	63	75	13
	2709			1-palmitoyl-GPG (16:0)*	LC/MS neg	45970		HMDB0240601	3300276		1.96	3.05	0.83	1.29					2.5269e-05	5.6493e-06	3.5526e-08	3.6366e-08	0.4432	1	0.1013	0.8504	0.5222	0.8354	1.275e-09	6.2068e-10	0.0914	0.9847		1.6159	0.658	1.8198	0.5966	1.2082	1.412	0.7193	1.0656		100	100	100	100	100	100	100
	2712			1-stearoyl-GPG (18:0)	LC/MS neg	34437					0.77	1.16	0.74	1.12					0.5863	0.0586	0.4563	0.1064	0.5341	1	0.5042	0.9916	0.9737	0.8878	0.8859	0.1057	0.3636	0.9847		1.0277	1.098	1.0854	0.9319	1.0086	0.97	1.2642	1.1171		100	100	100	100	100	100	100
	2714			1-oleoyl-GPG (18:1)*	LC/MS neg	45968		HMDB0240602			12.93	9.59	1.61	1.19					2.71e-13	9.03e-13	5.04e-13	3.277e-12	0.1216	0.9906	0.2148	0.8905	0.0523	0.7605	0	0	0.8186	0.9949		1.0381	0.0955	1.1299	0.1178	0.6238	0.9464	0.0732	0.5098		100	19	100	38	69	100	0
	2716			1-linoleoyl-GPG (18:2)*	LC/MS neg	54885		HMDB0240600			0.98	1.04	1.23	1.3					0.7559	0.0733	0.7786	0.1711	0.1697	0.9906	0.0545	0.8504	0.0225	0.7605	0.9831	0.1157	0.6757	0.9847		0.9523	0.9419	1.0777	1.0375	1.0576	0.8268	0.8462	0.8365		100	94	100	100	100	100	88
	2718			1-palmitoyl-GPI (16:0)	LC/MS neg	35305		HMDB0061695	71296207		1.21	1.85	1.18	1.81					0.3111	0.0334	0.1466	0.0379	0.3657	0.9906	0.2045	0.8905	0.2021	0.7605	0.0886	0.0122	0.7361	0.9847		1.7069	1.0963	2.1995	1.1881	1.6938	1.2142	1.0044	1.1093		100	100	100	100	100	100	100
	2722			1-stearoyl-GPI (18:0)	LC/MS neg	19324		HMDB0240261	71581135;42607495		0.63	0.77	1.35	1.65					0.0184	0.0024	0.033	0.0096	0.2536	0.9906	0.1702	0.8905	0.1382	0.7605	0.0032	0.0005	0.8342	0.9949		1.0046	1.4132	1.2496	1.6249	1.4372	0.7596	1.2015	0.9805		100	100	100	100	100	100	100
	2726			1-linoleoyl-GPI (18:2)*	LC/MS neg	36594		HMDB0240597	11124828		0.14	0.21	1.04	1.48					3.1833e-09	2.0554e-09	1.2331e-07	1.0935e-07	0.8405	1	0.1069	0.8504	0.197	0.7605	1.2185e-11	1.0745e-11	0.3099	0.9847		0.2822	1.6088	0.3364	1.6372	0.9868	0.228	1.5803	0.9042		75	100	88	100	94	63	100
	2732			1-arachidonoyl-GPI (20:4)*	LC/MS neg	34214		HMDB0061690	121596217		0.22	0.26	1.19	1.42					6.8019e-10	5.5521e-10	2.612e-08	2.7319e-08	0.4089	0.9906	0.0263	0.7158	0.0324	0.7605	1.987e-12	2.138e-12	0.2954	0.9847		0.4357	1.8319	0.5108	1.9889	1.2499	0.3605	1.6749	1.0177		100	100	100	100	100	100	100
	2801		Plasmalogen	1-(1-enyl-palmitoyl)-2-oleoyl-GPE (P-16:0/18:1)*	LC/MS pos late	52477		HMDB0011342	52925128		8.77	15.49	0.5	0.87					1.0049e-08	5.6912e-09	2.4514e-09	3.8046e-09	0.0948	0.9906	0.6253	0.9916	0.1712	0.7605	5.001e-11	3.6403e-11	0.3473	0.9847		1.7367	0.1579	1.62	0.1046	0.8623	1.8533	0.2113	1.0323		100	100	100	100	100	100	100
	2802			1-(1-enyl-palmitoyl)-2-linoleoyl-GPE (P-16:0/18:2)*	LC/MS pos late	52677		HMDB0011343	52925127		2.14	1.43	0.83	0.55					0.1187	0.0135	0.5249	0.1198	0.5269	1	0.1199	0.8618	0.1505	0.7605	0.124	0.0167	0.4868	0.9847		1.318	0.7259	0.9385	0.6584	0.7985	1.6975	0.7934	1.2454		63	94	50	88	69	75	100
	2803			1-(1-enyl-palmitoyl)-2-palmitoyl-GPC (P-16:0/16:0)*	LC/MS pos late	52716		HMDB0011206	11146967		1.87	2.4	0.84	1.08					1.0551e-06	3.4579e-07	1.756e-09	2.9612e-09	0.0767	0.9906	0.4968	0.9916	0.4231	0.8144	2.8381e-11	2.2451e-11	0.0848	0.9847		1.5206	0.7194	1.5772	0.6561	1.1166	1.464	0.7828	1.1234		100	100	100	100	100	100	100
	2805			1-(1-enyl-palmitoyl)-2-arachidonoyl-GPE (P-16:0/20:4)*	LC/MS pos late	52673		HMDB0011352	52925126		3.23	2.75	0.79	0.67					1.7392e-05	4.0671e-06	4.4147e-05	2.1563e-05	0.254	0.9906	0.1144	0.8504	0.1008	0.7605	5.6647e-07	1.5547e-07	0.7052	0.9847		1.8211	0.6038	1.4608	0.5315	0.9962	2.1813	0.6761	1.4287		100	100	100	100	100	100	100
	2807			1-(1-enyl-palmitoyl)-2-oleoyl-GPC (P-16:0/18:1)*	LC/MS pos late	52478		HMDB0007996	34779384		2.47	3.36	0.91	1.23					5.3079e-06	1.3917e-06	3.0323e-07	2.4214e-07	0.5756	1	0.168	0.8905	0.5582	0.8381	1.7192e-08	6.5825e-09	0.1827	0.9847		1.8282	0.6314	2.0192	0.6011	1.3102	1.6372	0.6617	1.1494		100	100	100	100	100	100	100
	2810			1-(1-enyl-stearoyl)-2-oleoyl-GPE (P-18:0/18:1)	LC/MS pos late	52614		HMDB0011375	42607457		8.64	14.05	0.6	0.98					2.8316e-10	2.663e-10	2.733e-11	1.0313e-10	0.0058	0.9906	0.9021	1	0.0527	0.7605	7.62e-13	9.65e-13	0.053	0.9847		2.0461	0.1917	2.0262	0.1442	1.0852	2.066	0.2392	1.1526		100	100	100	100	100	100	100
	2811			1-(1-enyl-stearoyl)-2-linoleoyl-GPE (P-18:0/18:2)*	LC/MS pos late	52748		HMDB0011376			0.7	0.79	0.75	0.85					0.0062	0.0009	0.0641	0.0176	0.0517	0.9906	0.2995	0.9661	0.0791	0.7605	0.0024	0.0004	0.4061	0.9847		0.8731	1.1804	0.8046	1.0126	0.9086	0.9415	1.3482	1.1448		100	100	100	100	100	100	100
	2814			1-(1-enyl-palmitoyl)-2-arachidonoyl-GPC (P-16:0/20:4)*	LC/MS pos late	52689		HMDB0011220			1.51	1.47	1.01	0.99					0.0184	0.0024	0.0276	0.0081	0.9166	1	0.7778	0.9971	0.7845	0.8672	0.002	0.0003	0.9	0.9949		1.1789	0.7893	1.1704	0.7941	0.9822	1.1874	0.7845	0.986		100	88	100	88	94	100	88
	2815			1-(1-enyl-palmitoyl)-2-linoleoyl-GPC (P-16:0/18:2)*	LC/MS pos late	52682		HMDB0011211	24779386		0.67	0.64	0.85	0.81					0.0052	0.0007	0.0056	0.0018	0.1821	0.9906	0.1933	0.8905	0.0664	0.7605	0.0002	3.8465e-05	0.9801	0.9949		0.6268	0.9611	0.5602	0.8815	0.7209	0.6935	1.0406	0.8671		31	75	13	63	38	50	88
	2819			1-(1-enyl-stearoyl)-2-arachidonoyl-GPE (P-18:0/20:4)*	LC/MS pos late	52475		HMDB0005779	9547058		1.38	1.34	0.81	0.79					0.0764	0.0091	0.0687	0.0188	0.1659	0.9906	0.181	0.8905	0.0995	0.7605	0.0157	0.0023	0.9673	0.9949		1.2031	0.8819	1.0599	0.7915	0.9257	1.3464	0.9724	1.1594		100	100	100	100	100	100	100
	2834		Lysoplasmalogen	1-(1-enyl-palmitoyl)-GPC (P-16:0)*	LC/MS pos late	52474		HMDB0010407	10917802		0.63	0.83	1.04	1.35					0.0008	0.0001	0.0404	0.0115	0.8328	1	0.0862	0.8504	0.2485	0.7605	0.0004	7.347e-05	0.1788	0.9847		0.8543	1.1642	0.9827	1.1845	1.0836	0.7259	1.144	0.9349		100	100	100	100	100	100	100
	2835			1-(1-enyl-palmitoyl)-GPE (P-16:0)*	LC/MS pos late	39270		HMDB0011152			1.62	2.06	0.85	1.08					0.0034	0.0005	0.0007	0.0003	0.7364	1	0.8958	1	0.9096	0.8721	7.3401e-05	1.4517e-05	0.5907	0.9847		1.6327	0.8973	1.6987	0.8252	1.2619	1.5667	0.9694	1.268		100	100	100	100	100	100	100
	2837			1-(1-enyl-oleoyl)-GPE (P-18:1)*	LC/MS pos late	44621					1.63	2.03	0.74	0.92					0.0013	0.0002	0.0005	0.0002	0.5372	1	0.7617	0.9971	0.6131	0.8575	2.9713e-05	6.2315e-06	0.713	0.9847		1.6587	0.9232	1.5875	0.783	1.1852	1.7298	1.0633	1.3966		100	100	100	100	100	100	100
	2839			1-(1-enyl-stearoyl)-GPE (P-18:0)*	LC/MS pos late	39271		HMDB0240598			1.35	2.05	0.75	1.13					0.0138	0.0019	0.0005	0.0002	0.4885	1	0.6668	0.9916	0.8812	0.8672	0.0001	2.6392e-05	0.2466	0.9847		1.5537	0.9411	1.6475	0.8043	1.2259	1.4598	1.078	1.2689		100	100	100	100	100	100	100
	2840			1-(1-enyl-oleoyl)-2-oleoyl-GPE (P-18:1/18:1)*	LC/MS pos late	54691		HMDB0011441	53480897		2.23	1.88	1	0.84					0.0002	4.2888e-05	0.0016	0.0006	1	1	0.3655	0.9916	0.5242	0.8354	1.6837e-05	3.6894e-06	0.5242	0.9847		1.2382	0.6027	1.1319	0.6027	0.8673	1.3445	0.6027	0.9736		100	6	100	0	50	100	13
	2842		Glycerolipid Metabolism	glycerol	LC/MS neg	15122	C00116	HMDB0000131	753		0.67	0.76	0.95	1.08					0.0112	0.0015	0.07	0.0192	0.8725	1	0.5719	0.9916	0.8103	0.8672	0.0039	0.0006	0.509	0.9847		0.8751	1.2219	0.908	1.1907	1.0494	0.8422	1.2531	1.0477		100	100	100	100	100	100	100
	2843			glycerol 3-phosphate	LC/MS pos early	43847	C0093	HMDB0000126	754		5.72	3.59	1.02	0.64					1.6356e-05	3.8772e-06	0.0008	0.0003	0.8628	1	0.0406	0.8503	0.1449	0.7605	2.6179e-06	6.6585e-07	0.1564	0.9847		3.6086	0.7764	2.8187	0.7843	1.8015	4.3984	0.7685	2.5835		100	100	100	100	100	100	100
	2848			glycerophosphoglycerol	LC/MS polar	48857	C03274	HMDB0240316	54575349		1.68	1.27	1.17	0.88					0.0053	0.0008	0.184	0.0465	0.3704	0.9906	0.3871	0.9916	0.9833	0.8878	0.0051	0.0008	0.201	0.9847		1.3157	0.8995	1.2319	0.9682	1.1	1.3994	0.8308	1.1151		100	100	100	100	100	100	100
	2849		Monoacylglycerol	1-myristoylglycerol (14:0)	LC/MS neg	35625	C01885	HMDB0011561	10957631		0.44	1.48	0.63	2.11					0.1915	0.0212	0.2564	0.0631	0.3388	0.9906	0.1387	0.8762	0.6998	0.8672	0.8997	0.107	0.0883	0.9847		0.7743	0.9156	1.0505	0.7079	0.8792	0.4981	1.1234	0.8107		69	63	75	63	69	63	63
	2852			1-palmitoylglycerol (16:0)	LC/MS neg	21127		HMDB0011564	14900		1.27	0.79	1.64	1.02					0.7765	0.0749	0.4017	0.0954	0.2811	0.9906	0.5974	0.9916	0.2579	0.7622	0.4278	0.0539	0.6926	0.9847		1.195	1.2295	1.2044	1.5275	1.3659	1.1856	0.9314	1.0585		94	94	100	100	100	88	88
	2853			1-palmitoleoylglycerol (16:1)*	LC/MS neg	52431		HMDB0011565			1.12	1.97	0.87	1.53					0.382	0.04	0.016	0.005	0.6787	1	0.2194	0.8905	0.5585	0.8381	0.0213	0.0031	0.2463	0.9847		1.2173	0.8025	1.471	0.7477	1.1094	0.9637	0.8573	0.9105		100	81	100	88	94	100	75
	2856			1-oleoylglycerol (18:1)	LC/MS neg	21184		HMDB0011567	5283468		0.43	0.89	1.16	2.4					0.1051	0.0121	0.6766	0.15	0.9142	1	0.184	0.8905	0.3072	0.7893	0.1494	0.0199	0.383	0.9847		0.9714	1.4376	1.3715	1.5416	1.4566	0.5713	1.3336	0.9524		94	94	100	100	100	88	88
	2857			1-linoleoylglycerol (18:2)	LC/MS neg	27447		HMDB0011568	5283469		0.18	0.21	1.14	1.37					3.4974e-05	7.584e-06	3.6376e-05	1.8326e-05	0.2614	0.9906	0.2525	0.9189	0.1344	0.7605	7.616e-07	2.0587e-07	0.9874	0.9955		0.5924	3.0061	0.6848	3.2028	1.9438	0.5001	2.8095	1.6548		100	100	100	100	100	100	100
	2858			1-linolenoylglycerol (18:3)	LC/MS neg	34393		HMDB0011569	53480978		0.12	0.17	1.1	1.51					2.0049e-06	5.8803e-07	5.1424e-06	3.008e-06	0.3597	0.9906	0.1467	0.8864	0.1351	0.7605	5.0225e-08	1.6626e-08	0.6692	0.9847		0.256	1.7747	0.3082	1.8557	1.082	0.2038	1.6936	0.9487		75	94	88	100	94	63	88
	2862			1-dihomo-linolenylglycerol (20:3)	LC/MS neg	48341		HMDB0011577			0.93	1.54	1.07	1.76					0.7635	0.074	0.0575	0.0159	0.7392	1	0.0614	0.8504	0.2638	0.7655	0.2456	0.0319	0.1174	0.9847		1.2332	0.9897	1.5742	1.0223	1.2982	0.8922	0.9572	0.9247		100	100	100	100	100	100	100
	2863			1-arachidonylglycerol (20:4)	LC/MS neg	34397	C13857	HMDB11578	16019980;5282281		1.21	2.16	1.26	2.25					0.2882	0.0311	0.0004	0.0002	0.2286	0.9906	0.0003	0.1153	0.0007	0.438	0.0011	0.0002	0.0456	0.9847		1.6523	0.9495	2.2893	1.0581	1.6737	1.0154	0.8409	0.9281		100	94	100	100	100	100	88
	2867			1-docosahexaenoylglycerol (22:6)	LC/MS neg	35153		HMDB0011587	53480995		0.31	0.37	1.16	1.4					4.5355e-05	9.6417e-06	0.0001	4.6822e-05	0.3119	0.9906	0.153	0.8864	0.112	0.7605	1.6098e-06	4.1935e-07	0.75	0.9847		0.5937	1.731	0.6936	1.8574	1.2755	0.4937	1.6047	1.0492		100	100	100	100	100	100	100
	2872			2-oleoylglycerol (18:1)	LC/MS neg	21232		HMDB0011537	5319879		1.81	1.37	1.23	0.93					0.0098	0.0014	0.1547	0.0397	0.5959	1	0.4598	0.9916	0.8944	0.8721	0.0067	0.0011	0.3121	0.9847		1.3106	0.8355	1.2629	0.9205	1.0917	1.3584	0.7506	1.0545		100	94	100	100	100	100	88
	2873			2-linoleoylglycerol (18:2)	LC/MS neg	32506		HMDB0011538	5365676		0.23	0.24	1.08	1.15					2.4998e-08	1.2648e-08	1.9181e-08	2.1214e-08	0.6528	1	0.7738	0.9971	0.6733	0.8628	2.3942e-10	1.431e-10	0.8707	0.9949		0.5018	2.145	0.5376	2.2288	1.3832	0.4659	2.0613	1.2636		100	100	100	100	100	100	100
	2874			2-arachidonoylglycerol (20:4)	LC/MS neg	19266	C13856	HMDB0004666	5282280		1.6	2.13	1.3	1.73					0.1719	0.0191	0.0545	0.0152	0.3446	0.9906	0.1285	0.8618	0.0847	0.7605	0.0227	0.0033	0.6719	0.9847		1.5229	0.8005	1.9298	0.9046	1.4172	1.116	0.6965	0.9062		94	69	88	88	88	100	50
	2876			2-docosahexaenoylglycerol (22:6)*	LC/MS neg	48675		HMDB0011557	46896303		0.33	0.6	1.07	1.92					1.3677e-05	3.2964e-06	0.0043	0.0014	0.7675	1	0.0163	0.7158	0.1125	0.7605	6.1112e-06	1.445e-06	0.0451	0.9847		0.5261	1.1132	0.6918	1.1501	0.921	0.3604	1.0762	0.7183		56	94	75	100	88	38	88
	2907		Diacylglycerol	palmitoyl-linoleoyl-glycerol (16:0/18:2) [1]*	LC/MS pos late	52633		HMDB0007103	9543695		0.59	0.61	0.97	1					0.0006	0.0001	0.0013	0.0005	0.7254	1	1	1	0.8049	0.8672	2.6084e-05	5.5241e-06	0.8049	0.9949		0.5594	0.9324	0.5594	0.9196	0.7395	0.5594	0.9452	0.7523		0	94	0	100	50	0	88
	2908			palmitoyl-linoleoyl-glycerol (16:0/18:2) [2]*	LC/MS pos late	52634		HMDB0007103	131801744		0.29	0.29	1.02	1					3.481e-06	9.5918e-07	1.3459e-06	9.0565e-07	0.6046	1	1	1	0.7158	0.8672	1.8774e-08	7.0626e-09	0.7158	0.9847		0.3079	1.0618	0.3079	1.0699	0.6889	0.3079	1.0536	0.6808		6	94	13	100	56	0	88
	2914			palmitoyl-arachidonoyl-glycerol (16:0/20:4) [1]*	LC/MS pos late	54957		HMDB0007112	9543736		1.3	3.32	1.23	3.15					0.9441	0.0895	0.0538	0.015	0.7345	1	0.0219	0.7158	0.0602	0.7605	0.1804	0.0237	0.1517	0.9847		2.0314	0.8427	3.0832	0.93	2.0066	0.9795	0.7554	0.8674		69	63	88	63	75	50	63
	2915			palmitoyl-arachidonoyl-glycerol (16:0/20:4) [2]*	LC/MS pos late	54958		HMDB0007112	9543736		3.88	6.66	1.15	1.98					0.0588	0.0071	0.0306	0.0089	0.6828	1	0.4616	0.9916	0.4428	0.8205	0.007	0.0011	0.8095	0.9949		3.1775	0.5917	4.2217	0.6342	2.4279	2.1332	0.5493	1.3412		81	75	75	75	75	88	75
	2917			palmitoyl-docosahexaenoyl-glycerol (16:0/22:6) [1]*	LC/MS pos late	57373		HMDB0007121	9543827		0.24	0.52	0.98	2.12					0.0009	0.0001	0.03	0.0088	0.6005	1	0.0593	0.8504	0.0886	0.7605	0.0002	4.0171e-05	0.3186	0.9847		0.5109	1.3406	0.6939	1.3255	1.0097	0.3279	1.3557	0.8418		100	94	100	100	100	100	88
	2927			oleoyl-linoleoyl-glycerol (18:1/18:2) [1]	LC/MS pos late	46798		HMDB0007219	14275396		0.52	0.55	0.93	1					0.0002	3.3067e-05	0.0004	0.0002	0.6578	1	1	1	0.7554	0.8672	6.043e-06	1.4384e-06	0.7554	0.9847		0.5981	1.1195	0.5981	1.0814	0.8398	0.5981	1.1576	0.8779		0	94	0	100	50	0	88
	2928			oleoyl-linoleoyl-glycerol (18:1/18:2) [2]	LC/MS pos late	46799		HMDB0007219	71433693		0.1	0.14	0.97	1.36					1.7032e-06	5.2442e-07	2.0598e-06	1.3347e-06	0.5464	1	0.4794	0.9916	0.4255	0.8144	2.794e-08	1.002e-08	0.929	0.9949		0.1647	1.4039	0.1897	1.3839	0.7868	0.1397	1.4239	0.7818		63	94	63	100	81	63	88
	2932			linoleoyl-linoleoyl-glycerol (18:2/18:2) [1]*	LC/MS pos late	54968		HMDB0007248	9543729		0.6	0.63	0.95	1					8.757e-05	1.7539e-05	0.0003	0.0001	0.5699	1	1	1	0.6895	0.8637	3.0551e-06	7.6263e-07	0.6895	0.9847		0.6476	1.0481	0.6476	1.02	0.8338	0.6476	1.0761	0.8619		0	94	0	100	50	0	88
	2933			linoleoyl-linoleoyl-glycerol (18:2/18:2) [2]*	LC/MS pos late	54969		HMDB0007248	9543729		0.07	0.08	1.04	1.2					2.2966e-06	6.6237e-07	1.136e-06	7.7252e-07	0.3844	0.9906	0.6466	0.9916	0.4044	0.8097	2.3674e-08	8.7228e-09	0.7397	0.9847		0.0959	1.2962	0.1045	1.3205	0.7125	0.0873	1.2719	0.6796		63	94	75	100	88	50	88
	2935			linoleoyl-linolenoyl-glycerol (18:2/18:3) [2]*	LC/MS pos late	54964		HMDB0007250	9543737		0.28	0.29	0.96	1					2.2054e-05	5.0083e-06	3.3749e-05	1.7182e-05	0.8325	1	1	1	0.8818	0.8672	3.5811e-07	1.0193e-07	0.8818	0.9949		0.2563	0.91	0.2563	0.8908	0.5735	0.2563	0.9293	0.5928		0	94	0	100	50	0	88
	2938			stearoyl-arachidonoyl-glycerol (18:0/20:4) [1]*	LC/MS pos late	57450	C00165	HMDB0007170	6438587		4.59	12.34	0.86	2.31					0.0619	0.0074	0.0003	0.0001	0.7933	1	0.0673	0.8504	0.2563	0.7622	0.0002	3.677e-05	0.1365	0.9847		4.4544	0.5454	6.2175	0.504	3.3607	2.6913	0.5868	1.639		94	56	100	50	75	88	63
	2939			stearoyl-arachidonoyl-glycerol (18:0/20:4) [2]*	LC/MS pos late	57449		HMDB0007170	6438587		10.94	21.63	0.97	1.92					0.0001	2.4512e-05	3.5784e-06	2.1588e-06	0.9638	1	0.2191	0.8905	0.399	0.8097	7.5115e-08	2.3981e-08	0.3648	0.9847		4.9508	0.3056	6.5082	0.3009	3.4046	3.3934	0.3103	1.8518		100	50	100	38	69	100	63
	2940			oleoyl-arachidonoyl-glycerol (18:1/20:4) [1]*	LC/MS pos late	54960		HMDB0007228	9543786		0.12	0.32	0.98	2.54					0.0003	5.173e-05	0.0048	0.0016	0.6529	1	0.1354	0.8618	0.1699	0.7605	2.101e-05	4.5119e-06	0.4502	0.9847		0.329	1.4859	0.4719	1.4684	0.9701	0.1861	1.5034	0.8447		88	94	88	100	94	88	88
	2941			oleoyl-arachidonoyl-glycerol (18:1/20:4) [2]*	LC/MS pos late	54961		HMDB0007228	9543786		0.39	0.63	1	1.6					0.019	0.0025	0.0761	0.0207	0.6977	1	0.3071	0.9697	0.3197	0.7893	0.0048	0.0008	0.6504	0.9847		0.6713	1.3126	0.8263	1.3154	1.0709	0.5162	1.3099	0.913		100	94	100	100	100	100	88
	2942			linoleoyl-arachidonoyl-glycerol (18:2/20:4) [1]*	LC/MS pos late	54955		HMDB0007257	9543796		0.03	0.04	0.91	1.19					3.077e-07	1.1377e-07	1.9476e-07	1.6512e-07	0.4771	1	0.7011	0.9969	0.4642	0.8244	3.0833e-09	1.3764e-09	0.8092	0.9949		0.046	1.4199	0.0499	1.3563	0.7031	0.0421	1.4835	0.7628		63	94	75	100	88	50	88
	2943			linoleoyl-arachidonoyl-glycerol (18:2/20:4) [2]*	LC/MS pos late	54956		HMDB0007257	9543796		0.08	0.08	0.96	0.95					8.6344e-07	2.9412e-07	1.188e-07	1.0634e-07	0.4691	1	0.7527	0.9971	0.8128	0.8672	3.9906e-09	1.7382e-09	0.3111	0.9847		0.5247	6.292	0.5109	6.1677	3.3393	0.5386	6.4163	3.4774		100	94	100	100	100	100	88
	2946			linoleoyl-docosahexaenoyl-glycerol (18:2/22:6) [1]*	LC/MS pos late	54949		HMDB0007266	9543899		0.06	0.09	1.04	1.73					1.2812e-07	5.2288e-08	2.6876e-07	2.1916e-07	0.4211	0.9989	0.2805	0.9586	0.1861	0.7605	1.8494e-10	1.137e-10	0.8422	0.9949		0.0935	1.2545	0.1184	1.2785	0.6984	0.0686	1.2306	0.6496		56	94	63	100	81	50	88
	2947			linoleoyl-docosahexaenoyl-glycerol (18:2/22:6) [2]*	LC/MS pos late	54950		HMDB0007266	9543899		0.26	0.3	1.01	1.19					0.0003	6.2618e-05	8.3882e-05	3.9086e-05	0.5355	1	0.9165	1	0.6808	0.8628	4.6994e-06	1.1439e-06	0.5965	0.9847		0.4666	1.6566	0.5075	1.6649	1.0862	0.4257	1.6483	1.037		100	94	100	100	100	100	88
	3001		Sphingolipid Synthesis	sphinganine	LC/MS pos late	17769	C00836	HMDB0000269	3126		3.23	3.12	1.37	1.33					2.4131e-06	6.9136e-07	7.6775e-07	5.513e-07	0.388	0.9906	0.2028	0.8905	0.1342	0.7605	2.1745e-09	1.0127e-09	0.7648	0.9847		1.7809	0.5618	2.0315	0.6501	1.3408	1.5302	0.4734	1.0018		100	100	100	100	100	100	100
	3002			sphinganine-1-phosphate	LC/MS pos late	52605		HMDB0001383	520		0.08	0.13	1.26	2					1.0492e-05	2.5572e-06	2.3716e-05	1.2269e-05	0.2118	0.9906	0.1023	0.8504	0.0854	0.7605	2.9844e-07	8.6081e-08	0.7334	0.9847		0.1318	1.2057	0.1757	1.3442	0.76	0.0878	1.0672	0.5775		81	94	88	100	94	75	88
	3003			sphingadienine	LC/MS pos late	57426			6449795		5.77	6.49	1.07	1.21					1.565e-06	4.8534e-07	4.2644e-07	3.2695e-07	0.8634	1	0.4982	0.9916	0.7379	0.8672	1.1161e-08	4.4641e-09	0.5254	0.9847		2.182	0.3551	2.3872	0.3678	1.3775	1.9768	0.3424	1.1596		100	100	100	100	100	100	100
	3010		Dihydroceramides	N-palmitoyl-sphinganine (d18:0/16:0)	LC/MS pos late	52604		HMDB11760	5283572		7.42	7.8	0.92	0.97					1.1496e-07	4.8049e-08	1.6526e-07	1.4135e-07	0.9585	1	0.7766	0.9971	0.8381	0.8672	1.6711e-09	7.8854e-10	0.8426	0.9949		3.1804	0.4181	3.1358	0.4018	1.7688	3.225	0.4345	1.8298		100	100	100	100	100	100	100
	3012			N-palmitoyl-phytosphingosine (t18:0/16:0)	LC/MS pos late	62881		HMDB0010697	10506988		0.82	1.14	0.77	1.06					0.2989	0.0321	0.8075	0.1768	0.1935	0.9906	0.9779	1	0.3443	0.8003	0.5702	0.0703	0.3642	0.9847		1.0856	1.1303	1.1197	0.9818	1.0508	1.0515	1.2788	1.1651		100	100	100	100	100	100	100
	3022		Ceramides	N-palmitoyl-sphingosine (d18:1/16:0)	LC/MS pos late	44877		HMDB0004949	5283564		4.09	4	0.88	0.86					1.916e-06	5.7234e-07	2.9731e-06	1.8338e-06	0.5967	1	0.436	0.9916	0.4135	0.8132	3.6412e-08	1.2516e-08	0.8391	0.9949		2.0795	0.5138	1.9285	0.4818	1.2052	2.2305	0.5457	1.3881		100	100	100	100	100	100	100
	3026			N-stearoyl-sphingosine (d18:1/18:0)*	LC/MS pos late	54979		HMDB0004950	5283565		2.51	2.42	1.05	1.01					9.8299e-05	1.9507e-05	0.0002	0.0001	0.9518	1	0.6927	0.9947	0.8231	0.8672	4.1927e-06	1.0346e-06	0.7362	0.9847		1.5692	0.6375	1.5745	0.6519	1.1132	1.5639	0.6232	1.0936		100	100	100	100	100	100	100
	3032			N-palmitoyl-sphingadienine (d18:2/16:0)*	LC/MS pos late	57416		HMDB0240686			5.88	6.96	0.71	0.84					1.6344e-06	5.0504e-07	1.6471e-06	1.0782e-06	0.4883	1	0.4854	0.9916	0.3841	0.8083	2.4176e-08	8.8774e-09	0.9971	0.9973		2.5216	0.3982	2.2969	0.3298	1.3133	2.7463	0.4667	1.6065		100	100	100	100	100	100	100
	3034			N-behenoyl-sphingadienine (d18:2/22:0)*	LC/MS pos late	57372					5.12	8.66	0.68	1.15					1.358e-07	5.4778e-08	7.7961e-09	9.806e-09	0.3881	0.9906	0.8009	0.9981	0.6634	0.8595	2.2289e-11	1.8347e-11	0.4305	0.9847		2.7719	0.4226	2.9711	0.343	1.6571	2.5727	0.5021	1.5374		100	100	100	100	100	100	100
	3048			ceramide (d18:1/14:0, d16:1/16:0)*	LC/MS pos late	57432		HMDB0011773 HMDB0240681			5.16	5.72	0.81	0.9					1.4322e-06	4.4897e-07	2.7025e-06	1.6831e-06	0.8547	1	0.5674	0.9916	0.6225	0.8575	2.9403e-08	1.044e-08	0.7669	0.9847		1.475	0.2726	1.3974	0.2442	0.8208	1.5527	0.301	0.9268		100	50	100	50	75	100	50
	3049			ceramide (d18:1/17:0, d17:1/18:0)*	LC/MS pos late	57434		HMDB0240678 HMDB0240683			3.61	3.31	0.94	0.86					1.2118e-05	2.9453e-06	3.8836e-05	1.9412e-05	0.7207	1	0.4377	0.9916	0.4236	0.8144	7.795e-08	2.4812e-08	0.7654	0.9847		1.5256	0.4403	1.4095	0.4255	0.9175	1.6416	0.455	1.0483		100	81	100	75	88	100	88
	3051			ceramide (d18:1/20:0, d16:1/22:0, d20:1/18:0)*	LC/MS pos late	57440		HMDB0240684 HMDB0004951 HMDB0240682			3.5	3.7	0.97	1.03					4.9908e-07	1.7482e-07	2.9619e-07	2.375e-07	0.72	1	0.8707	1	0.7125	0.8672	4.5164e-10	2.5176e-10	0.8897	0.9949		2.1024	0.5841	2.1296	0.5757	1.3526	2.0753	0.5925	1.3339		100	100	100	100	100	100	100
	3052			ceramide (d16:1/24:1, d18:1/22:1)*	LC/MS pos late	57437					2.34	2.44	0.98	1.02					0.0036	0.0005	0.002	0.0007	0.7462	1	0.984	1	0.8135	0.8672	0.0001	2.8055e-05	0.8279	0.9949		1.4503	0.6065	1.4622	0.5993	1.0308	1.4384	0.6137	1.0261		100	81	100	88	94	100	75
	3053			ceramide (d18:2/24:1, d18:1/24:2)*	LC/MS pos late	57443		HMDB0240679 HMDB0240680			2.71	2.81	0.94	0.97					7.948e-06	2.0345e-06	8.8452e-06	4.9773e-06	0.7366	1	0.6901	0.9947	0.6243	0.8575	1.4706e-07	4.4195e-08	0.9631	0.9949		1.7679	0.6405	1.7402	0.6193	1.1797	1.7956	0.6618	1.2287		100	100	100	100	100	100	100
	3058		Hexosylceramides (HCER)	glycosyl-N-palmitoyl-sphingosine (d18:1/16:0)	LC/MS pos late	53013					3.64	2.82	1.32	1.02					2.925e-07	1.0956e-07	1.4303e-06	9.5241e-07	0.2387	0.9906	0.9311	1	0.3859	0.8083	8.6098e-09	3.5221e-09	0.4337	0.9847		1.3484	0.4246	1.3622	0.4827	0.9225	1.3345	0.3664	0.8504		100	100	100	100	100	100	100
	3059			glycosyl-N-stearoyl-sphingosine (d18:1/18:0)	LC/MS pos late	52234					1.51	1.61	1	1.06					0.0151	0.002	0.002	0.0007	0.7512	1	0.619	0.9916	0.8982	0.8721	0.0002	4.044e-05	0.5652	0.9847		1.1909	0.7655	1.2275	0.7644	0.9959	1.1544	0.7666	0.9605		100	100	100	100	100	100	100
	3070			glycosyl-N-tricosanoyl-sphingadienine (d18:2/23:0)*	LC/MS pos late	57445					4.72	2.81	1.13	0.67					0.0003	4.827e-05	0.0487	0.0137	0.7076	1	0.0519	0.8504	0.302	0.7893	0.0002	3.9831e-05	0.0786	0.9847		1.0526	0.2839	0.8464	0.301	0.5737	1.2587	0.2669	0.7628		69	63	50	63	56	88	63
	3079			glycosyl ceramide (d18:1/20:0, d16:1/22:0)*	LC/MS pos late	57595					2.98	3.45	0.95	1.09					1.0616e-08	5.926e-09	4.0951e-10	8.8549e-10	0.5015	1	0.4983	0.9916	0.9971	0.8878	8.88e-13	1.074e-12	0.342	0.9847		1.7025	0.5301	1.7792	0.5151	1.1472	1.6257	0.545	1.0854		100	100	100	100	100	100	100
	3082			glycosyl ceramide (d18:1/23:1, d17:1/24:1)*	LC/MS pos late	57448					1.43	0.9	1.17	0.74					0.2615	0.0284	0.586	0.1321	0.8764	1	0.2214	0.8905	0.5126	0.8354	0.6715	0.0815	0.242	0.9847		0.8449	0.7402	0.7176	0.799	0.7583	0.9722	0.6815	0.8269		75	88	63	88	75	88	88
	3083			glycosyl ceramide (d18:2/24:1, d18:1/24:2)*	LC/MS pos late	57453					4.67	4.1	1.21	1.07					1.1021e-11	1.9461e-11	2.8203e-11	1.0437e-10	0.3992	0.9906	0.6845	0.9947	0.3781	0.8083	4e-15	1.2e-14	0.7551	0.9847		1.8423	0.4228	1.9008	0.4633	1.182	1.7839	0.3823	1.0831		100	100	100	100	100	100	100
	3088		Lactosylceramides (LCER)	lactosyl-N-palmitoyl-sphingosine (d18:1/16:0)	LC/MS pos late	53010		HMDB0006750	53477895		7.46	4.84	1.62	1.05					5.89e-13	1.544e-12	7.048e-11	1.9782e-10	0.0216	0.9906	0.9232	1	0.0843	0.7605	1e-15	4e-15	0.1096	0.9847		1.5972	0.2736	1.6353	0.3381	0.9867	1.5591	0.209	0.8841		100	88	100	100	100	100	75
	3099		Dihydrosphingomyelins	myristoyl dihydrosphingomyelin (d18:0/14:0)*	LC/MS pos late	57365		HMDB0012085	44260138		9.83	13.65	1.02	1.42					2.134e-12	4.616e-12	3.91e-13	2.79e-12	0.9695	1	0.041	0.8503	0.2215	0.7605	8e-15	1.8e-14	0.0542	0.9847		1.2216	0.1038	1.4337	0.105	0.7694	1.0095	0.1027	0.5561		100	38	100	38	69	100	38
	3100			palmitoyl dihydrosphingomyelin (d18:0/16:0)*	LC/MS pos late	52434		HMDB0010168	9939965		5.29	6.32	1.01	1.21					7.3102e-11	8.7846e-11	2.0196e-11	8.2692e-11	0.9483	1	0.1809	0.8905	0.4324	0.8144	3.38e-13	4.92e-13	0.2391	0.9847		2.3809	0.41	2.6037	0.4119	1.5078	2.1582	0.4081	1.2831		100	100	100	100	100	100	100
	3101			behenoyl dihydrosphingomyelin (d18:0/22:0)*	LC/MS pos late	57331		HMDB0012091	44260132		4.96	6.76	0.86	1.17					3.3391e-09	2.14e-09	4.4277e-10	9.3636e-10	0.3158	0.9906	0.2912	0.9624	0.9707	0.8863	1.1444e-11	1.0175e-11	0.1485	0.9847		2.0213	0.349	2.1763	0.3218	1.2491	1.8662	0.3762	1.1212		100	100	100	100	100	100	100
	3102			sphingomyelin (d18:0/18:0, d19:0/17:0)*	LC/MS pos late	57473		HMDB0012087	44260130		4.34	5.93	0.92	1.27					3.813e-08	1.8745e-08	4.3545e-09	6.2607e-09	0.7306	1	0.1138	0.8504	0.381	0.8083	1.3213e-10	8.3133e-11	0.1814	0.9847		2.0492	0.4015	2.2891	0.3857	1.3374	1.8094	0.4173	1.1133		100	100	100	100	100	100	100
	3103			sphingomyelin (d18:0/20:0, d16:0/22:0)*	LC/MS pos late	57476		HMDB0012090			6.64	9.91	0.82	1.23					1.3516e-08	7.2636e-09	1.6113e-09	2.7686e-09	0.3974	0.9906	0.312	0.9744	0.9131	0.8721	4.5906e-11	3.4061e-11	0.163	0.9847		1.7614	0.2169	1.9408	0.1958	1.0683	1.5821	0.2381	0.9101		100	94	100	88	94	100	100
	3104		Sphingomyelins	palmitoyl sphingomyelin (d18:1/16:0)	LC/MS pos late	37506		HMDB0010169	9939941		2.06	2	1.07	1.03					4.0181e-08	1.9531e-08	1.2976e-07	1.1403e-07	0.5549	1	0.8891	1	0.6057	0.8575	5.8922e-11	4.1164e-11	0.749	0.9847		1.3307	0.6561	1.3518	0.6774	1.0146	1.3096	0.6347	0.9722		100	100	100	100	100	100	100
	3105			hydroxypalmitoyl sphingomyelin (d18:1/16:0(OH))**	LC/MS pos late	62851					7.01	7.27	0.94	0.98					1.5503e-10	1.656e-10	1.1365e-10	2.952e-10	0.5876	1	0.8597	1	0.6281	0.8575	1.217e-12	1.364e-12	0.7891	0.9919		2.2362	0.3133	2.2134	0.3044	1.2589	2.259	0.3223	1.2907		100	100	100	100	100	100	100
	3106			stearoyl sphingomyelin (d18:1/18:0)	LC/MS pos late	19503	C00550	HMDB0001348	6453725		1.16	1.14	1.07	1.05					0.1697	0.0189	0.3269	0.0792	0.4869	1	0.7718	0.9971	0.4865	0.8263	0.0998	0.0136	0.7731	0.9847		1.097	0.9561	1.125	0.9887	1.0569	1.069	0.9234	0.9962		100	100	100	100	100	100	100
	3107			behenoyl sphingomyelin (d18:1/22:0)*	LC/MS pos late	48492		HMDB0012103	44260125		1.96	2.39	0.88	1.08					0.0008	0.0001	4.9503e-05	2.3876e-05	0.3409	0.9906	0.6381	0.9916	0.7372	0.8672	5.3209e-06	1.2835e-06	0.3152	0.9847		1.4877	0.6891	1.5435	0.6459	1.0947	1.4319	0.7323	1.0821		100	100	100	100	100	100	100
	3108			tricosanoyl sphingomyelin (d18:1/23:0)*	LC/MS pos late	52436		HMDB0012105			0.41	0.45	0.93	1.03					8.8381e-07	2.9915e-07	2.2628e-06	1.4372e-06	0.6634	1	0.8786	1	0.8533	0.8672	2.041e-08	7.6247e-09	0.6553	0.9847		0.7124	1.6471	0.7224	1.5898	1.1561	0.7024	1.7043	1.2034		100	100	100	100	100	100	100
	3109			lignoceroyl sphingomyelin (d18:1/24:0)	LC/MS pos late	57330		HMDB0011697			2.69	3.43	0.85	1.08					1.0334e-08	5.8059e-09	3.9886e-10	8.7226e-10	0.3458	0.9906	0.6859	0.9947	0.7002	0.8672	8.61e-13	1.053e-12	0.3418	0.9847		1.5035	0.496	1.5595	0.4549	1.0072	1.4474	0.5371	0.9922		100	100	100	100	100	100	100
	3110			sphingomyelin (d18:2/18:1)*	LC/MS pos late	57474		HMDB0001348	52931155		1.49	1.74	1.06	1.23					0.0019	0.0003	0.0002	6.613e-05	0.5287	1	0.0698	0.8504	0.1147	0.7605	1.8803e-05	4.0704e-06	0.361	0.9847		1.32	0.8152	1.457	0.838	1.1475	1.183	0.7924	0.9877		100	100	100	100	100	100	100
	3111			sphingomyelin (d18:2/23:1)*	LC/MS pos late	57482		HMDB0240668			0.7	0.89	0.87	1.11					0.0183	0.0024	0.4387	0.1031	0.374	0.9906	0.4203	0.9916	0.9522	0.8792	0.0273	0.004	0.2337	0.9847		0.8905	1.1288	0.9364	1.0532	0.9948	0.8447	1.2044	1.0245		100	100	100	100	100	100	100
	3112			sphingomyelin (d18:2/24:2)*	LC/MS pos late	57479		HMDB0240644			1.9	2.23	1.1	1.29					2.0309e-05	4.6734e-06	3.6247e-06	2.1799e-06	0.3767	0.9906	0.0601	0.8504	0.0652	0.7605	1.4768e-07	4.4259e-08	0.4611	0.9847		1.6513	0.7975	1.8595	0.835	1.3472	1.4432	0.76	1.1016		100	100	100	100	100	100	100
	3114			sphingomyelin (d18:1/14:0, d16:1/16:0)*	LC/MS pos late	42463		HMDB0012097	11433862		2.56	3.2	0.92	1.15					4.1464e-06	1.1246e-06	3.8502e-07	2.9638e-07	0.5484	1	0.3636	0.9916	0.8366	0.8672	1.7389e-08	6.6342e-09	0.2647	0.9847		1.7957	0.6261	1.9246	0.6006	1.2626	1.6667	0.6516	1.1592		100	100	100	100	100	100	100
	3115			sphingomyelin (d18:2/14:0, d18:1/14:1)*	LC/MS pos late	47154		HMDB0240637 HMDB0240612			4.38	6.34	0.79	1.14					8.0107e-11	9.2414e-11	5.21e-13	3.277e-12	0.1339	0.9906	0.3679	0.9916	0.6601	0.8595	1e-15	4e-15	0.0931	0.9847		2.4793	0.473	2.6393	0.4164	1.5279	2.3192	0.5295	1.4244		100	100	100	100	100	100	100
	3116			sphingomyelin (d17:1/16:0, d18:1/15:0, d16:1/17:0)*	LC/MS pos late	52433		HMDB0240608 HMDB0240617			0.6	0.72	0.92	1.11					8.8745e-05	1.7733e-05	0.003	0.001	0.4748	1	0.4211	0.9916	0.9552	0.8794	1.7258e-05	3.7661e-06	0.2133	0.9847		0.8423	1.28	0.8845	1.2276	1.0561	0.8001	1.3324	1.0663		100	100	100	100	100	100	100
	3118			sphingomyelin (d18:2/16:0, d18:1/16:1)*	LC/MS pos late	42459		HMDB0240613 HMDB0240638			3.23	3.85	0.96	1.15					1.505e-07	5.9732e-08	2.5052e-08	2.6344e-08	0.6609	1	0.3127	0.9744	0.6886	0.8637	6.9082e-10	3.5392e-10	0.3108	0.9847		1.9588	0.554	2.0918	0.5435	1.3177	1.8257	0.5644	1.1951		100	100	100	100	100	100	100
	3119			sphingomyelin (d18:1/17:0, d17:1/18:0, d19:1/16:0)	LC/MS pos late	52615		HMDB0240609 HMDB0240622 HMDB0240620	46891763		1.42	1.72	0.97	1.17					0.0034	0.0005	6.3541e-05	3.0299e-05	0.7222	1	0.1346	0.8618	0.4527	0.8213	1.4847e-05	3.2867e-06	0.1615	0.9847		1.2664	0.8085	1.3679	0.7943	1.0811	1.1648	0.8227	0.9938		100	100	100	100	100	100	100
	3120			sphingomyelin (d18:1/18:1, d18:2/18:0)	LC/MS pos late	37529		HMDB0012101	6443882		1.68	1.79	1.01	1.08					2.6657e-05	5.889e-06	1.2304e-05	6.689e-06	0.8212	1	0.6133	0.9916	0.6053	0.8575	6.1356e-08	1.9823e-08	0.8429	0.9949		1.3642	0.7872	1.4148	0.7916	1.1032	1.3136	0.7829	1.0482		100	100	100	100	100	100	100
	3121			sphingomyelin (d18:1/19:0, d19:1/18:0)*	LC/MS pos late	57475					0.64	0.75	0.96	1.12					0.0018	0.0003	0.0341	0.0098	0.7885	1	0.3246	0.9916	0.6543	0.8595	0.0006	0.0001	0.3049	0.9847		0.8582	1.2367	0.9057	1.2089	1.0573	0.8106	1.2645	1.0375		100	100	100	100	100	100	100
	3122			sphingomyelin (d18:1/20:0, d16:1/22:0)*	LC/MS pos late	48490		HMDB0012102	44260124		2.36	2.8	0.91	1.08					2.7497e-06	7.8261e-07	3.5871e-07	2.7948e-07	0.3844	0.9906	0.609	0.9916	0.8028	0.8672	1.3535e-08	5.2569e-09	0.33	0.9847		1.5311	0.5965	1.5884	0.5676	1.078	1.4738	0.6254	1.0496		100	100	100	100	100	100	100
	3123			sphingomyelin (d18:1/20:1, d18:2/20:0)*	LC/MS pos late	48491		HMDB0240610 HMDB0240632			1.84	1.89	1.01	1.04					0.0001	2.4014e-05	0.0001	5.2855e-05	0.8278	1	0.8137	1	0.7522	0.8672	3.1433e-06	7.8282e-07	0.9898	0.9955		1.4229	0.7622	1.45	0.7675	1.1087	1.3959	0.757	1.0764		100	100	100	100	100	100	100
	3124			sphingomyelin (d18:1/20:2, d18:2/20:1, d16:1/22:2)*	LC/MS pos late	57481					0.7	0.91	1.06	1.36					0.0847	0.0099	0.6206	0.1387	0.859	1	0.1537	0.8864	0.2544	0.7622	0.1169	0.0158	0.3705	0.9847		0.7349	0.9099	0.8461	0.9349	0.8905	0.6237	0.8848	0.7543		56	69	63	63	63	50	75
	3125			sphingomyelin (d18:1/21:0, d17:1/22:0, d16:1/23:0)*	LC/MS pos late	52495		HMDB0240621 HMDB0240611 HMDB0240619			0.7	0.94	0.81	1.08					0.02	0.0026	0.5925	0.1332	0.2412	0.9906	0.5327	0.9916	0.7225	0.8672	0.0416	0.0059	0.1641	0.9847		0.9075	1.1241	0.9407	1.0039	0.9723	0.8743	1.2444	1.0593		100	100	100	100	100	100	100
	3126			sphingomyelin (d18:2/21:0, d16:2/23:0)*	LC/MS pos late	57480		HMDB0240676			0.56	0.71	0.92	1.17					0.0011	0.0002	0.0454	0.0129	0.5536	1	0.3889	0.9916	0.8711	0.8672	0.0005	9.627e-05	0.1979	0.9847		0.805	1.2814	0.8666	1.2255	1.046	0.7435	1.3374	1.0404		94	100	100	100	100	88	100
	3127			sphingomyelin (d18:1/22:1, d18:2/22:0, d16:1/24:1)*	LC/MS pos late	48493		HMDB0012104			2.77	3.34	0.87	1.05					6.1186e-10	5.1123e-10	2.2117e-11	8.6863e-11	0.2345	0.9906	0.7796	0.9971	0.5151	0.8354	3.3e-14	6.9e-14	0.2987	0.9847		1.7738	0.5843	1.8172	0.544	1.1806	1.7303	0.6245	1.1774		100	100	100	100	100	100	100
	3128			sphingomyelin (d18:1/22:2, d18:2/22:1, d16:1/24:2)*	LC/MS pos late	57477		HMDB0240672 HMDB0240670 HMDB0240669			1.48	1.63	1.09	1.2					2.7537e-05	6.0472e-06	4.8674e-06	2.8822e-06	0.3614	0.9906	0.0981	0.8504	0.1406	0.7605	2.0686e-07	6.114e-08	0.4654	0.9847		1.2376	0.7942	1.3479	0.8275	1.0877	1.1274	0.7608	0.9441		100	100	100	100	100	100	100
	3129			sphingomyelin (d18:2/23:0, d18:1/23:1, d17:1/24:1)*	LC/MS pos late	52435		HMDB0240634 HMDB0011696 HMDB0240614	134757653		0.63	0.74	0.92	1.09					0.0022	0.0003	0.0205	0.0062	0.6698	1	0.5336	0.9916	0.8961	0.8721	0.0005	9.0236e-05	0.4361	0.9847		0.8009	1.1727	0.8354	1.1246	0.98	0.7664	1.2208	0.9936		100	100	100	100	100	100	100
	3130			sphingomyelin (d18:1/24:1, d18:2/24:0)*	LC/MS pos late	47153		HMDB0012107	44260126		1.26	1.35	1.01	1.08					0.07	0.0083	0.0215	0.0065	0.9608	1	0.5725	0.9916	0.7195	0.8672	0.0062	0.001	0.6656	0.9847		1.1354	0.871	1.1789	0.8763	1.0276	1.0919	0.8658	0.9789		100	100	100	100	100	100	100
	3131			sphingomyelin (d18:2/24:1, d18:1/24:2)*	LC/MS pos late	52437		HMDB0240636 HMDB0240615	85336023		1.88	2.06	1	1.09					4.5043e-05	9.6139e-06	1.0818e-05	5.9653e-06	0.8236	1	0.5679	0.9916	0.8152	0.8672	4.3324e-07	1.2234e-07	0.5594	0.9847		1.4062	0.7146	1.4663	0.7131	1.0897	1.346	0.716	1.031		100	100	100	100	100	100	100
	3132			sphingomyelin (d18:1/25:0, d19:0/24:1, d20:1/23:0, d19:1/24:0)*	LC/MS pos late	57478		HMDB0240671 HMDB0240675 HMDB0240673 HMDB0240674			0.32	0.36	0.89	1					0.0002	3.9919e-05	0.0004	0.0002	0.7553	1	1	1	0.8266	0.8672	6.6497e-06	1.5587e-06	0.8266	0.9949		0.2975	0.869	0.2975	0.8205	0.559	0.2975	0.9175	0.6075		0	88	0	100	50	0	75
	3135		Ceramide PEs	palmitoyl-sphingosine-phosphoethanolamine (d18:1/16:0)	LC/MS pos late	62984					7.07	8.07	1.03	1.18					9.0972e-10	7.2641e-10	4.1519e-10	8.8779e-10	0.988	1	0.4531	0.9916	0.6344	0.8595	5.836e-12	5.657e-12	0.5446	0.9847		1.1055	0.1458	1.1973	0.1483	0.6728	1.0137	0.1433	0.5785		100	31	100	25	63	100	38
	3160		Sphingosines	sphingosine	LC/MS pos late	17747	C00319	HMDB0000252	5280335		6.09	6.56	1.2	1.29					1.9237e-10	1.9354e-10	2.9685e-11	1.0779e-10	0.6912	1	0.2204	0.8905	0.2518	0.7622	2.1e-14	4.6e-14	0.5517	0.9847		1.9651	0.3096	2.2141	0.3374	1.2757	1.7161	0.2818	0.9989		100	100	100	100	100	100	100
	3162			sphingosine 1-phosphate	LC/MS polar	34445	C06124	HMDB0000277	5283560		0.4	0.55	1.17	1.59					0.0256	0.0033	0.0432	0.0123	0.1912	0.9906	0.1291	0.8618	0.0948	0.7605	0.0049	0.0008	0.8491	0.9949		0.6283	1.3045	0.7715	1.4087	1.0901	0.4852	1.2002	0.8427		100	100	100	100	100	100	100
	3176		Mevalonate Metabolism	3-hydroxy-3-methylglutarate	LC/MS polar	531	C03761	HMDB0000355	1662;5459993		3.34	2.46	1.53	1.13					2.1696e-06	6.3417e-07	4.7755e-05	2.3091e-05	0.1019	0.9906	0.583	0.9916	0.1234	0.7605	2.8543e-08	1.0168e-08	0.4288	0.9847		1.4668	0.5223	1.5557	0.6316	1.0937	1.3778	0.4129	0.8954		100	100	100	100	100	100	100
	3178			mevalonate	LC/MS polar	39583	C02104	HMDB0000227	449		1.33	1.61	1.22	1.48					0.0961	0.0111	0.0056	0.0018	0.2129	0.9906	0.0199	0.7158	0.0373	0.7605	0.003	0.0005	0.3107	0.9847		1.347	0.9074	1.6058	0.996	1.3009	1.0883	0.8189	0.9536		100	100	100	100	100	100	100
	3179			mevalonolactone	LC/MS pos early	48118		HMDB0006024	10428		1.45	1	1.42	0.98					0.1047	0.012	0.9148	0.1955	0.1044	0.9906	0.9158	1	0.2759	0.7829	0.2767	0.0356	0.2173	0.9847		1.1277	0.952	1.1169	1.1181	1.1175	1.1384	0.7858	0.9621		100	100	100	100	100	100	100
	3193		Sterol	cholesterol	LC/MS pos late	63	C00187	HMDB0000067	6432564;11025495;5997		2.87	3.88	0.75	1.01					4.4267e-06	1.1932e-06	5.5615e-07	4.1165e-07	0.41	0.9906	0.9498	1	0.5297	0.8354	2.5876e-09	1.1846e-09	0.5891	0.9847		1.6873	0.5112	1.698	0.4381	1.0681	1.6766	0.5843	1.1304		100	100	100	100	100	100	100
	3194			cholesterol sulfate	LC/MS polar	35324	C18043	HMDB00653	65076		0.42	0.44	0.87	0.91					8.2394e-05	1.6618e-05	9.3221e-05	4.2918e-05	0.4134	0.9906	0.439	0.9916	0.263	0.7655	5.1414e-07	1.4293e-07	0.9747	0.9949		0.583	1.3451	0.5551	1.2495	0.9023	0.611	1.4406	1.0258		100	100	100	100	100	100	100
	3207			7alpha-hydroxy-3-oxo-4-cholestenoate (7-Hoca)	LC/MS neg	36776	C17337	HMDB0012458	3081085		0.19	0.2	1.03	1.1					8.2925e-11	9.4406e-11	1.3201e-10	3.3426e-10	0.7752	1	0.4186	0.9916	0.481	0.8263	9.53e-13	1.123e-12	0.6845	0.9847		0.386	1.9779	0.4044	2.0031	1.2037	0.3676	1.9528	1.1602		100	100	100	100	100	100	100
	3220			4-cholesten-3-one	LC/MS pos late	38125	C00599	HMDB0000921	91477		2.87	3.27	0.84	0.96					1.3238e-07	5.3776e-08	1.9979e-08	2.1971e-08	0.1906	0.9906	0.7464	0.9971	0.3609	0.8083	5.711e-10	3.0569e-10	0.2809	0.9847		1.8156	0.5942	1.7788	0.5433	1.161	1.8523	0.6452	1.2488		100	100	100	100	100	100	100
	3222			beta-sitosterol	LC/MS pos late	27414	C01753	HMDB0000852	222284		1.34	1.76	0.74	0.97					0.2361	0.0258	0.0528	0.0148	0.3882	0.9906	0.9956	1	0.5459	0.8381	0.0326	0.0047	0.5448	0.9847		1.2578	0.8291	1.2403	0.7067	0.9735	1.2752	0.9515	1.1133		100	100	100	100	100	100	100
	3225			campesterol	LC/MS pos late	33997	C01789	HMDB0002869	173183		0.97	1.22	0.77	0.98					0.8869	0.0847	0.455	0.1063	0.4681	1	0.9054	1	0.5598	0.8381	0.5289	0.0656	0.6659	0.9847		1.0567	0.9794	1.047	0.855	0.951	1.0664	1.1039	1.0851		100	100	100	100	100	100	100
	3242			7-hydroxycholesterol (alpha or beta)	LC/MS pos late	47890	C15610	HMDB0006119	15571093		7.5	3.97	2.96	1.56					4.4743e-06	1.1948e-06	1.9547e-05	1.0335e-05	0.176	0.9906	0.3567	0.9916	0.228	0.7605	1.6364e-07	4.8903e-08	0.5291	0.9847		2.138	0.4401	2.6089	0.6579	1.6334	1.6671	0.2222	0.9447		100	38	100	63	81	100	13
	3298		Corticosteroids	corticosterone	LC/MS neg	5983	C02140	HMDB0001547	5753		0.08	0.07	1.11	1.05					1.229e-12	2.798e-12	9.07e-13	5.456e-12	0.4368	1	0.7624	0.9971	0.4833	0.8263	9e-15	2.1e-14	0.7153	0.9847		0.1961	2.6477	0.2011	2.7859	1.4935	0.1911	2.5095	1.3503		100	100	100	100	100	100	100
	3351		Androgenic Steroids	androsterone sulfate	LC/MS neg	31591		HMDB0002759	159663		1.15	1.2	0.97	1.02					0.4759	0.0488	0.1261	0.0331	0.7744	1	0.7905	0.9971	0.9907	0.8878	0.1175	0.0159	0.5375	0.9847		1.034	0.8814	1.043	0.8687	0.9558	1.0251	0.8941	0.9596		88	69	88	63	75	88	75
	3454		Primary Bile Acid Metabolism	cholate	LC/MS neg	22842	C00695	HMDB0000619	221493		0.01	0.03	0.99	2.45					4.1732e-08	2.006e-08	3.2889e-07	2.594e-07	0.7627	1	0.5572	0.9916	0.8767	0.8672	1.3588e-09	6.5264e-10	0.2642	0.9847		0.2062	11.0303	0.293	10.9721	5.6326	0.1195	11.0885	5.604		94	100	88	100	94	100	100
	3455			glycocholate	LC/MS neg	18476	C01921	HMDB0000138	10140		0.02	0.34	0.07	1					0.132	0.0149	0.1818	0.046	0.8566	1	1	1	0.8983	0.8721	0.0483	0.0068	0.8983	0.9949		0.4352	10.1579	0.4352	1.2635	0.8494	0.4352	19.0523	9.7437		0	63	0	75	38	0	50
	3456			taurocholate	LC/MS neg	18497	C05122	HMDB0000036	46783527;6675		0.03	2.64	0.01	1.14					0.4366	0.0453	0.0959	0.0258	0.4529	1	0.9004	1	0.6863	0.8637	0.0888	0.0122	0.4977	0.9847		1.6413	30.6326	1.7521	0.6641	1.2081	1.5305	60.601	31.0657		100	100	100	100	100	100	100
	3457			chenodeoxycholate	LC/MS neg	1563	C02528	HMDB0000518	10133		0.21	0.33	1.57	2.45					0.0005	9.2444e-05	0.0279	0.0082	0.9499	1	0.1355	0.8618	0.3063	0.7893	0.0001	2.6463e-05	0.2673	0.9847		0.4374	1.5203	0.6211	1.8596	1.2403	0.2538	1.181	0.7174		38	94	50	88	69	25	100
	3463			taurochenodeoxycholate	LC/MS neg	18494	C05465	HMDB0000951	387316		0.02	2.05	0.01	1.11					0.6138	0.0608	0.1898	0.0479	0.5067	1	0.8789	1	0.7293	0.8672	0.2018	0.0264	0.552	0.9847		1.4896	31.1439	1.5656	0.7636	1.1646	1.4135	61.5242	31.4688		100	100	100	100	100	100	100
	3464			beta-muricholate	LC/MS neg	31885	C17726	HMDB0000415	5283853		0.03	0.03	3.21	3.03					1.7161e-11	2.6282e-11	4.7768e-11	1.5321e-10	0.7282	1	0.4179	0.9916	0.5513	0.8381	2.52e-13	3.99e-13	0.335	0.9847		0.2491	8.1271	0.3747	12.3975	6.3861	0.1235	3.8567	1.9901		100	100	100	100	100	100	100
	3467			tauro-beta-muricholate	LC/MS neg	33983		HMDB0000932	121596216;168408;21124703		0.01	0.83	0.02	1.19					0.4101	0.0428	0.9527	0.2021	0.6861	1	0.8163	1	0.9167	0.8721	0.5306	0.0658	0.5859	0.9847		1.2941	49.4247	1.4047	1.6897	1.5472	1.1836	97.1596	49.1716		100	100	100	100	100	100	100
	3470			glyco-beta-muricholate**	LC/MS neg	62066					0.1	0.09	1.04	1					0.0934	0.0108	0.0242	0.0072	0.4908	1	1	1	0.6279	0.8575	0.008	0.0012	0.6279	0.9847		0.1068	1.1429	0.1068	1.1658	0.6363	0.1068	1.12	0.6134		0	50	0	63	31	0	38
	3480		Secondary Bile Acid Metabolism	deoxycholate	LC/MS neg	1114	C04483	HMDB0000626	222528;440355		0.05	0.06	0.99	1.24					1.2448e-11	2.0711e-11	3.2388e-11	1.1542e-10	0.9222	1	0.3329	0.9916	0.5477	0.8381	1.76e-13	2.98e-13	0.3554	0.9847		0.2592	4.4312	0.2865	4.4084	2.3474	0.2319	4.454	2.343		100	100	100	100	100	100	100
	3490			taurodeoxycholate	LC/MS neg	12261	C05463	HMDB0000896	2733768		0.01	0.36	0.03	1.12					0.0046	0.0007	0.0465	0.0132	0.2792	0.9906	0.9824	1	0.473	0.8263	0.0015	0.0003	0.4163	0.9847		0.5638	26.7425	0.5964	1.6658	1.1311	0.5311	51.8192	26.1751		100	100	100	100	100	100	100
	3494			6beta-hydroxylithocholate	LC/MS neg	36807	C15515	HMDB0000811	5283821		0.24	0.11	2.77	1.2					0.0006	0.0001	0.0003	0.0001	0.516	1	0.7445	0.9971	0.5572	0.8381	1.3946e-05	3.1128e-06	0.7769	0.9862		0.2852	2.0007	0.3107	2.9408	1.6257	0.2597	1.0606	0.6602		6	100	13	100	56	0	100
	3505			ursodeoxycholate	LC/MS neg	1605	C07880	HMDB0000946	31401		0.05	0.06	2.29	2.48					1.7314e-11	2.6282e-11	4.325e-11	1.4863e-10	0.798	1	0.5415	0.9916	0.6583	0.8595	2.41e-13	3.87e-13	0.3856	0.9847		0.5444	9.4578	0.7763	13.1676	6.972	0.3124	5.7479	3.0302		94	100	88	100	94	100	100
	3519			tauroursodeoxycholate	LC/MS neg	39378		HMDB0000874	9848818		0.02	1.53	0.02	1.51					0.4985	0.0507	0.6389	0.1426	0.444	1	0.7984	0.9971	0.7449	0.8672	0.8812	0.1052	0.4202	0.9847		1.577	35.232	1.8983	1.24	1.5692	1.2558	69.2239	35.2398		100	100	100	100	100	100	100
	3530			taurohyodeoxycholic acid	LC/MS neg	43588		HMDB0000874	12443252		0.01	0.33	0.04	0.86					0.0051	0.0007	0.0539	0.0151	0.1645	0.9906	0.6931	0.9947	0.2071	0.7605	0.0013	0.0002	0.473	0.9847		0.6201	23.2328	0.574	1.7356	1.1548	0.6661	44.7301	22.6981		88	100	88	100	94	88	100
	3533			3-dehydrocholate	LC/MS neg	43835		HMDB00502	159655		0.29	0.11	2.7	1.08					0.0065	0.0009	0.0011	0.0004	0.3293	0.9906	0.8625	1	0.4559	0.8213	0.0001	2.8055e-05	0.5379	0.9847		0.2764	1.7108	0.2867	2.4961	1.3914	0.266	0.9255	0.5958		13	88	25	88	56	0	88
	3538			7-ketodeoxycholate	LC/MS neg	31904		HMDB0000391	188292		0.06	0.06	1.32	1.48					2.9692e-10	2.733e-10	1.7695e-09	2.9612e-09	0.8756	1	0.6144	0.9916	0.8576	0.8672	6.765e-12	6.329e-12	0.1838	0.9847		0.3959	6.6876	0.4728	7.6025	4.0376	0.319	5.7727	3.0459		100	100	100	100	100	100	100
	3547			ursocholate	LC/MS neg	57573	C17644	HMDB0000917	122340		0.02	0.03	1.11	1.6					3.6145e-11	4.8113e-11	1.4007e-10	3.5007e-10	0.8912	1	0.3352	0.9916	0.6416	0.8595	6.34e-13	8.31e-13	0.2348	0.9847		0.0658	2.581	0.081	2.7165	1.3987	0.0506	2.4454	1.248		75	100	88	100	94	63	100
	4119	Nucleotide	Purine Metabolism, (Hypo)Xanthine/Inosine containing	inosine 5'-monophosphate (IMP)	LC/MS pos early	2133	C00130	HMDB0000175	8582		15.16	2	1	0.13					0.008	0.0011	0.2496	0.0617	1	1	0.0802	0.8504	0.2166	0.7605	0.0087	0.0013	0.2166	0.9847		2.73	0.3181	0.6376	0.3181	0.4778	4.8224	0.3181	2.5702		69	0	50	0	25	88	0
	4120			inosine	LC/MS neg	1123	C00294	HMDB0000195	6021		10.77	14.09	0.61	0.8					6.8959e-08	3.0134e-08	3.8257e-08	3.8954e-08	0.2467	0.9906	0.3492	0.9916	0.1423	0.7605	3.9283e-11	2.9555e-11	0.8714	0.9949		3.2457	0.2698	2.893	0.2053	1.5492	3.5984	0.3342	1.9663		100	100	100	100	100	100	100
	4121			hypoxanthine	LC/MS pos early	3127	C00262	HMDB0000157	790;135398638		13.1	11.91	0.95	0.86					2.2891e-05	5.1848e-06	7.4223e-06	4.2385e-06	0.5246	1	0.8185	1	0.5407	0.8381	3.9736e-08	1.3529e-08	0.7726	0.9847		1.5523	0.124	1.4346	0.1205	0.7775	1.6701	0.1275	0.8988		100	88	100	88	94	100	88
	4122			xanthine	LC/MS neg	3147	C00385	HMDB0000292	1188		1.55	1.53	1.13	1.12					0.3686	0.0388	0.0978	0.0262	0.4857	1	0.8924	1	0.6936	0.8672	0.0766	0.0106	0.5597	0.9847		1.3982	0.909	1.4765	0.9645	1.2205	1.3199	0.8535	1.0867		100	100	100	100	100	100	100
	4124			xanthosine	LC/MS neg	15136	C01762	HMDB0000299	64959		0.61	0.44	1.08	0.77					0.05	0.0061	0.0182	0.0055	0.8092	1	0.469	0.9916	0.5276	0.8354	0.0042	0.0007	0.714	0.9847		0.8	1.5346	0.6938	1.5931	1.1434	0.9062	1.476	1.1911		100	100	100	100	100	100	100
	4127			N1-methylinosine	LC/MS pos early	48351		HMDB0002721	650095		8.01	7.15	1.26	1.12					1.8036e-11	2.6906e-11	5.3558e-11	1.636e-10	0.071	0.9906	0.5358	0.9916	0.1406	0.7605	2.74e-13	4.13e-13	0.309	0.9847		2.1175	0.281	2.2379	0.3128	1.2753	1.997	0.2492	1.1231		100	100	100	100	100	100	100
	4132			urate	LC/MS neg	1604	C00366	HMDB0000289	1175		0.25	0.24	1.06	1.03					1.3696e-08	7.3009e-09	1.5715e-08	1.7583e-08	0.8232	1	0.7375	0.9971	0.719	0.8672	1.5745e-10	9.7354e-11	0.9309	0.9949		0.4253	1.7376	0.4325	1.7849	1.1087	0.4182	1.6904	1.0543		100	100	100	100	100	100	100
	4134			allantoin	LC/MS polar	1107	C02350 C02348 C01551	HMDB0000462	204;439714;439713		1.32	1.28	1.11	1.08					0.0041	0.0006	0.0077	0.0025	0.3052	0.9906	0.4621	0.9916	0.2527	0.7622	0.0004	7.1508e-05	0.8243	0.9949		1.1661	0.8996	1.209	0.9473	1.0782	1.1232	0.8518	0.9875		100	100	100	100	100	100	100
	4135			allantoic acid	LC/MS pos early	33434	C00499	HMDB0001209	203		0.41	0.59	1.11	1.61					7.7931e-05	1.5791e-05	0.0032	0.0011	0.8017	1	0.0623	0.8504	0.1846	0.7605	1.6378e-05	3.5961e-06	0.1907	0.9847		0.5929	1.1779	0.7315	1.237	0.9842	0.4544	1.1188	0.7866		100	100	100	100	100	100	100
	4137			1-methylhypoxanthine	LC/MS pos early	57771		HMDB0013141	70765		1.38	1.45	1.13	1.18					0.0225	0.0029	0.0083	0.0027	0.3779	0.9906	0.1865	0.8905	0.165	0.7605	0.0014	0.0002	0.7253	0.9847		1.1534	0.8145	1.2507	0.8646	1.0577	1.056	0.7645	0.9102		94	100	100	100	100	88	100
	4140		Purine Metabolism, Adenine containing	adenosine 5'-monophosphate (AMP)	LC/MS pos early	32342	C00020	HMDB0000045	6083		68.59	8.83	0.93	0.12					2.4263e-06	6.9283e-07	0.0018	0.0007	0.9691	1	0.0187	0.7158	0.0839	0.7605	3.7012e-07	1.0507e-07	0.0933	0.9847		25.9586	0.6525	5.5584	0.6292	3.0938	46.3589	0.6759	23.5174		100	100	100	100	100	100	100
	4141			adenosine 3'-monophosphate (3'-AMP)	LC/MS neg	35142	C01267	HMDB0003540	41211		6.95	5.8	0.78	0.66					0.0559	0.0068	0.0469	0.0132	0.7713	1	0.8351	1	0.7528	0.8672	0.0093	0.0014	0.9474	0.9949		2.0578	0.3193	1.6289	0.2808	0.9548	2.4867	0.3579	1.4223		56	6	50	0	25	63	13
	4142			adenosine 2'-monophosphate (2'-AMP)	LC/MS neg	36815	C00946	HMDB0011617	94136		8.27	18.52	0.22	0.5					0.1074	0.0123	0.045	0.0128	0.5922	1	0.869	1	0.6767	0.8628	0.0149	0.0022	0.7389	0.9847		1.4802	0.1462	0.9818	0.053	0.5174	1.9786	0.2393	1.109		50	13	50	13	31	50	13
	4147			adenosine	LC/MS pos early	555	C00212	HMDB0000050	60961		11.27	4.38	0.75	0.29					7.618e-05	1.5472e-05	0.0031	0.0011	0.429	0.9989	0.0127	0.7158	0.0344	0.7605	1.6111e-05	3.5447e-06	0.1883	0.9847		4.7395	0.57	2.1435	0.4894	1.3164	7.3354	0.6506	3.993		100	94	100	100	100	100	88
	4148			adenine	LC/MS pos early	554	C00147	HMDB0000034	190		3.45	6.22	0.66	1.2					0.001	0.0002	8.1595e-05	3.8206e-05	0.3275	0.9906	0.9618	1	0.4661	0.8244	2.8023e-06	7.0772e-07	0.508	0.9847		2.9119	0.6399	3.171	0.5102	1.8406	2.6528	0.7696	1.7112		100	100	100	100	100	100	100
	4154			N1-methyladenosine	LC/MS pos early	15650	C02494	HMDB0003331	27476		3.04	2.32	1	0.77					6.2503e-08	2.802e-08	3.093e-06	1.8956e-06	0.9167	1	0.0276	0.7158	0.1644	0.7605	5.1266e-09	2.1715e-09	0.0614	0.9847		2.0252	0.7554	1.7565	0.7569	1.2567	2.294	0.754	1.524		100	100	100	100	100	100	100
	4165			N6-carbamoylthreonyladenosine	LC/MS neg	35157		HMDB0041623	161466		14.02	13.4	1.09	1.04					0	0	0	0	0.2967	0.9906	0.8162	1	0.3665	0.8083	0	0	0.5625	0.9847		2.2838	0.1667	2.3288	0.1738	1.2513	2.2389	0.1597	1.1993		100	100	100	100	100	100	100
	4175			N6-succinyladenosine	LC/MS neg	48130		HMDB0000912	165243		30.35	16.6	1.22	0.67					1e-15	1e-14	1.06e-13	1.016e-12	0.4253	0.9989	0.0805	0.8504	0.4833	0.8263	0	0	0.0742	0.9847		4.113	0.1805	3.2976	0.1987	1.7481	4.9284	0.1624	2.5454		100	100	100	100	100	100	100
	4178		Purine Metabolism, Guanine containing	guanosine 5'-monophosphate (5'-GMP)	LC/MS pos early	2849	C00144	HMDB0001397	6804		57.36	36.38	0.52	0.33					6.3245e-08	2.8062e-08	9.3004e-07	6.4848e-07	0.5126	1	0.0144	0.7158	0.0444	0.7605	2.8836e-09	1.3069e-09	0.1692	0.9847		2.2553	0.0449	1.1206	0.0308	0.5757	3.39	0.0591	1.7245		100	13	100	13	56	100	13
	4179			guanosine 3'-monophosphate (3'-GMP)	LC/MS neg	39786			135398727		3.74	1.96	1	0.52					0.0974	0.0113	0.3287	0.0795	1	1	0.4769	0.9916	0.6142	0.8575	0.0657	0.0092	0.6142	0.9847		0.5568	0.1951	0.3832	0.1951	0.2891	0.7305	0.1951	0.4628		25	6	25	0	13	25	13
	4183			guanosine	LC/MS neg	1573	C00387	HMDB0000133	6802		53.73	132.89	0.38	0.95					4.26e-13	1.19e-12	3.6e-14	4.61e-13	0.0719	0.9906	0.6107	0.9916	0.1028	0.7605	0	0	0.346	0.9847		2.1391	0.0283	2.0863	0.0157	1.051	2.192	0.0408	1.1164		100	88	100	88	94	100	88
	4184			guanine	LC/MS neg	32352	C00242	HMDB0000132	135398634		22.04	14.46	1	0.66					5.49e-07	1.9141e-07	7.7747e-05	3.6493e-05	1	1	0.0139	0.7158	0.081	0.7605	5.8563e-08	1.9035e-08	0.081	0.9847		1.6022	0.0878	1.2693	0.0878	0.6786	1.9351	0.0878	1.0115		100	0	100	0	50	100	0
	4187			7-methylguanine	LC/MS neg	35114	C02242	HMDB0000897	135398679		3.46	3.3	1.1	1.05					2e-15	1.4e-14	6e-15	9.5e-14	0.2321	0.9906	0.6099	0.9916	0.2295	0.7605	0	0	0.6218	0.9847		1.752	0.5186	1.797	0.5443	1.1706	1.7069	0.493	1.1		100	100	100	100	100	100	100
	4193			N2,N2-dimethylguanosine	LC/MS pos early	35137		HMDB0004824	135501639		12.49	13.82	0.86	0.95					7.9e-13	1.899e-12	5.28e-13	3.277e-12	0.304	0.9906	0.6268	0.9916	0.3731	0.8083	5e-15	1.4e-14	0.6169	0.9847		2.8002	0.2137	2.7331	0.1978	1.4654	2.8673	0.2296	1.5485		100	100	100	100	100	100	100
	4202			guanosine 2'-monophosphate (2'-GMP)*	LC/MS neg	52442		HMDB0240586	135460966		12.82	27.91	0.22	0.48					0.0312	0.004	0.0257	0.0076	0.5956	1	0.6497	0.9916	0.5591	0.8381	0.0038	0.0006	0.9448	0.9949		7.0043	0.4509	4.5221	0.162	2.3421	9.4865	0.7397	5.1131		75	6	63	0	31	88	13
	4206		Pyrimidine Metabolism, Orotate containing	N-carbamoylaspartate	LC/MS polar	1594	C00438	HMDB0000828	93072		5.52	4.56	1.21	1					2.0757e-10	2.0408e-10	7.6471e-10	1.5439e-09	0.2585	0.9906	0.974	1	0.5089	0.8354	3.703e-12	3.794e-12	0.3057	0.9847		1.898	0.38	1.8995	0.4163	1.1579	1.8965	0.3437	1.1201		100	100	100	100	100	100	100
	4207			dihydroorotate	LC/MS polar	601	C00337	HMDB03349	648		0.72	0.76	0.6	0.63					0.6687	0.0657	0.8579	0.1859	0.4897	1	0.206	0.8905	0.1958	0.7605	0.8596	0.1028	0.668	0.9847		1.0154	1.3772	0.7836	1.0338	0.9087	1.2472	1.7206	1.4839		88	75	75	75	75	100	75
	4208			orotate	LC/MS polar	1505	C00295	HMDB0000226	967		7.83	6.55	1.27	1.06					0	3e-15	2e-15	4e-14	0.1045	0.9906	0.694	0.9947	0.1534	0.7605	0	0	0.373	0.9847		2.0817	0.2926	2.1426	0.3271	1.2348	2.0208	0.2582	1.1395		100	100	100	100	100	100	100
	4210			orotidine	LC/MS polar	35172		HMDB0000788	92751		5.9	5.41	1.14	1.05					7.6315e-11	8.9851e-11	1.4603e-10	3.6029e-10	0.372	0.9906	0.8417	1	0.495	0.8291	9.6e-13	1.123e-12	0.5719	0.9847		2.0814	0.369	2.1302	0.3939	1.262	2.0325	0.3442	1.1883		100	100	100	100	100	100	100
	4215		Pyrimidine Metabolism, Uracil containing	uridine 5'-monophosphate (UMP)	LC/MS pos early	2856	C00105	HMDB0000288	6030		8.49	4.91	0.92	0.53					2.79e-06	7.9148e-07	0.0003	0.0001	0.8249	1	0.0692	0.8504	0.1464	0.7605	1.0411e-07	3.2278e-08	0.2487	0.9847		1.7504	0.2583	1.2151	0.2474	0.7312	2.2856	0.2693	1.2775		100	6	100	0	50	100	13
	4220			uridine	LC/MS neg	606	C00299	HMDB0000296	6029		4.38	4.1	1.22	1.14					8.3479e-06	2.1058e-06	5.1083e-06	2.9972e-06	0.8154	1	0.6122	0.9916	0.6362	0.8595	1.11e-07	3.4121e-08	0.8298	0.9949		1.6549	0.3913	1.7614	0.4294	1.0954	1.5484	0.3532	0.9508		100	100	100	100	100	100	100
	4221			uracil	LC/MS pos early	605	C00106	HMDB0000300	1174		6.28	4.62	1.3	0.96					1.8838e-08	9.8188e-09	2.0583e-07	1.7298e-07	0.1667	0.9906	0.7852	0.9971	0.4828	0.8263	6.8675e-10	3.5352e-10	0.1827	0.9847		2.5327	0.4741	2.4751	0.5356	1.5053	2.5903	0.4126	1.5014		100	100	100	100	100	100	100
	4222			pseudouridine	LC/MS neg	33442	C02067	HMDB0000767	15047		2.57	2.29	1.11	0.99					2.7814e-10	2.6446e-10	3.0838e-09	4.71e-09	0.3242	0.9906	0.9793	1	0.4952	0.8291	3.56e-13	5.11e-13	0.4726	0.9847		1.518	0.6271	1.5129	0.661	1.0869	1.523	0.5932	1.0581		100	100	100	100	100	100	100
	4223			5,6-dihydrouridine	LC/MS neg	61833		HMDB0000497	94312		4.21	4.05	1.13	1.09					1.07e-13	4.01e-13	2.48e-13	1.906e-12	0.285	0.9906	0.532	0.9916	0.2333	0.7605	0	0	0.7489	0.9847		1.8974	0.4601	1.9761	0.4877	1.2319	1.8187	0.4325	1.1256		100	100	100	100	100	100	100
	4224			2'-O-methyluridine	LC/MS neg	57655		HMDB0240328	102212		5.04	4.14	1.15	0.94					3.628e-09	2.3046e-09	1.4839e-08	1.682e-08	0.4681	1	0.6827	0.9947	0.8419	0.8672	7.5119e-11	4.9888e-11	0.36	0.9847		1.9696	0.4319	1.9104	0.4616	1.186	2.0288	0.4022	1.2155		100	100	100	100	100	100	100
	4225			5-methyluridine (ribothymidine)	LC/MS neg	35136		HMDB0000884	445408		18.96	17.87	1.25	1.18					4.1189e-11	5.3997e-11	4.6616e-11	1.5205e-10	0.3612	0.9906	0.4433	0.9916	0.2839	0.7829	3.93e-13	5.56e-13	0.9084	0.9949		3.0034	0.1636	3.255	0.1821	1.7186	2.7518	0.1451	1.4485		100	100	100	100	100	100	100
	4232			5,6-dihydrouracil	LC/MS neg	1559	C00429	HMDB0000076	649		4.77	3.75	1.17	0.92					1.4695e-06	4.5735e-07	1.4951e-05	8.0148e-06	0.444	1	0.9374	1	0.6259	0.8575	1.0444e-08	4.1928e-09	0.55	0.9847		1.6242	0.3845	1.5594	0.4153	0.9874	1.6889	0.3537	1.0213		100	94	100	88	94	100	100
	4236			2'-deoxyuridine	LC/MS neg	1412	C00526	HMDB0000012	13712		1.84	1.88	1.08	1.1					1.3819e-05	3.3119e-06	7.2841e-06	4.1845e-06	0.5535	1	0.411	0.9916	0.3191	0.7893	2.8207e-08	1.0082e-08	0.8693	0.9949		1.4282	0.7681	1.4978	0.7974	1.1476	1.3586	0.7387	1.0486		100	100	100	100	100	100	100
	4239			3-ureidopropionate	LC/MS pos early	3155	C02642	HMDB0000026	111		0.97	0.97	0.98	0.98					0.7397	0.072	0.6589	0.1466	0.8621	1	0.777	0.9971	0.7467	0.8672	0.5848	0.0719	0.9382	0.9949		1.0348	1.0634	1.0222	1.0513	1.0368	1.0475	1.0755	1.0615		100	100	100	100	100	100	100
	4242			N-acetyl-beta-alanine	LC/MS neg	37432	C01073	HMDB0061880	76406		4.29	3.7	1.17	1					1.6528e-09	1.1722e-09	1.449e-08	1.6683e-08	0.4126	0.9906	0.9509	1	0.5907	0.856	2.43e-12	2.563e-12	0.5325	0.9847		2.1866	0.5504	2.192	0.5929	1.3924	2.1813	0.508	1.3447		100	94	100	88	94	100	100
	4245			3-(3-amino-3-carboxypropyl)uridine*	LC/MS neg	62924			171198		11.16	9.61	1.2	1.03					0	0	0	0	0.1021	0.9906	0.8564	1	0.1961	0.7605	0	0	0.2955	0.9847		2.3487	0.2277	2.3854	0.2482	1.3168	2.312	0.2071	1.2596		100	100	100	100	100	100	100
	4248		Pyrimidine Metabolism, Cytidine containing	cytidine 5'-monophosphate (5'-CMP)	LC/MS pos early	2372	C00055	HMDB0000095	6131		18.76	19.49	0.93	0.96					3.0886e-09	2.0093e-09	4.7783e-09	6.5683e-09	0.9745	1	0.6988	0.9963	0.8074	0.8672	3.8918e-11	2.9487e-11	0.7643	0.9847		4.0959	0.2143	4.0196	0.2062	2.1129	4.1721	0.2224	2.1972		100	100	100	100	100	100	100
	4250			cytidine 2' or 3'-monophosphate (2' or 3'-CMP)	LC/MS pos early	61705	C03104 C05822	HMDB0240312 HMDB0011692	53481031;66535		3.96	15.69	0.15	0.61					0.4737	0.0486	0.1763	0.0449	0.6164	1	0.9635	1	0.7832	0.8672	0.1489	0.0199	0.6343	0.9847		3.1072	0.5633	2.3507	0.1498	1.2503	3.8636	0.9768	2.4202		38	38	38	25	31	38	50
	4252			cytidine	LC/MS pos early	514	C00475	HMDB0000089	6175		7.95	11.29	0.8	1.14					1.2692e-07	5.2046e-08	1.2465e-08	1.4538e-08	0.2572	0.9906	0.4842	0.9916	0.7684	0.8672	4.2897e-10	2.4197e-10	0.1834	0.9847		2.8082	0.2975	2.9877	0.2646	1.6262	2.6286	0.3305	1.4795		100	100	100	100	100	100	100
	4253			cytosine	LC/MS pos early	573	C00380	HMDB0000630	597		1.27	1.37	0.99	1.07					0.0327	0.0041	0.0162	0.005	0.9273	1	0.7875	0.9971	0.8478	0.8672	0.0029	0.0005	0.8006	0.9949		1.2026	0.9104	1.2407	0.9055	1.0731	1.1645	0.9153	1.0399		100	100	100	100	100	100	100
	4255			3-methylcytidine	LC/MS pos early	35132		HMDB0240577	14237477		4.7	3.96	0.92	0.77					0.0002	3.5807e-05	0.0003	0.0001	0.9008	1	0.7838	0.9971	0.8037	0.8672	6.5244e-06	1.5339e-06	0.9024	0.9949		2.6088	0.6006	2.2768	0.5752	1.426	2.9409	0.6259	1.7834		100	100	100	100	100	100	100
	4256			5-methylcytidine	LC/MS pos early	22119		HMDB0000982	92918		4.92	7.37	0.75	1.12					0.0004	7.357e-05	7.4077e-06	4.2385e-06	0.3475	0.9906	0.2899	0.9624	0.9378	0.8792	1.1323e-06	3.0006e-07	0.1283	0.9847		2.9949	0.5017	3.169	0.4302	1.7996	2.8209	0.5732	1.697		94	100	100	100	100	88	100
	4257			N4-acetylcytidine	LC/MS neg	35130		HMDB0005923	107461		4.54	3.88	1.08	0.92					1.9019e-10	1.9354e-10	3.1371e-09	4.7537e-09	0.7925	1	0.3555	0.9916	0.6374	0.8595	2.87e-13	4.24e-13	0.4014	0.9847		2.7862	0.664	2.6723	0.6887	1.6805	2.9001	0.6393	1.7697		100	100	100	100	100	100	100
	4263			2'-deoxycytidine	LC/MS pos early	15949	C00881	HMDB0000014	13711		2.41	3.03	0.8	1					2.683e-05	5.9068e-06	8.8816e-07	6.2153e-07	0.0568	0.9906	0.9095	1	0.2062	0.7605	7.3736e-08	2.361e-08	0.1441	0.9847		1.7506	0.6518	1.7516	0.5776	1.1646	1.7497	0.7259	1.2378		100	100	100	100	100	100	100
	4265			2'-O-methylcytidine	LC/MS pos early	57554			150971		6.06	5.88	1.08	1.05					1.956e-12	4.34e-12	2.871e-12	1.4538e-11	0.6016	1	0.9214	1	0.7244	0.8672	2e-14	4.4e-14	0.6635	0.9847		2.1568	0.3615	2.2076	0.3754	1.2915	2.106	0.3475	1.2267		100	100	100	100	100	100	100
	4266			5-methyl-2'-deoxycytidine	LC/MS neg	38159	C03592	HMDB0002224	440055		3.75	4.29	0.9	1.03					5.5055e-08	2.5338e-08	1.2319e-08	1.4497e-08	0.3311	0.9906	0.799	0.9971	0.6286	0.8575	2.8203e-10	1.6764e-10	0.3697	0.9847		2.2718	0.5673	2.3054	0.5379	1.4216	2.2382	0.5967	1.4174		100	100	100	100	100	100	100
	4275		Pyrimidine Metabolism, Thymine containing	thymidine	LC/MS neg	2183	C00214	HMDB0000273	5789		3.46	3.62	1.03	1.07					6.9467e-08	3.0203e-08	3.94e-08	3.9907e-08	0.9843	1	0.6875	0.9947	0.8059	0.8672	5.9747e-10	3.1822e-10	0.7421	0.9847		1.8439	0.5207	1.9094	0.5277	1.2186	1.7783	0.5138	1.146		100	100	100	100	100	100	100
	4278			thymine	LC/MS neg	604	C00178	HMDB0000262	1135		7.22	6.79	1.12	1.05					3.01e-13	9.65e-13	1.657e-12	8.858e-12	0.3599	0.9906	0.9653	1	0.4963	0.8292	0	1e-15	0.5356	0.9847		3.0423	0.4349	3.1194	0.4592	1.7893	2.9653	0.4106	1.6879		100	100	100	100	100	100	100
	4281			5,6-dihydrothymine	LC/MS neg	1418	C00906	HMDB0000079	93556		4.38	4.56	0.95	0.99					4.4729e-08	2.1381e-08	2.0721e-08	2.2657e-08	0.7029	1	0.8285	1	0.9151	0.8721	3.3695e-10	1.9386e-10	0.6446	0.9847		1.4121	0.3162	1.4027	0.3074	0.855	1.4216	0.3249	0.8732		100	50	100	38	69	100	63
	4284			3-aminoisobutyrate	LC/MS pos early	1566	C05145	HMDB0002166	64956		7.88	6.84	0.9	0.78					1.7056e-07	6.6174e-08	8.6364e-07	6.088e-07	0.9705	1	0.2863	0.9624	0.4952	0.8291	4.8984e-09	2.0938e-09	0.4097	0.9847		1.7258	0.2337	1.5143	0.2215	0.8679	1.9373	0.2458	1.0916		100	88	100	88	94	100	88
	4285		Purine and Pyrimidine Metabolism	methylphosphate	LC/MS pos early	37070		HMDB61711	13130		5.17	3.54	1.33	0.91					9.5006e-10	7.4728e-10	9.8905e-08	8.9782e-08	0.1833	0.9906	0.6055	0.9916	0.5563	0.8381	5.118e-12	5.037e-12	0.1929	0.9847		1.9983	0.4717	1.9069	0.539	1.223	2.0896	0.4044	1.247		100	100	100	100	100	100	100
	4286		Dinucleotide	(3'-5')-adenylylcytidine	LC/MS neg	52753			10875494		64.54	76.1	0.83	0.98					5.4884e-08	2.5338e-08	3.1419e-08	3.2507e-08	0.7575	1	0.9105	1	0.8996	0.8721	4.683e-10	2.597e-10	0.7425	0.9847		3.0254	0.0433	2.9983	0.0394	1.5188	3.0526	0.0473	1.55		100	13	100	0	50	100	25
	4287			(3'-5')-adenylylguanosine*	LC/MS neg	62760			135508729		30.72	44.49	0.84	1.21					3.0752e-06	8.5281e-07	7.845e-07	5.608e-07	0.7857	1	0.5666	0.9916	0.8439	0.8672	2.2441e-08	8.3543e-09	0.5204	0.9847		3.3223	0.0898	3.6434	0.0819	1.8626	3.0012	0.0977	1.5494		100	19	100	25	63	100	13
	4288			(3'-5')-adenylyluridine	LC/MS neg	52740			145459093		46.44	83.54	0.57	1.03					5.5086e-07	1.9141e-07	1.6065e-07	1.3864e-07	0.5733	1	0.8146	1	0.8355	0.8672	3.7593e-09	1.6503e-09	0.5228	0.9847		3.8389	0.0641	3.8928	0.0466	1.9697	3.785	0.0815	1.9332		100	31	100	25	63	100	38
	4289			(3'-5')-adenylyladenosine*	LC/MS neg	62396			94231		31.63	31.5	1	1					9.5152e-06	2.3455e-06	6.9114e-06	3.9822e-06	1	1	0.8683	1	0.9072	0.8721	8.603e-08	2.7223e-08	0.9072	0.9949		2.8507	0.0903	2.8449	0.0903	1.4676	2.8566	0.0903	1.4735		100	6	100	0	50	100	13
	4291			(3'-5')-cytidylylcytidine*	LC/MS neg	62397			94237		4.75	2.96	1	0.62					0.0012	0.0002	0.0151	0.0047	1	1	0.2523	0.9189	0.4201	0.8144	0.0002	4.3562e-05	0.4201	0.9847		1.7375	0.4511	1.3343	0.4511	0.8927	2.1407	0.4511	1.2959		100	0	100	0	50	100	0
	4293			(3'-5')-cytidylyluridine*	LC/MS neg	62399			145459097		31.58	29.71	0.89	0.84					1.4302e-09	1.0576e-09	2.2375e-09	3.5294e-09	0.8045	1	0.6645	0.9916	0.6303	0.8575	7.71e-13	9.65e-13	0.8949	0.9949		2.3286	0.0758	2.1243	0.0715	1.0979	2.5328	0.0802	1.3065		100	13	100	13	56	100	13
	4294			(3'-5')-guanylyladenosine*	LC/MS neg	62761					6.6	6.05	1	0.92					0.0014	0.0002	0.0024	0.0008	1	1	0.7986	0.9971	0.8576	0.8672	7.0875e-05	1.4069e-05	0.8576	0.9949		2.0774	0.3285	1.9867	0.3285	1.1576	2.1681	0.3285	1.2483		100	0	100	0	50	100	0
	4295			(3'-5')-guanylylcytidine	LC/MS neg	52746			145459099		90.02	104.72	0.73	0.85					2.3877e-08	1.2224e-08	1.7292e-08	1.9236e-08	0.6777	1	0.8673	1	0.7131	0.8672	2.213e-10	1.3376e-10	0.8422	0.9949		2.5598	0.0266	2.3561	0.0225	1.1893	2.7636	0.0307	1.3971		100	13	100	13	56	100	13
	4296			(3'-5')-guanylyluridine	LC/MS neg	52743			145459101		47.45	60.61	0.72	0.92					9.7531e-07	3.2332e-07	5.0903e-07	3.7969e-07	0.6989	1	0.99	1	0.8139	0.8672	9.6043e-09	3.8846e-09	0.7474	0.9847		3.6999	0.0698	3.5517	0.0586	1.8051	3.8482	0.0811	1.9646		100	19	100	13	56	100	25
	4297			(3'-5')-uridylylcytidine*	LC/MS neg	62398			145459103		4.75	2.72	1	0.57					0.0007	0.0001	0.0101	0.0032	1	1	0.2191	0.8905	0.3867	0.8083	0.0001	2.251e-05	0.3866	0.9847		1.5691	0.4203	1.1425	0.4203	0.7814	1.9957	0.4203	1.208		100	0	100	0	50	100	0
	4299			(3'-5')-uridylyluridine	LC/MS neg	52741			145459105		5.45	4.22	1	0.77					0.0032	0.0005	0.008	0.0026	1	1	0.6718	0.9941	0.7658	0.8672	0.0003	5.33e-05	0.7658	0.9847		2.0204	0.4181	1.7631	0.4181	1.0906	2.2778	0.4181	1.348		100	0	100	0	50	100	0
	4300			(3'-5')-uridylyladenosine	LC/MS neg	52739			92951		17.31	22.01	0.96	1.23					0.0142	0.0019	0.0024	0.0008	0.9565	1	0.4195	0.9916	0.6029	0.8575	0.0004	7.6779e-05	0.54	0.9847		2.8629	0.1459	3.1538	0.1433	1.6485	2.572	0.1486	1.3603		81	6	75	0	38	88	13
	4301	Cofactors and Vitamins	Nicotinate and Nicotinamide Metabolism	quinolinate	LC/MS pos early	1899	C03722	HMDB0000232	1066		5.02	4.37	1.45	1.27					5.51e-13	1.489e-12	5.265e-12	2.4713e-11	0.0103	0.9906	0.1196	0.8618	0.0046	0.7605	0	1e-15	0.4253	0.9847		2.0555	0.4438	2.2963	0.526	1.4112	1.8146	0.3617	1.0881		100	100	100	100	100	100	100
	4303			nicotinate ribonucleoside	LC/MS pos early	33471	C05841	HMDB0006809	161233		0.2	0.27	1.7	2.29					1.183e-07	4.9209e-08	3.0406e-06	1.8695e-06	0.1127	0.9906	0.0029	0.7158	0.0118	0.7605	7.4436e-09	3.0813e-09	0.1193	0.9847		0.4809	1.9695	0.6695	2.4815	1.5755	0.2923	1.4575	0.8749		94	100	100	100	100	88	100
	4305			nicotinamide	LC/MS pos early	594	C00153	HMDB0001406	936		3.24	2.62	1.12	0.9					2.2646e-06	6.5531e-07	2.0721e-05	1.0895e-05	0.4792	1	0.5859	0.9916	0.9151	0.8721	1.1314e-07	3.4678e-08	0.3411	0.9847		1.6722	0.5746	1.5847	0.6058	1.0953	1.7597	0.5433	1.1515		100	100	100	100	100	100	100
	4307			nicotinamide ribonucleotide (NMN)	LC/MS pos early	22152	C00455	HMDB0000229	14180		5.33	4.5	0.97	0.82					4.0592e-05	8.6934e-06	0.0007	0.0003	0.9949	1	0.1643	0.8905	0.3628	0.8083	4.5096e-06	1.1052e-06	0.2913	0.9847		1.507	0.306	1.3549	0.3008	0.8279	1.659	0.3112	0.9851		94	31	88	25	56	100	38
	4308			nicotinamide riboside	LC/MS pos early	33013	C03150	HMDB0000855	439924		4.56	5.26	0.95	1.1					9.449e-12	1.7394e-11	1.649e-12	8.858e-12	0.791	1	0.5561	0.9916	0.8182	0.8672	1e-15	3e-15	0.5465	0.9847		1.7905	0.3654	1.8746	0.3562	1.1154	1.7065	0.3746	1.0406		100	100	100	100	100	100	100
	4316			nicotinamide N-oxide	LC/MS pos early	39582		HMDB0002730	72661		0.95	0.92	1.15	1.11					0.7185	0.0701	0.6118	0.1371	0.3811	0.9906	0.465	0.9916	0.2587	0.7622	0.54	0.0669	0.9168	0.9949		0.9771	1.0481	1.0274	1.1203	1.0738	0.9268	0.9759	0.9513		100	100	100	100	100	100	100
	4317			1-methylnicotinamide	LC/MS pos early	27665	C02918	HMDB0000699	457		2.01	2.51	0.86	1.07					5.3091e-05	1.1204e-05	1.4044e-06	9.3843e-07	0.3242	0.9906	0.742	0.9971	0.6388	0.8595	2.2934e-08	8.479e-09	0.3529	0.9847		1.7647	0.7885	1.8261	0.7279	1.277	1.7032	0.8492	1.2762		100	100	100	100	100	100	100
	4323			trigonelline (N'-methylnicotinate)	LC/MS pos early	32401	C01004	HMDB0000875	5570		1.23	1.32	0.95	1.03					0.0511	0.0063	0.0074	0.0024	0.723	1	0.7985	0.9971	0.9561	0.8794	0.0023	0.0004	0.4927	0.9847		1.1898	0.9338	1.206	0.9109	1.0584	1.1737	0.9567	1.0652		100	100	100	100	100	100	100
	4325			N1-methyl-2-pyridone-5-carboxamide	LC/MS neg	40469	C05842	HMDB0004193	69698		0.98	1.01	1.13	1.17					0.9092	0.0866	0.9682	0.2045	0.2561	0.9906	0.2035	0.8905	0.1294	0.7605	0.9582	0.1134	0.9133	0.9949		1.0562	1.0596	1.1409	1.1252	1.133	0.9714	0.994	0.9827		100	100	100	100	100	100	100
	4333		Riboflavin Metabolism	riboflavin (vitamin B2)	LC/MS neg	1827	C00255	HMDB0000244	493570		1.88	2.89	0.7	1.07					0.0004	7.4112e-05	0.0004	0.0002	0.8207	1	0.8349	1	0.7631	0.8672	1.4143e-05	3.1502e-06	0.9897	0.9955		1.307	0.5696	1.3522	0.4684	0.9103	1.2617	0.6709	0.9663		100	100	100	100	100	100	100
	4334			flavin adenine dinucleotide (FAD)	LC/MS neg	2134	C00016	HMDB0001248	643975		1.19	1.05	1.04	0.91					0.081	0.0095	0.5879	0.1323	0.7435	1	0.3597	0.9916	0.6742	0.8628	0.1066	0.0145	0.3799	0.9847		1.0434	0.9318	0.9963	0.9489	0.9726	1.0906	0.9147	1.0026		100	100	100	100	100	100	100
	4335			flavin mononucleotide (FMN)	LC/MS neg	15797	C00061	HMDB0001520	643976		2.46	1.48	1.07	0.65					0.0008	0.0001	0.1115	0.0296	0.7504	1	0.0867	0.8504	0.3126	0.7893	0.0007	0.0001	0.1493	0.9847		1.1583	0.5932	0.9093	0.614	0.7617	1.4073	0.5723	0.9898		81	56	75	38	56	88	75
	4337		Pantothenate and CoA Metabolism	pantothenate	LC/MS pos early	1508	C00864	HMDB0000210	6613		27.33	25.07	0.89	0.82					0	1e-15	0	4e-15	0.5403	1	0.2354	0.9128	0.2056	0.7605	0	0	0.6784	0.9847		3.3404	0.1272	3.0056	0.1199	1.5627	3.6753	0.1345	1.9049		100	100	100	100	100	100	100
	4348		Ascorbate and Aldarate Metabolism	ascorbate (vitamin C)	LC/MS pos early	32354	C00072 D00018	HMDB0000044	54670067		22.64	1.49	1.07	0.07					0.0286	0.0037	0.8809	0.1901	0.9291	1	0.0482	0.8504	0.1732	0.7605	0.0931	0.0127	0.1386	0.9847		8.8279	0.7526	1.1569	0.7767	0.9668	16.4988	0.7286	8.6137		69	50	63	50	56	75	50
	4349			ascorbic acid 2-sulfate	LC/MS polar	63590		HMDB0060649	54676864		0.69	0.77	1.19	1.34					0.0027	0.0004	0.0195	0.0059	0.3215	0.9906	0.1031	0.8504	0.1421	0.7605	0.0006	0.0001	0.4939	0.9847		0.9567	1.307	1.094	1.4217	1.2579	0.8194	1.1922	1.0058		100	100	100	100	100	100	100
	4350			ascorbic acid 3-sulfate*	LC/MS polar	63687			11425365		0.32	0.35	1.01	1.11					8.2194e-09	4.7411e-09	2.4558e-08	2.5967e-08	0.8105	1	0.3048	0.9689	0.4449	0.8213	1.5074e-10	9.3743e-11	0.4927	0.9847		0.7085	2.1066	0.7439	2.1156	1.4297	0.673	2.0977	1.3853		100	100	100	100	100	100	100
	4352			dehydroascorbate	LC/MS polar	1659	C05422	HMDB0001264	440667		18.85	12.34	0.89	0.58					3.8604e-06	1.0537e-06	0.0002	9.9347e-05	0.7034	1	0.0209	0.7158	0.0942	0.7605	5.5422e-07	1.525e-07	0.1118	0.9847		3.3853	0.2145	2.4955	0.2023	1.3489	4.2751	0.2268	2.251		88	75	75	63	69	100	88
	4353			2-O-methylascorbic acid	LC/MS polar	63990		HMDB0240294	54726398		2.84	2.38	1.26	1.06					2.62e-12	5.528e-12	2.7831e-10	6.376e-10	0.0113	0.9906	0.6046	0.9916	0.0298	0.7605	6e-15	1.6e-14	0.1328	0.9847		1.5346	0.5944	1.5798	0.6637	1.1218	1.4894	0.525	1.0072		100	100	100	100	100	100	100
	4354			threonate	LC/MS polar	27738	C01620	HMDB0000943 HMDB0062620	5460407;151152		1.08	1.11	0.88	0.91					0.5131	0.052	0.6027	0.1352	0.5647	1	0.5051	0.9916	0.485	0.8263	0.4091	0.0518	0.9234	0.9949		1.0506	0.9631	0.9989	0.9013	0.9501	1.1023	1.025	1.0636		100	100	100	100	100	100	100
	4357			oxalate (ethanedioate)	LC/MS neg	20694	C00209	HMDB0002329	971		0.76	1.04	0.82	1.12					0.0459	0.0057	0.9232	0.1964	0.4068	0.9906	0.9291	1	0.6969	0.8672	0.1611	0.0214	0.1278	0.9847		0.8616	0.9702	0.9103	0.8745	0.8924	0.8129	1.0659	0.9394		100	100	100	100	100	100	100
	4358			gulonate*	LC/MS polar	46957	C00800	HMDB0003290	152304		2.49	2.01	1.38	1.12					1.9382e-06	5.7234e-07	2.2758e-05	1.1901e-05	0.0686	0.9906	0.5502	0.9916	0.1431	0.7605	1.0835e-07	3.3403e-08	0.2904	0.9847		1.2345	0.5582	1.3036	0.6476	0.9756	1.1654	0.4689	0.8171		100	100	100	100	100	100	100
	4361		Tocopherol Metabolism	alpha-tocopherol	LC/MS pos late	1561	C02477	HMDB0001893	86472		0.23	0.27	0.62	0.72					0.0013	0.0002	0.3729	0.0893	0.0376	0.9906	0.5508	0.9916	0.1468	0.7605	0.0037	0.0006	0.0474	0.9847		0.6983	2.7946	0.5857	2.1377	1.3617	0.811	3.4516	2.1313		100	100	100	100	100	100	100
	4375			alpha-CEHC	LC/MS neg	48188		HMDB0001518	9943542		4.35	3.26	0.97	0.73					4.9959e-06	1.3179e-06	6.671e-05	3.1699e-05	0.882	1	0.1151	0.8504	0.25	0.7605	3.3768e-07	9.6879e-08	0.2907	0.9847		1.006	0.2635	0.8469	0.2594	0.5531	1.1651	0.2677	0.7164		94	38	100	13	56	88	63
	4383			gamma-tocopherol/beta-tocopherol	LC/MS pos late	52473	C14152 C02483	HMDB0006335 HMDB0001492			0.28	0.36	0.8	1.05					0.0011	0.0002	0.2331	0.0579	0.0701	0.9906	0.8864	1	0.3253	0.7894	0.002	0.0003	0.0637	0.9847		0.6721	2.1504	0.6871	1.9137	1.3004	0.6571	2.3871	1.5221		100	88	100	75	88	100	100
	4385		Biotin Metabolism	biotin	LC/MS pos early	568	C00120	HMDB0000030	171548		71.06	45.87	1.3	0.84					5e-15	3.3e-14	2e-14	2.93e-13	0.2338	0.9906	0.1973	0.8905	0.9504	0.8792	0	0	0.0411	0.9847		1.2334	0.0217	1.1238	0.0245	0.5742	1.3431	0.0189	0.681		100	31	100	38	69	100	25
	4391		Tetrahydrobiopterin Metabolism	biopterin	LC/MS neg	12358	C06313	HMDB0000468	445040		1.19	2.04	1.28	2.2					0.4716	0.0485	0.0097	0.0031	0.3532	0.9906	0.0161	0.7158	0.0573	0.7605	0.0195	0.0029	0.1337	0.9847		1.8893	1.1343	2.598	1.2728	1.9354	1.1807	0.9957	1.0882		100	100	100	100	100	100	100
	4392			dihydrobiopterin	LC/MS neg	35129	C00268	HMDB0000038	135402011		0.51	0.54	1.09	1.16					0.0015	0.0002	0.0019	0.0007	0.4974	1	0.436	0.9916	0.34	0.7965	8.0927e-05	1.5946e-05	0.9394	0.9949		0.5854	1.1219	0.6277	1.1703	0.899	0.543	1.0735	0.8083		81	100	88	100	94	75	100
	4408		Hemoglobin and Porphyrin Metabolism	heme	LC/MS pos late	41754	C00032	HMDB0003178	26945		2.17	3.32	0.62	0.95					0.0041	0.0006	0.0003	0.0001	0.1669	0.9906	0.8715	1	0.3306	0.7897	4.1643e-05	8.5501e-06	0.3262	0.9847		1.5995	0.6134	1.5626	0.4713	1.0169	1.6363	0.7555	1.1959		100	100	100	100	100	100	100
	4409			bilirubin (Z,Z)	LC/MS pos late	43807	C00486	HMDB0000054	5280352		2.4	1.87	0.79	0.62					0.2787	0.0302	0.9632	0.2037	0.3215	0.9906	0.1737	0.8905	0.2256	0.7605	0.4204	0.0531	0.4577	0.9847		1.2526	0.5778	0.9546	0.5105	0.7325	1.5505	0.645	1.0978		81	88	75	75	75	88	100
	4410			bilirubin (E,E)*	LC/MS pos late	32586		HMDB0240584	129320511		1.64	1.45	0.71	0.62					0.0152	0.002	0.1444	0.0375	0.2697	0.9906	0.1062	0.8504	0.1545	0.7605	0.0087	0.0013	0.4032	0.9847		1.0686	0.6833	0.821	0.566	0.6935	1.3163	0.8007	1.0585		75	81	63	75	69	88	88
	4411			bilirubin (E,Z or Z,E)*	LC/MS pos late	47886	C00486	HMDB0000488	5799469		2.83	1.78	0.89	0.56					0.0021	0.0003	0.1073	0.0286	0.6945	1	0.0917	0.8504	0.2395	0.7605	0.0017	0.0003	0.1712	0.9847		1.1398	0.4878	0.8167	0.4584	0.6376	1.4629	0.5171	0.99		75	69	63	63	63	88	75
	4412			biliverdin	LC/MS pos late	2137	C00500	HMDB0001008	5280353		8.04	7.93	0.67	0.66					4.1263e-06	1.1227e-06	1.8645e-06	1.2122e-06	0.0975	0.9906	0.2112	0.8905	0.0842	0.7605	4.2818e-08	1.4351e-08	0.7162	0.9847		4.0381	0.5049	3.2108	0.4049	1.8079	4.8654	0.605	2.7352		100	100	100	100	100	100	100
	4421		Thiamine Metabolism	thiamin (vitamin B1)	LC/MS pos early	5341	DG00125 C00378 D08580	HMDB0000235	1130		12.94	10.82	1.17	0.98					1.2154e-07	5.0316e-08	7.2697e-08	6.7261e-08	0.6007	1	0.8328	1	0.6652	0.8595	1.1114e-09	5.5102e-10	0.7736	0.9847		2.6168	0.2219	2.5906	0.2395	1.415	2.6429	0.2042	1.4236		100	100	100	100	100	100	100
	4430		Vitamin A Metabolism	retinol (vitamin A)	LC/MS pos late	1806	C00473	HMDB0000305	445354		1.78	1.84	0.79	0.82					0.0278	0.0036	0.0045	0.0015	0.1656	0.9906	0.5181	0.9916	0.1528	0.7605	0.0007	0.0001	0.5908	0.9847		1.3654	0.7544	1.23	0.6669	0.9485	1.5007	0.842	1.1713		100	100	100	100	100	100	100
	4432			carotene diol (1)	LC/MS pos late	57635					0.5	0.45	0.82	0.74					0.0033	0.0005	0.0019	0.0007	0.4168	0.9942	0.3319	0.9916	0.3356	0.7953	0.0001	2.5835e-05	0.8403	0.9949		0.6661	1.3859	0.5677	1.2514	0.9096	0.7644	1.5204	1.1424		69	81	63	75	69	75	88
	4433			carotene diol (2)	LC/MS pos late	57636					0.25	0.41	0.61	1					0.0003	5.7586e-05	0.02	0.0061	0.0619	0.9906	1	1	0.1871	0.7605	0.0001	2.1588e-05	0.1871	0.9847		0.258	0.8429	0.258	0.637	0.4475	0.258	1.0487	0.6534		0	69	0	63	31	0	75
	4438			retinal	LC/MS pos late	40807	C00376	HMDB0001358	638015		2.75	2.7	0.94	0.92					0.0003	5.4324e-05	0.0008	0.0003	0.6901	1	0.9583	1	0.7497	0.8672	5.5024e-06	1.3185e-06	0.8062	0.9949		1.2563	0.4611	1.2046	0.4469	0.8258	1.3079	0.4752	0.8916		94	69	100	75	88	88	63
	4448		Vitamin B6 Metabolism	pyridoxamine	LC/MS pos early	2150	C00534	HMDB0001431	1052		12.85	5.54	1.93	0.83					1.8903e-06	5.6987e-07	3.6169e-05	1.8269e-05	0.2073	0.9906	0.7593	0.9971	0.543	0.8381	1.3587e-07	4.0947e-08	0.2138	0.9847		1.8012	0.224	1.6361	0.2951	0.9656	1.9664	0.153	1.0597		100	63	100	63	81	100	63
	4451			pyridoxal	LC/MS pos early	1651	C00250	HMDB0001545	1050		4.39	3.19	1.13	0.82					1.5004e-05	3.5861e-06	3.5998e-05	1.823e-05	0.9944	1	0.6314	0.9916	0.7499	0.8672	4.6351e-07	1.2986e-07	0.72	0.9847		2.0957	0.5587	1.8932	0.5936	1.2434	2.2982	0.5237	1.411		100	100	100	100	100	100	100
	4452			pyridoxate	LC/MS neg	31555	C00847	HMDB0000017	6723		8.61	9.42	1.26	1.38					6.995e-12	1.3158e-11	4.818e-12	2.3178e-11	0.5115	1	0.3557	0.9916	0.4035	0.8097	5e-14	9.8e-14	0.6908	0.9847		2.6778	0.2956	3.1043	0.3296	1.7169	2.2514	0.2616	1.2565		100	100	100	100	100	100	100
	4463	Xenobiotics	Benzoate Metabolism	hippurate	LC/MS neg	15753	C01586	HMDB0000714	464		0.96	1.29	0.75	1.01					0.7709	0.0744	0.3627	0.0871	0.2404	0.9906	0.9195	1	0.4169	0.8141	0.6557	0.0798	0.3962	0.9847		1.0431	0.943	1.0482	0.8099	0.929	1.038	1.0761	1.0571		100	100	100	100	100	100	100
	4467			2-hydroxyhippurate (salicylurate)	LC/MS neg	18281	C07588	HMDB0000840	10253		1.04	1.21	1.17	1.36					0.7706	0.0744	0.1771	0.045	0.8574	1	0.6425	0.9916	0.7434	0.8672	0.2443	0.0318	0.4399	0.9847		1.7644	1.5543	2.0365	1.6784	1.8574	1.4923	1.4303	1.4613		75	69	75	63	69	75	75
	4471			4-hydroxyhippurate	LC/MS neg	35527		HMDB0013678	151012		0.2	0.53	0.59	1.58					1.381e-05	3.3119e-06	0.0035	0.0012	0.1888	0.9906	0.3337	0.9916	0.8297	0.8672	5.4966e-06	1.3185e-06	0.052	0.9847		0.5226	1.6226	0.6396	1.2036	0.9216	0.4057	2.0416	1.2236		94	100	88	100	94	100	100
	4477			benzoate	LC/MS neg	15778	C00180	HMDB0001870	243		2.08	1.91	1.6	1.48					0.2048	0.0226	0.177	0.045	0.1749	0.9906	0.1504	0.8864	0.052	0.7605	0.0681	0.0095	0.9514	0.9949		2.3024	1.1652	2.7447	1.4351	2.0899	1.8601	0.8953	1.3777		100	100	100	100	100	100	100
	4499			catechol sulfate	LC/MS neg	35320		HMDB0059724	3083879		0.96	0.89	1.12	1.03					0.9998	0.0944	0.4904	0.1128	0.4098	0.9906	0.6478	0.9916	0.4915	0.8291	0.6242	0.0764	0.6244	0.9847		1.0971	1.1872	1.1158	1.2539	1.1849	1.0784	1.1206	1.0995		100	100	100	100	100	100	100
	4502			guaiacol sulfate	LC/MS neg	46111		HMDB0060013	22473		5.34	5.35	1.07	1.07					1.4495e-09	1.0628e-09	1.4084e-09	2.5347e-09	0.5352	1	0.5201	0.9916	0.4565	0.8213	1.4001e-11	1.2051e-11	0.9831	0.9949		2.2477	0.4205	2.3224	0.4341	1.3782	2.1731	0.4068	1.29		100	100	100	100	100	100	100
	4505			4-ethylcatechol sulfate	LC/MS neg	63072					0.3	0.32	0.84	0.89					5.3841e-08	2.5045e-08	3.1608e-07	2.5135e-07	0.7725	1	0.9941	1	0.8809	0.8672	1.5377e-09	7.2878e-10	0.3388	0.9847		0.6948	2.242	0.6556	2.0427	1.3491	0.734	2.4413	1.5877		56	100	50	100	75	63	100
	4506			4-methylcatechol sulfate	LC/MS neg	46146		HMDB0240459	54104170		0.36	0.37	1.11	1.13					1.3003e-05	3.1515e-06	4.6453e-05	2.2575e-05	0.5797	1	0.376	0.9916	0.4492	0.8213	4.9122e-07	1.3691e-07	0.6038	0.9847		0.6998	1.9128	0.7437	2.0094	1.3765	0.6559	1.8162	1.236		100	100	100	100	100	100	100
	4507			4-allylcatechol sulfate	LC/MS neg	63597					0.32	0.37	1.21	1.4					7.6136e-05	1.5472e-05	0.0002	0.0001	0.6904	1	0.3286	0.9916	0.3691	0.8083	3.62e-06	8.9945e-07	0.6598	0.9847		0.385	1.1032	0.449	1.2093	0.8291	0.321	0.9971	0.659		38	94	38	88	63	38	100
	4518			4-acetylphenol sulfate	LC/MS neg	44620			4684006		2.49	3.48	0.81	1.13					0.158	0.0177	0.033	0.0096	0.9554	1	0.6517	0.9916	0.8283	0.8672	0.0164	0.0024	0.5466	0.9847		2.6718	0.9106	2.8343	0.8154	1.8248	2.5094	1.0059	1.7576		94	100	88	100	94	100	100
	4524			4-ethylphenylsulfate	LC/MS neg	36099	C13637	HMDB0062551	20822574		1.4	1.08	1.24	0.95					0.3398	0.0361	0.9119	0.1955	0.793	1	0.6864	0.9947	0.7374	0.8672	0.4493	0.0563	0.5458	0.9847		2.2636	1.8499	2.2044	2.0446	2.1245	2.3227	1.6552	1.9889		100	100	100	100	100	100	100
	4525			4-ethylphenol glucuronide	LC/MS neg	52937					1.05	0.83	1.18	0.92					0.5965	0.0593	0.5608	0.127	0.9599	1	0.956	1	0.9579	0.8794	0.4346	0.0547	0.97	0.9949		0.5545	0.5948	0.5326	0.6432	0.5879	0.5764	0.5464	0.5614		63	63	50	50	50	75	75
	4526			4-vinylphenol sulfate	LC/MS neg	36098	C05627	HMDB0062775	6426766		0.33	0.47	0.84	1.21					3.1608e-05	6.8714e-06	0.0009	0.0003	0.9266	1	0.2759	0.95	0.5692	0.8439	4.2863e-06	1.0553e-06	0.2252	0.9847		0.7532	1.9046	0.8263	1.7431	1.2847	0.6801	2.0661	1.3731		100	100	100	100	100	100	100
	4531			4-vinylcatechol sulfate	LC/MS neg	64579					0.04	0.06	0.59	1.04					1.9e-14	9.3e-14	1.614e-12	8.858e-12	0.0334	0.9906	0.8679	1	0.1546	0.7605	0	0	0.1001	0.9847		0.0584	1.2795	0.0596	0.9482	0.5039	0.0572	1.6108	0.834		13	100	25	100	63	0	100
	4543			3-methoxycatechol sulfate (2)	LC/MS neg	48752					0.2	0.76	0.27	1					0.0561	0.0068	0.5452	0.1239	0.1784	0.9906	1	1	0.3374	0.7965	0.0761	0.0106	0.3374	0.9847		0.8162	2.5746	0.8162	1.0789	0.9475	0.8162	4.0702	2.4432		0	69	0	50	25	0	88
	4553			p-cresol sulfate	LC/MS neg	36103		HMDB0011635	4615423		0.16	0.14	1.62	1.43					1.2626e-06	4.046e-07	1.2198e-07	1.0867e-07	0.0835	0.9906	0.3001	0.9661	0.148	0.7605	4.9042e-09	2.0938e-09	0.2413	0.9847		0.6144	4.1971	0.7235	5.1941	2.9588	0.5054	3.2	1.8527		100	100	100	100	100	100	100
	4555			2-amino-p-cresol sulfate	LC/MS neg	37180					0.44	0.52	0.73	0.86					0.0013	0.0002	0.0168	0.0052	0.3243	0.9906	0.6642	0.9916	0.4553	0.8213	0.0003	5.7791e-05	0.3816	0.9847		0.5473	1.154	0.5061	0.9754	0.7408	0.5885	1.3325	0.9605		50	81	38	63	50	63	100
	4561			phenylpropionylglycine	LC/MS neg	35434		HMDB0000860	152323		0.07	0.06	1.41	1.26					2.647e-11	3.7544e-11	2.4529e-11	9.4411e-11	0.3477	0.9906	0.3828	0.9916	0.3141	0.7893	2.26e-13	3.68e-13	0.9414	0.9949		0.2183	3.5415	0.2436	4.1499	2.1967	0.1929	2.9332	1.5631		100	100	100	100	100	100	100
	4569			3-(3-hydroxyphenyl)propionate sulfate	LC/MS neg	45415		HMDB0094710	187488		0.55	0.71	1.28	1.65					0.0347	0.0044	0.1107	0.0294	0.6826	1	0.4416	0.9916	0.5207	0.8354	0.0127	0.0019	0.6597	0.9847		0.9963	1.5592	1.2406	1.7494	1.495	0.7519	1.3691	1.0605		100	100	100	100	100	100	100
	4571			2-(4-hydroxyphenyl)propionate	LC/MS neg	35632	C03080	HMDB0041683	102526		0.53	0.54	1.17	1.19					0.0005	8.0921e-05	0.0016	0.0006	0.914	1	0.9477	1	0.9828	0.8878	3.4149e-05	7.0926e-06	0.6485	0.9847		0.8945	1.6671	0.972	1.7949	1.3835	0.8171	1.5393	1.1782		100	100	100	100	100	100	100
	4572			3-(3-hydroxyphenyl)propionate	LC/MS neg	35635	C11457	HMDB0000375	91		0.3	0.39	0.94	1.24					0.0044	0.0006	0.0329	0.0095	0.7255	1	0.536	0.9916	0.8553	0.8672	0.0012	0.0002	0.4835	0.9847		0.2858	0.8319	0.3169	0.8084	0.5627	0.2547	0.8555	0.5551		19	75	38	75	56	0	75
	4574			3-(4-hydroxyphenyl)propionate	LC/MS neg	39587	C01744	HMDB0002199	10394		0.34	0.46	1.3	1.76					0.0009	0.0001	0.0019	0.0007	0.4758	1	0.3552	0.9916	0.3793	0.8083	5.6679e-05	1.1441e-05	0.779	0.9862		0.5098	1.2598	0.6501	1.4231	1.0366	0.3695	1.0965	0.733		56	88	63	88	75	50	88
	4575			3-phenylpropionate (hydrocinnamate)	LC/MS neg	15749	C05629	HMDB0000764	107		0.11	0.12	1.03	1.1					1.1937e-11	2.0251e-11	2.1744e-11	8.6863e-11	0.9132	1	0.6547	0.9916	0.7722	0.8672	1.41e-13	2.45e-13	0.5526	0.9847		0.3984	3.4458	0.4183	3.4898	1.954	0.3786	3.4019	1.8903		100	100	100	100	100	100	100
	4585			2-methoxyhydroquinone sulfate (1)	LC/MS neg	64049					1.22	2.03	0.8	1.34					0.1216	0.0138	0.0013	0.0005	0.3476	0.9906	0.3424	0.9916	0.995	0.8878	0.0013	0.0002	0.1171	0.9847		1.2884	0.816	1.4779	0.7277	1.1028	1.099	0.9044	1.0017		100	100	100	100	100	100	100
	4586			2-methoxyhydroquinone sulfate (2)	LC/MS neg	64050					2.3	2.92	0.96	1.22					0.0014	0.0002	0.0002	9.5005e-05	0.7773	1	0.5267	0.9916	0.8094	0.8672	1.936e-05	4.1742e-06	0.5132	0.9847		1.599	0.6147	1.758	0.6023	1.1802	1.44	0.627	1.0335		100	94	100	88	94	100	100
	4630		Food Component/Plant	maltol sulfate	LC/MS neg	48696					0.43	1.55	0.4	1.44					0.3394	0.0361	0.0864	0.0234	0.2259	0.9906	0.475	0.9916	0.77	0.8672	0.555	0.0686	0.0649	0.9847		1.0291	1.3787	1.2164	0.7849	1.0007	0.8418	1.9724	1.4071		88	75	88	75	81	88	75
	4692			genistein glucuronide*	LC/MS neg	62063					0.04	0.84	0.05	1.05					0.0564	0.0068	0.8271	0.1806	0.1528	0.9906	0.7783	0.9971	0.4901	0.8291	0.2101	0.0275	0.1258	0.9847		0.9839	13.9569	1.008	1.2035	1.1058	0.9598	26.7104	13.8351		81	69	100	63	81	63	75
	4773			2,3-dihydroxyisovalerate	LC/MS polar	38276	C04039	HMDB0012141	677		1.89	1.83	1.9	1.83					0.0002	4.4342e-05	0.0011	0.0004	0.0469	0.9906	0.1141	0.8504	0.0578	0.7605	1.8294e-05	3.9682e-06	0.5731	0.9847		1.468	0.7935	1.8978	1.039	1.4684	1.0382	0.5481	0.7932		100	100	100	100	100	100	100
	4778			2,8-quinolinediol sulfate	LC/MS neg	48691		HMDB0240658			0.16	0.19	0.96	1.16					5.7057e-10	4.8878e-10	1.8572e-09	3.0811e-09	0.5531	1	0.7828	0.9971	0.6588	0.8595	9.863e-12	8.917e-12	0.3819	0.9847		0.4713	2.7034	0.507	2.6525	1.5797	0.4357	2.7544	1.595		100	100	100	100	100	100	100
	4781			2-isopropylmalate	LC/MS polar	15667	C02504	HMDB0000402	77		1.05	1.63	0.86	1.33					0.1562	0.0175	0.0213	0.0064	0.8686	1	0.3983	0.9916	0.5734	0.8439	0.0118	0.0018	0.4522	0.9847		1.2316	0.9365	1.4054	0.8639	1.1346	1.0577	1.0092	1.0335		100	100	100	100	100	100	100
	4782			2-oxindole-3-acetate	LC/MS neg	40479		HMDB0035514	3080590		0.38	0.38	0.93	0.93					0.0006	0.0001	0.0005	0.0002	0.8213	1	0.804	0.9993	0.7966	0.8672	2.0334e-05	4.3754e-06	0.9781	0.9949		0.773	2.0207	0.7467	1.9489	1.3478	0.7993	2.0925	1.4459		100	100	100	100	100	100	100
	4786			3-formylindole	LC/MS pos early	62863	C08493	HMDB29737	10256		0.64	0.59	1.18	1.1					0.0532	0.0065	0.0119	0.0037	0.2017	0.9906	0.5602	0.9916	0.2306	0.7605	0.0033	0.0005	0.5912	0.9847		0.8141	1.329	0.8531	1.4374	1.1452	0.7751	1.2206	0.9978		100	100	100	100	100	100	100
	4800			betonicine	LC/MS pos early	38100	C08269	HMDB0029412	164642		1.68	1.95	0.98	1.14					2.6545e-05	5.889e-06	8.8053e-06	4.9693e-06	0.7286	1	0.6396	0.9916	0.6811	0.8628	2.8692e-07	8.298e-08	0.6449	0.9847		2.479	1.3676	2.637	1.3545	1.9957	2.3209	1.3807	1.8508		100	100	100	100	100	100	100
	4806			gluconate	LC/MS polar	587	C00257	HMDB0000625	3085666;10690		4.66	10.19	1.34	2.93					7.0729e-06	1.8268e-06	7.4207e-07	5.3687e-07	0.5561	1	0.1324	0.8618	0.2445	0.7605	3.3526e-08	1.1635e-08	0.3047	0.9847		3.9603	0.506	5.9054	0.5795	3.2424	2.0152	0.4325	1.2238		100	100	100	100	100	100	100
	4813			4-acetylcatechol sulfate (1)	LC/MS neg	62798					0.27	0.34	0.91	1.14					8.1426e-06	2.06e-06	2.0338e-05	1.0723e-05	0.9559	1	0.686	0.9947	0.8301	0.8672	2.3673e-07	6.9541e-08	0.6995	0.9847		0.4619	1.519	0.4917	1.4515	0.9716	0.4322	1.5864	1.0093		63	100	63	100	81	63	100
	4853			cinnamate	LC/MS neg	12115	C00423	HMDB0000930	444539		0.25	0.18	1.16	0.85					9.2811e-06	2.2943e-06	1.0085e-06	6.9313e-07	0.3528	0.9906	0.6278	0.9916	0.7564	0.8672	4.6172e-08	1.5379e-08	0.3195	0.9847		0.2302	1.0927	0.2114	1.1732	0.6923	0.249	1.0123	0.6306		19	94	13	100	56	25	88
	4854			cinnamoylglycine	LC/MS neg	38637		HMDB0011621	709625		0.11	0.14	1.15	1.54					1.8861e-09	1.3055e-09	6.6025e-09	8.5277e-09	0.748	1	0.2766	0.95	0.433	0.8144	3.5218e-11	2.6873e-11	0.3921	0.9847		0.3206	2.5405	0.3886	2.7192	1.5539	0.2527	2.3617	1.3072		100	100	100	100	100	100	100
	4872			daidzein	LC/MS neg	32453	C10208	HMDB0003312	5281708		0.18	1	0.17	0.95					0.0777	0.0092	0.4365	0.1027	0.2159	0.9906	0.7475	0.9971	0.6081	0.8575	0.4485	0.0563	0.0765	0.9847		1.4295	4.7741	1.3902	1.3921	1.3911	1.4688	8.1562	4.8125		88	100	88	100	94	88	100
	4873			daidzein 7-O-glucuronide	LC/MS neg	62070		HMDB41718	11316354		0.11	1.22	0.08	0.96					0.7535	0.0732	0.3411	0.0824	0.2073	0.9906	0.9385	1	0.379	0.8083	0.6453	0.0788	0.3715	0.9847		1.2188	6.2931	1.1962	0.979	1.0876	1.2413	11.6072	6.4242		100	88	100	88	94	100	88
	4875			genistein sulfate*	LC/MS neg	62061					0.08	0.23	0.4	1.2					0.0001	2.0243e-05	0.0025	0.0009	0.3948	0.9906	0.6205	0.9916	0.8269	0.8672	1.7093e-05	3.7378e-06	0.2549	0.9847		0.6164	5.0809	0.6719	2.8808	1.7764	0.5609	7.281	3.9209		100	100	100	100	100	100	100
	4881			dihydroferulic acid sulfate	LC/MS neg	62857		HMDB0041724	187489		0.83	0.77	1.94	1.81					0.8606	0.0824	0.989	0.208	0.679	1	0.6174	0.9916	0.6311	0.8575	0.9089	0.1078	0.8935	0.9949		1.3448	1.6997	1.7327	2.2425	1.9876	0.957	1.1568	1.0569		100	94	100	88	94	100	100
	4889			enterolactone sulfate	LC/MS neg	64041		HMDB0240506 HMDB0240505			0.34	0.48	0.71	1					1.6535e-07	6.4734e-08	1.3375e-05	7.2301e-06	0.3011	0.9906	0.9468	1	0.6119	0.8575	1.869e-08	7.0554e-09	0.051	0.9847		0.7051	1.771	0.7054	1.4673	1.0864	0.7048	2.0746	1.3897		100	100	100	100	100	100	100
	4892			equol glucuronide	LC/MS neg	41948			46781484		0.33	0.73	0.53	1.17					0.0584	0.0071	0.3425	0.0826	0.772	1	0.6197	0.9916	0.9038	0.8721	0.0493	0.0069	0.4584	0.9847		0.8473	1.8063	0.914	1.2481	1.0811	0.7806	2.3646	1.5726		100	100	100	100	100	100	100
	4893			equol sulfate	LC/MS neg	40478					0.09	0.11	1	1.22					2.939e-11	4.1014e-11	7.0917e-11	1.9782e-10	0.9562	1	0.4112	0.9916	0.6205	0.8575	4.07e-13	5.68e-13	0.4193	0.9847		0.3037	2.9077	0.334	2.9113	1.6226	0.2734	2.9042	1.5888		100	100	100	100	100	100	100
	4894			ergothioneine	LC/MS pos early	37459	C05570	HMDB0003045	5351619		3.17	3.12	0.95	0.94					5.9136e-05	1.227e-05	0.0002	7.1149e-05	0.9808	1	0.6521	0.9916	0.7901	0.8672	2.4591e-06	6.2693e-07	0.6977	0.9847		2.2775	0.725	2.2033	0.7072	1.4552	2.3517	0.7428	1.5472		100	100	100	100	100	100	100
	4896			erythritol	LC/MS polar	20699	C00503	HMDB0002994	222285		2.85	3.08	1.11	1.2					1.4632e-09	1.0638e-09	7.7019e-10	1.5439e-09	0.3025	0.9906	0.1192	0.8618	0.1263	0.7605	1.0267e-11	9.205e-12	0.6319	0.9847		1.7211	0.5794	1.8761	0.6087	1.2424	1.5662	0.5501	1.0582		100	100	100	100	100	100	100
	4902			ferulic acid 4-sulfate	LC/MS neg	47114		HMDB0029200	6305574		0.7	1.47	0.54	1.13					0.6974	0.0682	0.086	0.0233	0.4194	0.9977	0.7123	0.9969	0.787	0.8672	0.1349	0.0181	0.3226	0.9847		1.2789	1.3198	1.3546	0.9221	1.1383	1.2033	1.7175	1.4604		100	100	100	100	100	100	100
	4906			quinate	LC/MS polar	18335	C00296	HMDB0003072	6508		1.36	2.08	0.46	0.71					0.0857	0.01	0.0527	0.0148	0.5298	1	0.6138	0.9916	0.5497	0.8381	0.0141	0.0021	0.8523	0.9949		2.0822	1.3136	1.7274	0.8309	1.2792	2.4369	1.7963	2.1166		88	81	88	75	81	88	88
	4925			glycitein glucuronide (2)*	LC/MS neg	63735					0.17	0.87	0.2	1					0.1193	0.0136	0.7588	0.1671	0.2052	0.9906	1	1	0.3669	0.8083	0.1861	0.0244	0.3669	0.9847		0.5822	2.0077	0.5822	0.6679	0.6251	0.5822	3.3475	1.9649		0	31	0	25	13	0	38
	4927			glycitein sulfate (2)	LC/MS neg	62887					0.06	0.27	0.31	1.35					0.0002	3.6503e-05	0.0104	0.0033	0.2485	0.9906	0.597	0.9916	0.6949	0.8672	6.2113e-05	1.2444e-05	0.1691	0.9847		0.6577	5.9128	0.7549	2.809	1.7819	0.5606	9.0167	4.7886		100	100	100	100	100	100	100
	4932			histidine betaine (hercynine)*	LC/MS pos early	62278		HMDB0029422	3083620		2.54	1.98	1.39	1.08					0.0007	0.0001	0.0164	0.0051	0.1787	0.9906	0.8954	1	0.2941	0.7888	0.0001	2.1588e-05	0.3856	0.9847		1.4247	0.644	1.4801	0.749	1.1146	1.3693	0.539	0.9541		100	94	100	88	94	100	100
	4934			homostachydrine*	LC/MS pos early	33009	C08283	HMDB0033433	441447		1.84	1.97	1.06	1.13					1.5513e-07	6.1009e-08	2.1466e-08	2.3295e-08	0.8049	1	0.7114	0.9969	0.7574	0.8672	6.432e-10	3.3756e-10	0.2636	0.9847		7.1169	3.7347	7.5645	3.8438	5.7042	6.6693	3.6255	5.1474		100	100	100	100	100	100	100
	4939			indolin-2-one	LC/MS pos early	43374	C12312		321710		0.36	0.27	1.04	0.77					9.216e-06	2.2848e-06	8.2208e-07	5.8164e-07	0.8525	1	0.3031	0.9689	0.6134	0.8575	4.0801e-08	1.3804e-08	0.2772	0.9847		0.4364	1.4023	0.3801	1.4304	0.9052	0.4927	1.3742	0.9335		81	100	75	100	88	88	100
	4950			kojibiose	LC/MS polar	21040	G00404 C19632	HMDB0011742	164939		1.04	1.87	0.98	1.75					0.2216	0.0243	0.297	0.0724	0.6146	1	0.7393	0.9971	0.5966	0.8575	0.117	0.0158	0.8917	0.9949		1.6243	1.1197	2.0671	1.1078	1.5875	1.1814	1.1316	1.1565		100	100	100	100	100	100	100
	4960			mannonate*	LC/MS polar	62864			3246006		0.55	0.6	1.05	1.14					0.0002	3.8761e-05	0.0008	0.0003	0.7596	1	0.3537	0.9916	0.4318	0.8144	1.332e-05	2.9855e-06	0.6241	0.9847		0.8176	1.4167	0.8708	1.4483	1.1595	0.7644	1.3851	1.0747		100	100	100	100	100	100	100
	4965			methyl indole-3-acetate	LC/MS pos early	1584		HMDB0029738	74706		0.38	0.19	1.36	0.7					0.0306	0.0039	0.0001	6.1205e-05	0.1759	0.9906	0.4627	0.9916	0.6524	0.8595	5.8231e-05	1.1732e-05	0.1426	0.9847		0.5554	2.0403	0.4571	2.3486	1.4028	0.6537	1.7319	1.1928		75	94	75	100	88	75	88
	4969			N-(2-furoyl)glycine	LC/MS neg	31536		HMDB0000439	21863		0.45	1.27	0.5	1.42					0.0033	0.0005	0.6663	0.1479	0.011	0.9906	0.4395	0.9916	0.2326	0.7605	0.0457	0.0065	0.0138	0.9847		0.7589	1.0497	0.8903	0.7005	0.7954	0.6275	1.3988	1.0132		63	88	63	75	69	63	100
	5065			stachydrine	LC/MS pos early	34384	C10172	HMDB0004827	115244		1.8	1.72	1.12	1.07					1.9527e-05	4.5175e-06	1.116e-05	6.1363e-06	0.5796	1	0.5491	0.9916	0.5626	0.84	2.7753e-07	8.0482e-08	0.8145	0.9949		3.0297	1.7261	3.1293	1.8224	2.4759	2.93	1.6297	2.2799		100	100	100	100	100	100	100
	5090			4-allylphenol sulfate	LC/MS neg	37181			66633409		1.92	2	0.95	0.99					0.0005	9.1713e-05	0.0027	0.0009	0.5005	1	0.9603	1	0.6719	0.8626	5.0905e-05	1.0373e-05	0.5583	0.9847		1.3648	0.6972	1.3591	0.681	1.0201	1.3705	0.7135	1.042		100	75	100	88	94	100	63
	5091			ethyl alpha-glucopyranoside	LC/MS neg	63152		HMDB0029968	11127487		1.31	2.66	0.98	1.99					0.647	0.0638	0.0508	0.0143	0.9278	1	0.1968	0.8905	0.4536	0.8213	0.0868	0.0119	0.2578	0.9847		1.4111	0.7141	1.8792	0.7067	1.2929	0.9431	0.7216	0.8323		69	56	75	50	63	63	63
	5092			methyl glucopyranoside (alpha + beta)	LC/MS neg	46144		HMDB0029965	445238;3036743;2108		0.91	0.79	0.84	0.73					0.0125	0.0017	0.0459	0.013	0.7045	1	0.753	0.9971	0.728	0.8672	0.003	0.0005	0.6403	0.9847		2.2802	2.6623	1.927	2.4319	2.1795	2.6335	2.8926	2.763		100	100	100	100	100	100	100
	5118			4-vinylguaiacol sulfate	LC/MS neg	48442		HMDB0127980	53803570		0.11	0.2	0.68	1.28					4.5007e-07	1.6025e-07	1.0251e-05	5.6853e-06	0.3352	0.9906	0.5243	0.9916	0.8431	0.8672	3.0126e-08	1.0627e-08	0.1599	0.9847		0.2727	1.8695	0.3066	1.5175	0.9121	0.2388	2.2214	1.2301		31	100	38	100	69	25	100
	5119			pyrraline	LC/MS neg	48428	C21013	HMDB0033143	14274616		1.12	1.81	0.48	0.77					0.3318	0.0354	0.007	0.0023	0.0131	0.9906	0.2596	0.9217	0.0427	0.7605	0.0107	0.0016	0.1507	0.9847		1.2353	0.9216	1.0786	0.5956	0.8371	1.3921	1.2476	1.3198		100	94	100	88	94	100	100
	5122			daidzein sulfate (2)	LC/MS neg	48728			12114465		0.25	0.65	0.46	1.17					0.033	0.0042	0.3998	0.0951	0.4253	0.9989	0.6398	0.9916	0.8355	0.8672	0.0383	0.0055	0.3078	0.9847		1.0791	2.869	1.1629	1.7978	1.4803	0.9953	3.9401	2.4677		100	100	100	100	100	100	100
	5129			N-acetylpyrraline	LC/MS neg	48438	C01227				0.39	0.92	0.4	0.95					0.0053	0.0008	0.9139	0.1955	0.0155	0.9906	0.5922	0.9916	0.0983	0.7605	0.0411	0.0059	0.0305	0.9847		1.1552	2.1423	1.1229	1.2204	1.1716	1.1876	3.0643	2.1259		100	100	100	100	100	100	100
	5130			daidzein sulfate (1)	LC/MS neg	48727			12114465		0.18	1.5	0.15	1.22					0.4163	0.0433	0.3475	0.0836	0.227	0.9906	0.7651	0.9971	0.5675	0.8439	0.9256	0.1097	0.2215	0.9847		1.0396	2.9685	1.1433	0.7616	0.9525	0.9358	5.1754	3.0556		88	69	88	63	75	88	75
	5131			2-keto-3-deoxy-gluconate	LC/MS polar	48141	C00204	HMDB0001353	161227		0.2	0.75	1.13	4.31					0.0022	0.0003	0.1166	0.0308	0.8788	1	0.0676	0.8504	0.1572	0.7605	0.0015	0.0003	0.2268	0.9847		1.0107	2.0696	1.6406	2.1951	1.9179	0.3808	1.9441	1.1625		81	100	88	100	94	75	100
	5132			3-hydroxycinnamate sulfate	LC/MS neg	48409			6443141		0.23	0.21	1.13	1.05					0.0015	0.0002	0.0022	0.0008	0.9602	1	0.8909	1	0.9513	0.8792	8.8751e-05	1.7393e-05	0.8957	0.9949		0.2567	1.1718	0.2632	1.2446	0.7539	0.2501	1.099	0.6745		6	88	13	75	44	0	100
	5183			4-hydroxycinnamate	LC/MS neg	36770	C00811	HMDB0002035	637542		0.18	0.2	0.76	0.85					1.2564e-06	4.0413e-07	3.1903e-06	1.9429e-06	0.4586	1	0.7123	0.9969	0.5415	0.8381	2.9866e-08	1.057e-08	0.6644	0.9847		0.5946	3.1102	0.5465	2.681	1.6138	0.6427	3.5394	2.0911		94	100	100	100	100	88	100
	5205			caffeic acid sulfate	LC/MS polar	53254		HMDB0041708	21668705		0.08	0.09	0.87	0.96					8.4994e-09	4.8701e-09	1.4564e-08	1.6683e-08	0.6637	1	0.8262	1	0.6438	0.8595	6.425e-12	6.064e-12	0.8787	0.9949		0.221	2.5264	0.2169	2.3457	1.2813	0.2251	2.7071	1.4661		81	100	88	100	94	75	100
	5208			tartronate (hydroxymalonate)	LC/MS polar	20693	C02287	HMDB0035227	45		0.72	0.69	2.56	2.46					0.0168	0.0022	0.0392	0.0112	0.2155	0.9906	0.1706	0.8905	0.1824	0.7605	0.0034	0.0005	0.7615	0.9847		1.6935	2.4138	2.4075	3.4721	2.9398	0.9796	1.3556	1.1676		100	100	100	100	100	100	100
	5216			3-indoleglyoxylic acid	LC/MS neg	63583			73863		0.17	0.16	1.18	1.12					1.4006e-06	4.4066e-07	6.4225e-07	4.6817e-07	0.2679	0.9906	0.5182	0.9916	0.2759	0.7829	1.3238e-08	5.1883e-09	0.7045	0.9847		0.5743	3.5208	0.6062	3.8092	2.2077	0.5424	3.2323	1.8873		100	100	100	100	100	100	100
	5220			vanillic acid glycine	LC/MS neg	63853		HMDB0060026	3083688		0.12	0.7	0.27	1.66					0.0002	2.99e-05	0.0579	0.016	0.1098	0.9906	0.4755	0.9916	0.5841	0.8549	0.0002	3.1519e-05	0.0482	0.9847		0.5839	2.421	0.7288	1.0388	0.8838	0.439	3.8032	2.1211		75	100	75	100	88	75	100
	5221			4-vinylguaiacol glucuronide	LC/MS neg	63843					0.24	0.52	0.65	1.4					1.836e-06	5.5933e-07	0.0018	0.0006	0.2047	0.9906	0.2095	0.8905	0.9937	0.8878	9.6945e-07	2.5945e-07	0.0144	0.9847		0.6028	1.7057	0.7029	1.3481	1.0255	0.5028	2.0633	1.283		63	100	88	100	94	38	100
	5226			ethyl beta-glucopyranoside	LC/MS neg	64131		HMDB0029968	121667		0.81	0.74	1.48	1.34					0.0055	0.0008	0.0089	0.0028	0.7094	1	0.6699	0.9941	0.686	0.8637	0.0005	9.5595e-05	0.8661	0.9949		2.1016	2.7359	2.4089	3.2627	2.8358	1.7942	2.2091	2.0016		100	100	100	100	100	100	100
	5252			2-aminophenol sulfate	LC/MS neg	43266		HMDB0061116	181670		1.59	1.49	1.06	0.99					0.0003	5.8531e-05	0.0028	0.001	0.4539	1	0.8641	1	0.6207	0.8575	3.858e-05	7.9363e-06	0.4426	0.9847		1.3705	0.8918	1.3654	0.9167	1.141	1.3755	0.867	1.1213		100	100	100	100	100	100	100
	5329		Bacterial/Fungal	1H-indole-7-acetic acid	LC/MS neg	57783			18356439		0.58	0.52	1.1	1					0.0061	0.0009	0.0005	0.0002	0.264	0.9906	1	1	0.4315	0.8144	6.9197e-05	1.3812e-05	0.4315	0.9847		0.6031	1.1001	0.6031	1.152	0.8775	0.6031	1.0483	0.8257		0	94	0	100	50	0	88
	5961		Drug - Topical Agents	salicylate	LC/MS polar	1515	C00805	HMDB0001895	338		0.47	0.44	0.97	0.91					9.5898e-06	2.3572e-06	1.8287e-05	9.695e-06	0.9135	1	0.9884	1	0.9615	0.8813	2.4526e-07	7.1704e-08	0.7855	0.9914		1.1068	2.4469	1.0568	2.41	1.7334	1.1568	2.4838	1.8203		100	100	100	100	100	100	100
	5963			2,6-dihydroxybenzoic acid	LC/MS neg	63042		HMDB0013676	9338		0.46	0.52	1.1	1.25					3.7299e-05	8.0395e-06	0.0001	4.7095e-05	0.623	1	0.4764	0.9916	0.5322	0.836	1.4395e-06	3.7682e-07	0.6896	0.9847		0.7543	1.5291	0.8383	1.6011	1.2197	0.6703	1.4571	1.0637		100	100	100	100	100	100	100
	5967			hydroquinone sulfate	LC/MS neg	35322	C00530	HMDB0240263	161220		0.5	0.56	0.79	0.89					0.0016	0.0003	0.0062	0.002	0.7426	1	0.8566	1	0.9306	0.8751	0.0002	3.4968e-05	0.6385	0.9847		0.824	1.5698	0.7752	1.3827	1.079	0.8727	1.7568	1.3148		81	100	88	100	94	75	100
	5990		Drug - Other	S-carboxymethyl-cysteine	LC/MS pos early	47897	C03727	HMDB0029415	193653		0.76	1.55	0.6	1.21					0.5096	0.0517	0.2368	0.0587	0.413	0.9906	0.5241	0.9916	0.9129	0.8721	0.6985	0.0845	0.1977	0.9847		0.9709	0.9192	1.062	0.6858	0.8739	0.8798	1.1526	1.0162		63	63	63	50	56	63	75
	6065		Chemical	neopentyl glycol adipate**	LC/MS neg	64428					1	1	1	1																				1	1	1	1	1	1	1	1		0	6	0	0	0	0	13
	6088			sulfate*	LC/MS neg	46960	C00059	HMDB01448	5152822		0.96	0.94	1.17	1.15					0.5877	0.0586	0.4034	0.0957	0.0627	0.9906	0.1125	0.8504	0.0173	0.7605	0.3318	0.0425	0.8336	0.9949		0.9916	1.0482	1.0601	1.1318	1.096	0.9231	0.9646	0.9439		100	100	100	100	100	100	100
	6091			O-sulfo-tyrosine	LC/MS neg	45413		HMDB0155722	514186		5.71	5.93	1.08	1.12					9.7e-14	3.8e-13	7.9e-14	8.39e-13	0.4997	1	0.4312	0.9916	0.3034	0.7893	0	0	0.9358	0.9949		1.9737	0.339	2.0851	0.3517	1.2184	1.8622	0.3262	1.0942		100	100	100	100	100	100	100
	6109			3-acetylphenol sulfate	LC/MS neg	48693					0.57	0.6	1.47	1.53					0.0091	0.0013	0.0023	0.0008	0.0104	0.9906	0.0418	0.8503	0.0075	0.7605	0.0003	5.4827e-05	0.6261	0.9847		0.6266	1.0645	0.7587	1.2673	1.013	0.4945	0.8618	0.6782		38	81	63	100	81	13	63
	6140			S-(3-hydroxypropyl)mercapturic acid (HPMA)	LC/MS neg	44552			119083		2.08	2.78	1.17	1.57					1.8938e-05	4.393e-06	2.1555e-06	1.3873e-06	0.1794	0.9906	0.0188	0.7158	0.0314	0.7605	1.048e-07	3.2399e-08	0.348	0.9847		1.6051	0.6529	1.9589	0.7043	1.3316	1.2513	0.6015	0.9264		100	100	100	100	100	100	100
	6154			dimethyl sulfone	LC/MS pos early	43424	C11142	HMDB0004983	6213		1.06	1.05	1.34	1.32					0.5774	0.0578	0.9218	0.1964	0.2223	0.9906	0.2878	0.9624	0.2405	0.7605	0.6427	0.0786	0.7443	0.9847		1.2207	1.1579	1.3895	1.3264	1.358	1.0519	0.9894	1.0207		100	100	100	100	100	100	100
	6156			ectoine	LC/MS pos early	35651	C06231	HMDB0240650	126041		0.98	1.4	0.76	1.08					0.8636	0.0826	0.018	0.0055	0.3307	0.9906	0.7302	0.9971	0.731	0.8672	0.0632	0.0088	0.0984	0.9847		1.2369	1.067	1.284	0.9202	1.1021	1.1899	1.2138	1.2018		100	100	100	100	100	100	100
	6161			glycolate (hydroxyacetate)	LC/MS polar	15737	C00160	HMDB0000115	757		2.75	3.44	1.02	1.28					0.0005	8.8516e-05	1.1298e-05	6.1942e-06	0.9983	1	0.1064	0.8504	0.3295	0.7897	1.6463e-06	4.2577e-07	0.1548	0.9847		2.3647	0.763	2.6509	0.7708	1.7109	2.0786	0.7553	1.4169		100	100	100	100	100	100	100
	6179			2,4-di-tert-butylphenol	LC/MS neg	64328					0.45	0.67	0.67	1.01					0.0021	0.0003	0.2019	0.0506	0.1847	0.9906	0.4765	0.9916	0.6552	0.8595	0.0025	0.0004	0.1522	0.9847		0.7307	1.3621	0.7336	1.0968	0.9152	0.7278	1.6273	1.1775		100	100	100	100	100	100	100
	6191			benzoylcarnitine*	LC/MS pos early	43265					3.04	3.82	0.77	0.97					1.2831e-08	7.0266e-09	4.6099e-10	9.6429e-10	0.1149	0.9906	0.8158	1	0.1986	0.7605	1.059e-12	1.199e-12	0.3334	0.9847		1.4171	0.4193	1.3939	0.3647	0.8793	1.4403	0.4738	0.9571		100	81	100	75	88	100	88
	6192			perfluorooctanesulfonate (PFOS)	LC/MS polar	57564	C18142	HMDB0059586	74483		1.67	1.46	1.02	0.89					9.2247e-05	1.839e-05	0.0013	0.0005	0.774	1	0.5774	0.9916	0.8806	0.8672	1.0647e-05	2.4167e-06	0.3435	0.9847		1.2862	0.8224	1.2127	0.8319	1.0223	1.3597	0.8128	1.0863		100	100	100	100	100	100	100
	6223			3-hydroxypyridine sulfate	LC/MS neg	48448					0.37	0.55	0.66	0.97					0.012	0.0016	0.0901	0.0244	0.6717	1	0.5896	0.9916	0.9397	0.8792	0.005	0.0008	0.4635	0.9847		0.8927	2.0121	0.8795	1.5971	1.2383	0.906	2.427	1.6665		100	100	100	100	100	100	100
	6237			6-hydroxyindole sulfate	LC/MS neg	48698		HMDB0000682	122198196		0.22	0.2	1.2	1.06					6.3984e-07	2.2144e-07	2.0014e-07	1.6893e-07	0.3043	0.9906	0.6876	0.9947	0.4059	0.8097	4.5904e-09	1.9755e-09	0.5508	0.9847		0.571	2.7421	0.5869	2.9908	1.7889	0.5551	2.4934	1.5243		100	100	100	100	100	100	100
	6240			4-acetamidobenzoate	LC/MS neg	57585	D03836		6918889		0.49	0.36	1.37	1					0.0157	0.0021	0.0017	0.0006	0.3232	0.9906	0.9391	1	0.5166	0.8354	0.0003	6.363e-05	0.4353	0.9847		0.3747	0.9107	0.3746	1.0537	0.7141	0.3749	0.7677	0.5713		31	75	38	75	56	25	75
	6241			thioproline	LC/MS pos early	53231		HMDB0062164	93176		6.13	24.37	0.6	2.39					0.0072	0.001	4.009e-05	1.9987e-05	0.1308	0.9906	0.6832	0.9947	0.4253	0.8144	7.3128e-06	1.6993e-06	0.1748	0.9847		7.1835	0.5536	10.1278	0.4155	5.2717	4.2392	0.6916	2.4654		100	100	100	100	100	100	100
	6256			3-hydroxy-2-methylpyridine sulfate	LC/MS neg	63227					0.26	1.76	0.17	1.11					0.0208	0.0027	0.4711	0.109	0.0808	0.9906	0.6073	0.9916	0.4635	0.8244	0.2087	0.0273	0.033	0.9847		1.3955	2.946	1.4692	0.8351	1.1522	1.3218	5.0569	3.1894		56	94	63	100	81	50	88
	6261			3,5-dichloro-2,6-dihydroxybenzoic acid	LC/MS polar	63589			24721632		0.3	0.27	2.03	1.79					1.0937e-06	3.5711e-07	2.2129e-06	1.4162e-06	0.3153	0.9906	0.2214	0.8905	0.2407	0.7605	2.2722e-08	8.4296e-09	0.7389	0.9847		0.4782	1.7201	0.6141	2.3042	1.4592	0.3423	1.136	0.7392		56	100	75	100	88	38	100
	6262			3-bromo-5-chloro-2,6-dihydroxybenzoic acid*	LC/MS neg	63681			134581543		0.68	0.33	2.09	1					0.1032	0.0119	0.0002	0.0001	0.0068	0.9906	1	1	0.0548	0.7605	0.0003	5.9142e-05	0.0548	0.9847		0.5231	1.1816	0.5231	1.5988	1.061	0.5231	0.7645	0.6438		0	81	0	88	44	0	75
	6268			4-chlorobenzoic acid	LC/MS neg	63988	C02370		6318		2.07	2.35	0.98	1.11					4.4641e-06	1.1948e-06	9.9542e-07	6.8661e-07	0.9088	1	0.6622	0.9916	0.8194	0.8672	3.7735e-09	1.6503e-09	0.6966	0.9847		1.496	0.6785	1.5743	0.6711	1.1227	1.4176	0.686	1.0518		100	100	100	100	100	100	100
	6350			perfluorohexanesulfonate (PFHxS)	LC/MS neg	64623		HMDB0094700			0.64	0.65	0.98	1					0.0001	2.724e-05	0.0004	0.0002	0.9741	1	0.7956	0.9971	0.88	0.8672	7.4268e-06	1.722e-06	0.6714	0.9847		0.8299	1.2912	0.8304	1.2814	1.0559	0.8294	1.301	1.0652		81	100	88	100	94	75	100
	6413	Partially Characterized Molecules	Partially Characterized Molecules	glycine conjugate of C6H10O2 (2)*	LC/MS neg	63653					0.52	0.52	1.5	1.49					0.0015	0.0002	0.0005	0.0002	0.2703	0.9906	0.4113	0.9916	0.3089	0.7893	3.2268e-05	6.7279e-06	0.6779	0.9847		0.8563	1.6568	1.0235	1.9868	1.5052	0.689	1.3267	1.0079		100	100	100	100	100	100	100
	6414			glycine conjugate of C6H10O2 (3)*	LC/MS neg	63654					0.31	0.33	1.54	1.65					1.7352e-06	5.3237e-07	2.4587e-06	1.5514e-06	0.2425	0.9906	0.1996	0.8905	0.1932	0.7605	3.1083e-08	1.0893e-08	0.8709	0.9949		0.6224	1.955	0.7744	2.3679	1.5711	0.4705	1.5421	1.0063		94	100	100	100	100	88	100
	6420			glycine conjugate of C10H14O2 (1)*	LC/MS neg	62146					0.73	0.62	1.18	1					0.0473	0.0058	0.0038	0.0013	0.2333	0.9906	1	1	0.4011	0.8097	0.0012	0.0002	0.4011	0.9847		0.5634	0.8451	0.5634	0.9143	0.7389	0.5634	0.776	0.6697		0	69	0	88	44	0	50
	6425			pentose acid*	LC/MS polar	63264	C00803	HMDB0000892	7991		1.31	1.95	0.85	1.26					0.0643	0.0077	0.0001	4.6002e-05	0.3373	0.9906	0.1413	0.8807	0.7541	0.8672	0.0001	2.5478e-05	0.0327	0.9847		1.4204	0.8838	1.5842	0.8117	1.1979	1.2566	0.9559	1.1062		100	100	100	100	100	100	100
	6447			bilirubin degradation product, C17H18N2O4 (1)**	LC/MS neg	64409					2.22	2.2	0.76	0.76					0.091	0.0106	0.0291	0.0085	0.2309	0.9906	0.4308	0.9916	0.2618	0.7649	0.0095	0.0015	0.6702	0.9847		1.2379	0.5595	1.066	0.4846	0.7753	1.4097	0.6344	1.0221		94	81	100	63	81	88	100
	6448			bilirubin degradation product, C17H18N2O4 (2)**	LC/MS neg	64407					1.56	1.92	0.8	0.98					0.0448	0.0056	0.0112	0.0035	0.3124	0.9906	0.6824	0.9947	0.3166	0.7893	0.002	0.0003	0.6669	0.9847		1.4099	0.8191	1.398	0.729	1.0635	1.4218	0.9092	1.1655		100	100	100	100	100	100	100
	6449			bilirubin degradation product, C17H18N2O4 (3)**	LC/MS neg	64408					0.95	1.31	0.66	0.91					0.9396	0.0892	0.1649	0.0423	0.0945	0.9906	0.821	1	0.1768	0.7605	0.3481	0.0445	0.2971	0.9847		1.1678	1.0727	1.1146	0.8537	0.9841	1.2211	1.2917	1.2564		100	100	100	100	100	100	100
	6450			bilirubin degradation product, C17H20N2O5 (1)**	LC/MS neg	64405					0.45	0.99	0.99	2.2					0.1332	0.0151	0.4868	0.1123	0.5293	1	0.1503	0.8864	0.1458	0.7605	0.1226	0.0165	0.5564	0.9847		0.9088	1.2627	1.2503	1.2585	1.2544	0.5674	1.2669	0.9172		88	100	100	100	100	75	100
	6451			bilirubin degradation product, C17H20N2O5 (2)**	LC/MS neg	64406					0.57	1.62	0.69	1.96					0.573	0.0574	0.4496	0.1053	0.9206	1	0.2265	0.9061	0.4286	0.8144	0.8905	0.1061	0.3525	0.9847		1.4418	1.4525	1.9088	1.1813	1.5451	0.9748	1.7236	1.3492		100	100	100	100	100	100	100
	6454			glutamine_degradant*	LC/MS pos early	46225					0.95	1.03	0.97	1.05					0.5282	0.0534	0.861	0.1864	0.7342	1	0.8658	1	0.9245	0.8751	0.7453	0.09	0.5688	0.9847		1.0859	1.0974	1.1141	1.0803	1.0972	1.0576	1.1146	1.0861		100	100	100	100	100	100	100
[truncated: 5 more columns]
